# Supplementary material for: Metabolic reprogramming and macrophage expansion define ACPA-negative rheumatoid arthritis: insights from single-cell RNA sequencing
Source: Front Immunol. 2025 Jan 3;15:1512483. doi: 10.3389/fimmu.2024.1512483 (PMC11739280; doi:10.3389/fimmu.2024.1512483)
Supplement: Supplementary Table 1 — Pathways enriched by pseudotime-related gene intersections. [file Table1.xlsx]

## Sheet: Sheet1
Only neg	Only pos	neg AND pos
Mineral absorption	Collecting duct acid secretion	Coronavirus disease - COVID-19
Primary immunodeficiency	Choline metabolism in cancer	Phagosome
Antifolate resistance	Sphingolipid metabolism	Salmonella infection
Complement and coagulation cascades	Endocrine resistance	Rheumatoid arthritis
Glycosphingolipid biosynthesis - ganglio series	JAK-STAT signaling pathway	Osteoclast differentiation
Aldosterone-regulated sodium reabsorption	Melanoma	Chemokine signaling pathway
African trypanosomiasis	mTOR signaling pathway	Yersinia infection
	Glycosaminoglycan degradation	Tuberculosis
	Carbon metabolism	Lipid and atherosclerosis
	Cholesterol metabolism	Ribosome
	Relaxin signaling pathway	Epstein-Barr virus infection
	Phosphatidylinositol signaling system	Leishmaniasis
	Protein export	NF-kappa B signaling pathway
	Adipocytokine signaling pathway	Kaposi sarcoma-associated herpesvirus infection
	Retrograde endocannabinoid signaling	Prion disease
	Tryptophan metabolism	Lysosome
	Longevity regulating pathway - multiple species	Human T-cell leukemia virus 1 infection
	Apoptosis - multiple species	B cell receptor signaling pathway
	Biosynthesis of unsaturated fatty acids	Parkinson disease
	Longevity regulating pathway	Apoptosis
	Glucagon signaling pathway	Human cytomegalovirus infection
	Citrate cycle (TCA cycle)	Th17 cell differentiation
		Pathogenic Escherichia coli infection
		Non-alcoholic fatty liver disease
		C-type lectin receptor signaling pathway
		Viral myocarditis
		Human immunodeficiency virus 1 infection
		Chemical carcinogenesis - reactive oxygen species
		Fc gamma R-mediated phagocytosis
		Legionellosis
		MAPK signaling pathway
		Hematopoietic cell lineage
		T cell receptor signaling pathway
		Shigellosis
		Viral protein interaction with cytokine and cytokine receptor
		TNF signaling pathway
		Toxoplasmosis
		Proteoglycans in cancer
		Oxidative phosphorylation
		Endocytosis
		Th1 and Th2 cell differentiation
		Diabetic cardiomyopathy
		Pertussis
		Alzheimer disease
		Leukocyte transendothelial migration
		Intestinal immune network for IgA production
		Focal adhesion
		Influenza A
		Regulation of actin cytoskeleton
		Antigen processing and presentation
		PD-L1 expression and PD-1 checkpoint pathway in cancer
		Protein processing in endoplasmic reticulum
		Inflammatory bowel disease
		Allograft rejection
		Cellular senescence
		Amyotrophic lateral sclerosis
		Fluid shear stress and atherosclerosis
		Huntington disease
		Proteasome
		Graft-versus-host disease
		Adherens junction
		Measles
		FoxO signaling pathway
		EGFR tyrosine kinase inhibitor resistance
		NOD-like receptor signaling pathway
		Transcriptional misregulation in cancer
		Type I diabetes mellitus
		HIF-1 signaling pathway
		Toll-like receptor signaling pathway
		Pathways of neurodegeneration - multiple diseases
		Renal cell carcinoma
		Neurotrophin signaling pathway
		Bacterial invasion of epithelial cells
		Colorectal cancer
		Fc epsilon RI signaling pathway
		Ferroptosis
		Ras signaling pathway
		Parathyroid hormone synthesis, secretion and action
		Mitophagy - animal
		Cell adhesion molecules
		Epithelial cell signaling in Helicobacter pylori infection
		Chagas disease
		Rap1 signaling pathway
		Autophagy - animal
		Malaria
		Sphingolipid signaling pathway
		Platelet activation
		Acute myeloid leukemia
		Amoebiasis
		Glioma
		IL-17 signaling pathway
		Thermogenesis
		Necroptosis
		Non-small cell lung cancer
		VEGF signaling pathway
		Prostate cancer
		Pancreatic cancer
		Thyroid hormone signaling pathway
		Hepatitis B
		Vibrio cholerae infection
		ErbB signaling pathway
		Alcoholic liver disease
		Natural killer cell mediated cytotoxicity
		AGE-RAGE signaling pathway in diabetic complications
		Bladder cancer
		Asthma
		Oxytocin signaling pathway
		Cytokine-cytokine receptor interaction
		Endometrial cancer
		Thyroid cancer
		Long-term potentiation
		Apelin signaling pathway
		Hepatitis C
		PPAR signaling pathway
		Endocrine and other factor-regulated calcium reabsorption
		Autoimmune thyroid disease
		Prolactin signaling pathway
		Central carbon metabolism in cancer
		Insulin resistance
		Tight junction
		Ubiquitin mediated proteolysis
		Axon guidance
		cGMP-PKG signaling pathway
		GnRH signaling pathway
		Staphylococcus aureus infection
		Platinum drug resistance
		Phospholipase D signaling pathway
		Viral carcinogenesis
		PI3K-Akt signaling pathway
		Cholinergic synapse
		Small cell lung cancer
		Inflammatory mediator regulation of TRP channels
		Viral life cycle - HIV-1
		Growth hormone synthesis, secretion and action
		p53 signaling pathway
		Chronic myeloid leukemia
		Gap junction
		Estrogen signaling pathway
		Neutrophil extracellular trap formation
		Spinocerebellar ataxia
		Insulin signaling pathway
