# Supplementary material for: Metabolic reprogramming and macrophage expansion define ACPA-negative rheumatoid arthritis: insights from single-cell RNA sequencing
Source: Front Immunol. 2025 Jan 3;15:1512483. doi: 10.3389/fimmu.2024.1512483 (PMC11739280; doi:10.3389/fimmu.2024.1512483)
Supplement: Supplementary Table 2 — Genes from WGCNA modules in macrophage populations. [file Table2.xlsx]

## Sheet: Sheet1
	gene_name	module	color
ISG15	ISG15	yellow	yellow
SDF4	SDF4	turquoise	turquoise
UBE2J2	UBE2J2	grey	grey
INTS11	INTS11	grey	grey
AURKAIP1	AURKAIP1	grey	grey
CCNL2	CCNL2	grey	grey
MRPL20	MRPL20	green	green
SSU72	SSU72	turquoise	turquoise
CDK11B	CDK11B	brown	brown
CDK11A	CDK11A	grey	grey
NADK	NADK	turquoise	turquoise
GNB1	GNB1	turquoise	turquoise
FAAP20	FAAP20	grey	grey
SKI	SKI	blue	blue
RER1	RER1	yellow	yellow
TNFRSF14	TNFRSF14	turquoise	turquoise
KCNAB2	KCNAB2	turquoise	turquoise
RPL22	RPL22	red	red
ACOT7	ACOT7	brown	brown
CAMTA1	CAMTA1	grey	grey
VAMP3	VAMP3	grey	grey
UTS2	UTS2	grey	grey
PARK7	PARK7	green	green
RERE	RERE	blue	blue
ENO1	ENO1	turquoise	turquoise
SLC2A5	SLC2A5	grey	grey
PIK3CD	PIK3CD	blue	blue
CLSTN1	CLSTN1	turquoise	turquoise
CTNNBIP1	CTNNBIP1	turquoise	turquoise
LZIC	LZIC	grey	grey
UBE4B	UBE4B	turquoise	turquoise
KIF1B	KIF1B	black	black
PGD	PGD	grey	grey
PEX14	PEX14	grey	grey
TARDBP	TARDBP	grey	grey
SRM	SRM	turquoise	turquoise
MAD2L2	MAD2L2	grey	grey
FBXO6	FBXO6	yellow	yellow
AGTRAP	AGTRAP	grey	grey
MTHFR	MTHFR	blue	blue
KIAA2013	KIAA2013	grey	grey
PLOD1	PLOD1	grey	grey
MIIP	MIIP	grey	grey
TNFRSF1B	TNFRSF1B	turquoise	turquoise
VPS13D	VPS13D	blue	blue
DHRS3	DHRS3	turquoise	turquoise
PRDM2	PRDM2	grey	grey
TMEM51	TMEM51	turquoise	turquoise
FHAD1	FHAD1	turquoise	turquoise
EFHD2	EFHD2	turquoise	turquoise
DDI2	DDI2	grey	grey
PLEKHM2	PLEKHM2	grey	grey
SPEN	SPEN	turquoise	turquoise
FBXO42	FBXO42	blue	blue
SZRD1	SZRD1	turquoise	turquoise
NECAP2	NECAP2	grey	grey
ENSG00000238142	ENSG00000238142	grey	grey
SDHB	SDHB	yellow	yellow
RCC2	RCC2	grey	grey
ARHGEF10L	ARHGEF10L	grey	grey
UBR4	UBR4	grey	grey
AKR7A2	AKR7A2	turquoise	turquoise
CAPZB	CAPZB	red	red
MICOS10	MICOS10	green	green
DDOST	DDOST	green	green
HP1BP3	HP1BP3	grey	grey
EIF4G3	EIF4G3	blue	blue
USP48	USP48	grey	grey
CDC42	CDC42	grey	grey
C1QA	C1QA	brown	brown
C1QC	C1QC	brown	brown
C1QB	C1QB	brown	brown
EPHB2	EPHB2	grey	grey
LUZP1	LUZP1	grey	grey
HNRNPR	HNRNPR	brown	brown
ID3	ID3	brown	brown
RPL11	RPL11	red	red
ELOA	ELOA	grey	grey
PITHD1	PITHD1	grey	grey
LYPLA2	LYPLA2	grey	grey
HMGCL	HMGCL	grey	grey
FUCA1	FUCA1	brown	brown
PNRC2	PNRC2	grey	grey
SRSF10	SRSF10	grey	grey
SRRM1	SRRM1	brown	brown
CLIC4	CLIC4	grey	grey
RUNX3	RUNX3	grey	grey
SYF2	SYF2	brown	brown
RSRP1	RSRP1	blue	blue
TMEM50A	TMEM50A	grey	grey
MACO1	MACO1	grey	grey
SELENON	SELENON	grey	grey
STMN1	STMN1	grey	grey
ZNF593	ZNF593	grey	grey
SH3BGRL3	SH3BGRL3	turquoise	turquoise
UBXN11	UBXN11	grey	grey
CD52	CD52	turquoise	turquoise
HMGN2	HMGN2	grey	grey
RPS6KA1	RPS6KA1	grey	grey
ARID1A	ARID1A	blue	blue
NUDC	NUDC	red	red
WDTC1	WDTC1	grey	grey
WASF2	WASF2	blue	blue
FGR	FGR	turquoise	turquoise
IFI6	IFI6	turquoise	turquoise
STX12	STX12	grey	grey
THEMIS2	THEMIS2	grey	grey
RPA2	RPA2	grey	grey
EYA3	EYA3	turquoise	turquoise
PTAFR	PTAFR	grey	grey
DNAJC8	DNAJC8	brown	brown
ATP5IF1	ATP5IF1	brown	brown
PHACTR4	PHACTR4	blue	blue
SNHG3	SNHG3	grey	grey
TRNAU1AP	TRNAU1AP	grey	grey
TAF12	TAF12	grey	grey
YTHDF2	YTHDF2	grey	grey
EPB41	EPB41	turquoise	turquoise
SRSF4	SRSF4	grey	grey
LAPTM5	LAPTM5	yellow	yellow
SDC3	SDC3	grey	grey
PUM1	PUM1	turquoise	turquoise
SNRNP40	SNRNP40	grey	grey
ZCCHC17	ZCCHC17	grey	grey
FABP3	FABP3	brown	brown
PEF1	PEF1	grey	grey
PTP4A2	PTP4A2	turquoise	turquoise
KHDRBS1	KHDRBS1	grey	grey
KPNA6	KPNA6	grey	grey
EIF3I	EIF3I	green	green
HDAC1	HDAC1	turquoise	turquoise
MARCKSL1	MARCKSL1	grey	grey
ZBTB8OS	ZBTB8OS	yellow	yellow
RBBP4	RBBP4	grey	grey
YARS1	YARS1	grey	grey
S100PBP	S100PBP	turquoise	turquoise
RNF19B	RNF19B	turquoise	turquoise
AK2	AK2	grey	grey
PHC2	PHC2	blue	blue
SMIM12	SMIM12	yellow	yellow
TMEM35B	TMEM35B	brown	brown
ZMYM6	ZMYM6	grey	grey
SFPQ	SFPQ	grey	grey
ZMYM4	ZMYM4	grey	grey
KIAA0319L	KIAA0319L	grey	grey
PSMB2	PSMB2	yellow	yellow
AGO4	AGO4	blue	blue
AGO1	AGO1	grey	grey
AGO3	AGO3	grey	grey
ADPRS	ADPRS	grey	grey
TRAPPC3	TRAPPC3	grey	grey
MAP7D1	MAP7D1	grey	grey
THRAP3	THRAP3	grey	grey
EVA1B	EVA1B	turquoise	turquoise
STK40	STK40	grey	grey
LSM10	LSM10	green	green
MRPS15	MRPS15	yellow	yellow
CSF3R	CSF3R	blue	blue
MEAF6	MEAF6	grey	grey
GNL2	GNL2	grey	grey
C1orf122	C1orf122	turquoise	turquoise
SF3A3	SF3A3	yellow	yellow
FHL3	FHL3	turquoise	turquoise
UTP11	UTP11	grey	grey
RRAGC	RRAGC	grey	grey
MYCBP	MYCBP	grey	grey
AKIRIN1	AKIRIN1	grey	grey
NDUFS5	NDUFS5	green	green
MACF1	MACF1	blue	blue
PABPC4	PABPC4	grey	grey
PPIE	PPIE	grey	grey
CAP1	CAP1	grey	grey
PPT1	PPT1	yellow	yellow
RLF	RLF	turquoise	turquoise
ZMPSTE24	ZMPSTE24	grey	grey
SMAP2	SMAP2	blue	blue
NFYC	NFYC	grey	grey
HIVEP3	HIVEP3	blue	blue
FOXJ3	FOXJ3	grey	grey
PPCS	PPCS	green	green
PPIH	PPIH	turquoise	turquoise
YBX1	YBX1	yellow	yellow
C1orf50	C1orf50	grey	grey
SVBP	SVBP	grey	grey
EBNA1BP2	EBNA1BP2	yellow	yellow
ELOVL1	ELOVL1	grey	grey
MED8	MED8	grey	grey
ATP6V0B	ATP6V0B	brown	brown
ERI3	ERI3	yellow	yellow
RNF220	RNF220	grey	grey
RPS8	RPS8	red	red
EIF2B3	EIF2B3	grey	grey
UROD	UROD	grey	grey
TESK2	TESK2	turquoise	turquoise
PRDX1	PRDX1	yellow	yellow
AKR1A1	AKR1A1	green	green
NASP	NASP	brown	brown
GPBP1L1	GPBP1L1	grey	grey
TMEM69	TMEM69	turquoise	turquoise
MAST2	MAST2	grey	grey
UQCRH	UQCRH	yellow	yellow
MKNK1	MKNK1	grey	grey
EFCAB14	EFCAB14	grey	grey
CMPK1	CMPK1	grey	grey
FAF1	FAF1	blue	blue
RNF11	RNF11	grey	grey
EPS15	EPS15	blue	blue
OSBPL9	OSBPL9	blue	blue
NRDC	NRDC	grey	grey
TXNDC12	TXNDC12	grey	grey
BTF3L4	BTF3L4	grey	grey
PRPF38A	PRPF38A	grey	grey
TUT4	TUT4	grey	grey
ZYG11B	ZYG11B	blue	blue
SCP2	SCP2	grey	grey
CZIB	CZIB	grey	grey
MAGOH	MAGOH	grey	grey
YIPF1	YIPF1	turquoise	turquoise
IFT25	IFT25	grey	grey
TMEM59	TMEM59	brown	brown
MRPL37	MRPL37	grey	grey
SSBP3	SSBP3	turquoise	turquoise
USP24	USP24	grey	grey
JUN	JUN	black	black
FGGY	FGGY	turquoise	turquoise
NFIA	NFIA	blue	blue
TM2D1	TM2D1	grey	grey
USP1	USP1	grey	grey
DOCK7	DOCK7	turquoise	turquoise
ATG4C	ATG4C	grey	grey
ITGB3BP	ITGB3BP	grey	grey
JAK1	JAK1	blue	blue
LEPROT	LEPROT	grey	grey
PDE4B	PDE4B	black	black
MIER1	MIER1	brown	brown
SERBP1	SERBP1	grey	grey
SRSF11	SRSF11	brown	brown
ANKRD13C	ANKRD13C	turquoise	turquoise
ZRANB2	ZRANB2	brown	brown
FPGT	FPGT	grey	grey
TYW3	TYW3	grey	grey
ACADM	ACADM	grey	grey
RABGGTB	RABGGTB	grey	grey
PIGK	PIGK	grey	grey
ZZZ3	ZZZ3	grey	grey
USP33	USP33	grey	grey
MIGA1	MIGA1	grey	grey
FUBP1	FUBP1	grey	grey
ENSG00000273338	ENSG00000273338	turquoise	turquoise
IFI44L	IFI44L	turquoise	turquoise
IFI44	IFI44	grey	grey
PRKACB	PRKACB	brown	brown
RPF1	RPF1	yellow	yellow
GNG5	GNG5	turquoise	turquoise
CTBS	CTBS	brown	brown
C1orf52	C1orf52	brown	brown
BCL10	BCL10	grey	grey
SH3GLB1	SH3GLB1	grey	grey
SELENOF	SELENOF	grey	grey
HS2ST1	HS2ST1	grey	grey
LMO4	LMO4	grey	grey
PKN2	PKN2	grey	grey
GTF2B	GTF2B	grey	grey
KYAT3	KYAT3	grey	grey
GBP1	GBP1	grey	grey
GBP2	GBP2	grey	grey
GBP4	GBP4	turquoise	turquoise
GBP5	GBP5	turquoise	turquoise
LRRC8C	LRRC8C	blue	blue
LRRC8D	LRRC8D	grey	grey
ZNF326	ZNF326	grey	grey
ZNF644	ZNF644	blue	blue
EVI5	EVI5	blue	blue
RPL5	RPL5	red	red
MTF2	MTF2	grey	grey
TMED5	TMED5	yellow	yellow
CCDC18	CCDC18	grey	grey
CCDC18-AS1	CCDC18-AS1	blue	blue
DR1	DR1	grey	grey
DNTTIP2	DNTTIP2	grey	grey
RWDD3	RWDD3	grey	grey
PTBP2	PTBP2	grey	grey
DPYD	DPYD	blue	blue
DPYD-AS1	DPYD-AS1	blue	blue
SLC35A3	SLC35A3	turquoise	turquoise
MFSD14A	MFSD14A	turquoise	turquoise
RTCA	RTCA	grey	grey
CDC14A	CDC14A	blue	blue
SLC30A7	SLC30A7	grey	grey
RNPC3	RNPC3	grey	grey
VAV3	VAV3	blue	blue
LINC02785	LINC02785	grey	grey
SLC25A24	SLC25A24	grey	grey
EEIG2	EEIG2	grey	grey
PRPF38B	PRPF38B	grey	grey
STXBP3	STXBP3	grey	grey
TAF13	TAF13	grey	grey
TMEM167B	TMEM167B	turquoise	turquoise
SARS1	SARS1	grey	grey
SORT1	SORT1	turquoise	turquoise
PSMA5	PSMA5	yellow	yellow
GNAI3	GNAI3	grey	grey
AHCYL1	AHCYL1	grey	grey
LAMTOR5	LAMTOR5	yellow	yellow
CD53	CD53	yellow	yellow
DRAM2	DRAM2	grey	grey
CEPT1	CEPT1	grey	grey
ATP5PB	ATP5PB	green	green
C1orf162	C1orf162	yellow	yellow
RAP1A	RAP1A	turquoise	turquoise
CTTNBP2NL	CTTNBP2NL	grey	grey
CAPZA1	CAPZA1	turquoise	turquoise
RHOC	RHOC	turquoise	turquoise
PHTF1	PHTF1	grey	grey
RSBN1	RSBN1	grey	grey
HIPK1	HIPK1	grey	grey
TRIM33	TRIM33	blue	blue
BCAS2	BCAS2	grey	grey
NRAS	NRAS	grey	grey
CSDE1	CSDE1	grey	grey
SIKE1	SIKE1	grey	grey
SLC22A15	SLC22A15	grey	grey
ATP1A1	ATP1A1	grey	grey
CD58	CD58	grey	grey
MAN1A2	MAN1A2	grey	grey
GDAP2	GDAP2	turquoise	turquoise
NOTCH2	NOTCH2	turquoise	turquoise
SEC22B	SEC22B	grey	grey
ENSG00000287979	ENSG00000287979	black	black
LINC00623	LINC00623	black	black
FCGR1BP	FCGR1BP	brown	brown
SRGAP2C	SRGAP2C	blue	blue
SRGAP2B	SRGAP2B	grey	grey
ENSG00000276216	ENSG00000276216	black	black
RNF115	RNF115	grey	grey
POLR3C	POLR3C	grey	grey
PEX11B	PEX11B	grey	grey
RBM8A	RBM8A	grey	grey
LIX1L	LIX1L	turquoise	turquoise
POLR3GL	POLR3GL	grey	grey
TXNIP	TXNIP	turquoise	turquoise
NBPF10	NBPF10	grey	grey
NOTCH2NLA	NOTCH2NLA	turquoise	turquoise
NBPF12	NBPF12	grey	grey
NBPF14	NBPF14	grey	grey
PDE4DIP	PDE4DIP	grey	grey
ENSG00000274265	ENSG00000274265	grey	grey
NOTCH2NLC	NOTCH2NLC	blue	blue
NBPF19	NBPF19	turquoise	turquoise
LINC00869	LINC00869	black	black
FCGR1A	FCGR1A	brown	brown
SF3B4	SF3B4	grey	grey
VPS45	VPS45	turquoise	turquoise
PLEKHO1	PLEKHO1	turquoise	turquoise
ANP32E	ANP32E	grey	grey
APH1A	APH1A	grey	grey
C1orf54	C1orf54	grey	grey
MRPS21	MRPS21	grey	grey
RPRD2	RPRD2	grey	grey
ECM1	ECM1	green	green
ADAMTSL4	ADAMTSL4	grey	grey
MCL1	MCL1	black	black
ENSA	ENSA	grey	grey
CTSS	CTSS	grey	grey
CTSK	CTSK	brown	brown
ARNT	ARNT	grey	grey
SETDB1	SETDB1	grey	grey
CERS2	CERS2	turquoise	turquoise
C1orf56	C1orf56	grey	grey
CDC42SE1	CDC42SE1	grey	grey
TNFAIP8L2	TNFAIP8L2	yellow	yellow
SCNM1	SCNM1	grey	grey
VPS72	VPS72	grey	grey
PIP5K1A	PIP5K1A	grey	grey
PSMD4	PSMD4	grey	grey
PI4KB	PI4KB	grey	grey
PSMB4	PSMB4	grey	grey
POGZ	POGZ	grey	grey
SNX27	SNX27	grey	grey
MRPL9	MRPL9	red	red
S100A10	S100A10	green	green
S100A11	S100A11	yellow	yellow
S100A9	S100A9	green	green
S100A12	S100A12	turquoise	turquoise
S100A8	S100A8	grey	grey
S100A6	S100A6	green	green
S100A4	S100A4	green	green
S100A13	S100A13	brown	brown
CHTOP	CHTOP	grey	grey
SNAPIN	SNAPIN	grey	grey
ILF2	ILF2	yellow	yellow
SLC27A3	SLC27A3	turquoise	turquoise
GATAD2B	GATAD2B	blue	blue
DENND4B	DENND4B	blue	blue
SLC39A1	SLC39A1	grey	grey
JTB	JTB	yellow	yellow
RAB13	RAB13	grey	grey
RPS27	RPS27	red	red
TPM3	TPM3	green	green
C1orf43	C1orf43	grey	grey
UBAP2L	UBAP2L	grey	grey
HAX1	HAX1	yellow	yellow
IL6R	IL6R	grey	grey
UBE2Q1	UBE2Q1	grey	grey
ADAR	ADAR	grey	grey
PMVK	PMVK	yellow	yellow
CKS1B	CKS1B	grey	grey
ZBTB7B	ZBTB7B	grey	grey
ADAM15	ADAM15	grey	grey
SLC50A1	SLC50A1	grey	grey
DPM3	DPM3	turquoise	turquoise
KRTCAP2	KRTCAP2	yellow	yellow
MTX1	MTX1	turquoise	turquoise
SCAMP3	SCAMP3	grey	grey
FDPS	FDPS	grey	grey
ASH1L	ASH1L	blue	blue
YY1AP1	YY1AP1	grey	grey
DAP3	DAP3	grey	grey
GON4L	GON4L	blue	blue
RIT1	RIT1	yellow	yellow
ARHGEF2	ARHGEF2	blue	blue
SSR2	SSR2	yellow	yellow
LAMTOR2	LAMTOR2	red	red
LMNA	LMNA	brown	brown
SEMA4A	SEMA4A	black	black
PMF1	PMF1	grey	grey
GLMP	GLMP	grey	grey
CCT3	CCT3	yellow	yellow
MEF2D	MEF2D	grey	grey
NAXE	NAXE	grey	grey
MRPL24	MRPL24	grey	grey
HDGF	HDGF	grey	grey
PRCC	PRCC	grey	grey
ARHGEF11	ARHGEF11	blue	blue
ETV3	ETV3	black	black
MNDA	MNDA	brown	brown
IFI16	IFI16	brown	brown
DUSP23	DUSP23	grey	grey
SLAMF8	SLAMF8	grey	grey
TAGLN2	TAGLN2	grey	grey
PEA15	PEA15	grey	grey
DCAF8	DCAF8	grey	grey
COPA	COPA	blue	blue
NCSTN	NCSTN	grey	grey
CD84	CD84	turquoise	turquoise
CD48	CD48	turquoise	turquoise
TSTD1	TSTD1	grey	grey
ARHGAP30	ARHGAP30	grey	grey
PFDN2	PFDN2	grey	grey
UFC1	UFC1	brown	brown
NDUFS2	NDUFS2	grey	grey
FCER1G	FCER1G	yellow	yellow
SDHC	SDHC	yellow	yellow
FCGR2A	FCGR2A	brown	brown
HSPA6	HSPA6	grey	grey
FCGR3A	FCGR3A	brown	brown
FCGR2C	FCGR2C	grey	grey
FCGR2B	FCGR2B	grey	grey
ATF6	ATF6	blue	blue
UHMK1	UHMK1	grey	grey
MGST3	MGST3	yellow	yellow
ALDH9A1	ALDH9A1	grey	grey
TMCO1	TMCO1	grey	grey
POU2F1	POU2F1	grey	grey
CREG1	CREG1	turquoise	turquoise
RCSD1	RCSD1	turquoise	turquoise
MPZL1	MPZL1	grey	grey
MPC2	MPC2	grey	grey
DCAF6	DCAF6	grey	grey
TIPRL	TIPRL	grey	grey
SFT2D2	SFT2D2	grey	grey
ATP1B1	ATP1B1	turquoise	turquoise
PRRC2C	PRRC2C	brown	brown
VAMP4	VAMP4	grey	grey
PIGC	PIGC	grey	grey
SUCO	SUCO	grey	grey
PRDX6	PRDX6	green	green
KLHL20	KLHL20	grey	grey
GAS5	GAS5	red	red
RC3H1	RC3H1	blue	blue
RABGAP1L	RABGAP1L	blue	blue
CACYBP	CACYBP	yellow	yellow
MRPS14	MRPS14	yellow	yellow
COP1	COP1	blue	blue
RASAL2	RASAL2	blue	blue
TOR3A	TOR3A	grey	grey
ABL2	ABL2	grey	grey
SOAT1	SOAT1	grey	grey
TOR1AIP2	TOR1AIP2	grey	grey
TOR1AIP1	TOR1AIP1	grey	grey
CEP350	CEP350	grey	grey
QSOX1	QSOX1	grey	grey
ACBD6	ACBD6	blue	blue
XPR1	XPR1	grey	grey
STX6	STX6	turquoise	turquoise
MR1	MR1	grey	grey
IER5	IER5	turquoise	turquoise
GLUL	GLUL	turquoise	turquoise
NPL	NPL	grey	grey
DHX9	DHX9	grey	grey
SMG7	SMG7	grey	grey
NCF2	NCF2	turquoise	turquoise
ARPC5	ARPC5	green	green
RGL1	RGL1	grey	grey
EDEM3	EDEM3	turquoise	turquoise
NIBAN1	NIBAN1	blue	blue
RNF2	RNF2	grey	grey
IVNS1ABP	IVNS1ABP	grey	grey
PRG4	PRG4	brown	brown
TPR	TPR	brown	brown
ODR4	ODR4	turquoise	turquoise
PTGS2	PTGS2	turquoise	turquoise
PLA2G4A	PLA2G4A	grey	grey
RGS18	RGS18	brown	brown
RGS1	RGS1	black	black
RGS2	RGS2	black	black
UCHL5	UCHL5	grey	grey
RO60	RO60	grey	grey
GLRX2	GLRX2	grey	grey
CDC73	CDC73	grey	grey
DENND1B	DENND1B	blue	blue
NEK7	NEK7	turquoise	turquoise
PTPRC	PTPRC	blue	blue
MIR181A1HG	MIR181A1HG	grey	grey
CAMSAP2	CAMSAP2	grey	grey
CSRP1	CSRP1	grey	grey
NAV1	NAV1	blue	blue
IPO9-AS1	IPO9-AS1	turquoise	turquoise
IPO9	IPO9	grey	grey
TIMM17A	TIMM17A	yellow	yellow
RNPEP	RNPEP	turquoise	turquoise
ARL8A	ARL8A	grey	grey
PPP1R12B	PPP1R12B	blue	blue
KDM5B	KDM5B	turquoise	turquoise
RABIF	RABIF	grey	grey
ADIPOR1	ADIPOR1	grey	grey
CYB5R1	CYB5R1	grey	grey
TMEM183A	TMEM183A	grey	grey
BTG2	BTG2	black	black
ATP2B4	ATP2B4	grey	grey
SNRPE	SNRPE	yellow	yellow
PPP1R15B	PPP1R15B	black	black
MDM4	MDM4	grey	grey
DSTYK	DSTYK	blue	blue
NUCKS1	NUCKS1	grey	grey
RAB29	RAB29	grey	grey
SRGAP2	SRGAP2	blue	blue
RASSF5	RASSF5	grey	grey
MAPKAPK2	MAPKAPK2	grey	grey
CD55	CD55	brown	brown
CR1	CR1	turquoise	turquoise
CD46	CD46	brown	brown
MIR29B2CHG	MIR29B2CHG	blue	blue
G0S2	G0S2	turquoise	turquoise
TRAF3IP3	TRAF3IP3	turquoise	turquoise
RCOR3	RCOR3	turquoise	turquoise
LINC00467	LINC00467	grey	grey
SLC30A1	SLC30A1	grey	grey
LPGAT1	LPGAT1	grey	grey
PPP2R5A	PPP2R5A	grey	grey
NENF	NENF	turquoise	turquoise
ATF3	ATF3	black	black
NSL1	NSL1	grey	grey
TATDN3	TATDN3	grey	grey
RPS6KC1	RPS6KC1	blue	blue
GPATCH2	GPATCH2	grey	grey
LYPLAL1	LYPLAL1	grey	grey
EPRS1	EPRS1	grey	grey
IARS2	IARS2	grey	grey
RAB3GAP2	RAB3GAP2	grey	grey
DUSP10	DUSP10	grey	grey
MIA3	MIA3	brown	brown
AIDA	AIDA	grey	grey
BROX	BROX	grey	grey
DISP1	DISP1	grey	grey
TLR5	TLR5	brown	brown
CAPN2	CAPN2	grey	grey
TP53BP2	TP53BP2	grey	grey
FBXO28	FBXO28	grey	grey
DEGS1	DEGS1	grey	grey
CNIH4	CNIH4	yellow	yellow
WDR26	WDR26	blue	blue
LBR	LBR	grey	grey
SRP9	SRP9	grey	grey
EPHX1	EPHX1	brown	brown
ENSG00000289341	ENSG00000289341	grey	grey
H3-3A	H3-3A	turquoise	turquoise
ACBD3	ACBD3	turquoise	turquoise
PARP1	PARP1	brown	brown
ITPKB	ITPKB	grey	grey
ARF1	ARF1	grey	grey
C1orf35	C1orf35	grey	grey
MRPL55	MRPL55	grey	grey
GUK1	GUK1	yellow	yellow
RNF187	RNF187	turquoise	turquoise
RAB4A	RAB4A	grey	grey
GALNT2	GALNT2	grey	grey
C1orf131	C1orf131	grey	grey
GNPAT	GNPAT	grey	grey
EGLN1	EGLN1	turquoise	turquoise
TSNAX	TSNAX	grey	grey
DISC1	DISC1	blue	blue
SIPA1L2	SIPA1L2	grey	grey
NTPCR	NTPCR	grey	grey
PCNX2	PCNX2	grey	grey
COA6	COA6	grey	grey
IRF2BP2	IRF2BP2	blue	blue
TOMM20	TOMM20	turquoise	turquoise
ARID4B	ARID4B	blue	blue
GGPS1	GGPS1	grey	grey
LYST	LYST	turquoise	turquoise
GPR137B	GPR137B	grey	grey
ERO1B	ERO1B	grey	grey
LGALS8	LGALS8	turquoise	turquoise
MTR	MTR	grey	grey
KMO	KMO	grey	grey
OPN3	OPN3	grey	grey
CEP170	CEP170	grey	grey
SDCCAG8	SDCCAG8	brown	brown
AKT3	AKT3	grey	grey
ADSS2	ADSS2	grey	grey
DESI2	DESI2	grey	grey
COX20	COX20	yellow	yellow
HNRNPU	HNRNPU	blue	blue
EFCAB2	EFCAB2	grey	grey
SMYD3	SMYD3	blue	blue
CNST	CNST	grey	grey
SCCPDH	SCCPDH	turquoise	turquoise
AHCTF1	AHCTF1	grey	grey
ZNF124	ZNF124	turquoise	turquoise
NLRP3	NLRP3	grey	grey
ACP1	ACP1	yellow	yellow
TMEM18	TMEM18	grey	grey
TRAPPC12	TRAPPC12	grey	grey
ADI1	ADI1	grey	grey
RPS7	RPS7	red	red
ID2	ID2	turquoise	turquoise
KIDINS220	KIDINS220	blue	blue
ASAP2	ASAP2	grey	grey
ITGB1BP1	ITGB1BP1	yellow	yellow
CPSF3	CPSF3	grey	grey
IAH1	IAH1	yellow	yellow
ADAM17	ADAM17	grey	grey
YWHAQ	YWHAQ	grey	grey
TAF1B	TAF1B	blue	blue
KLF11	KLF11	grey	grey
HPCAL1	HPCAL1	turquoise	turquoise
NOL10	NOL10	grey	grey
PDIA6	PDIA6	yellow	yellow
SLC66A3	SLC66A3	grey	grey
ROCK2	ROCK2	turquoise	turquoise
NBAS	NBAS	blue	blue
DDX1	DDX1	grey	grey
CYRIA	CYRIA	grey	grey
SMC6	SMC6	grey	grey
LAPTM4A	LAPTM4A	brown	brown
PUM2	PUM2	blue	blue
RHOB	RHOB	black	black
ATAD2B	ATAD2B	blue	blue
UBXN2A	UBXN2A	blue	blue
SF3B6	SF3B6	yellow	yellow
FAM228B	FAM228B	grey	grey
TP53I3	TP53I3	yellow	yellow
ITSN2	ITSN2	grey	grey
NCOA1	NCOA1	blue	blue
PTRHD1	PTRHD1	grey	grey
DNMT3A	DNMT3A	grey	grey
DTNB	DTNB	grey	grey
ASXL2	ASXL2	grey	grey
RAB10	RAB10	turquoise	turquoise
HADHA	HADHA	green	green
HADHB	HADHB	grey	grey
SLC35F6	SLC35F6	grey	grey
OST4	OST4	turquoise	turquoise
ATRAID	ATRAID	turquoise	turquoise
MPV17	MPV17	yellow	yellow
SNX17	SNX17	turquoise	turquoise
PPM1G	PPM1G	red	red
NRBP1	NRBP1	grey	grey
SLC4A1AP	SLC4A1AP	grey	grey
MRPL33	MRPL33	grey	grey
BABAM2	BABAM2	grey	grey
FOSL2	FOSL2	black	black
PPP1CB	PPP1CB	turquoise	turquoise
WDR43	WDR43	grey	grey
CLIP4	CLIP4	blue	blue
YPEL5	YPEL5	brown	brown
DPY30	DPY30	yellow	yellow
SPAST	SPAST	turquoise	turquoise
YIPF4	YIPF4	grey	grey
BIRC6	BIRC6	blue	blue
BIRC6-AS2	BIRC6-AS2	brown	brown
RASGRP3	RASGRP3	grey	grey
FEZ2	FEZ2	brown	brown
STRN	STRN	grey	grey
HEATR5B	HEATR5B	grey	grey
GPATCH11	GPATCH11	grey	grey
EIF2AK2	EIF2AK2	grey	grey
CEBPZOS	CEBPZOS	grey	grey
CEBPZ	CEBPZ	grey	grey
PRKD3	PRKD3	blue	blue
QPCT	QPCT	grey	grey
CYP1B1	CYP1B1	grey	grey
HNRNPLL	HNRNPLL	grey	grey
GALM	GALM	yellow	yellow
SRSF7	SRSF7	brown	brown
SOS1	SOS1	blue	blue
MAP4K3	MAP4K3	grey	grey
MAP4K3-DT	MAP4K3-DT	turquoise	turquoise
SLC8A1-AS1	SLC8A1-AS1	grey	grey
SLC8A1	SLC8A1	blue	blue
EML4	EML4	blue	blue
COX7A2L	COX7A2L	grey	grey
ZFP36L2	ZFP36L2	turquoise	turquoise
THADA	THADA	grey	grey
LRPPRC	LRPPRC	grey	grey
PPM1B	PPM1B	turquoise	turquoise
CAMKMT	CAMKMT	grey	grey
SRBD1	SRBD1	grey	grey
PRKCE	PRKCE	blue	blue
RHOQ	RHOQ	blue	blue
RHOQ-AS1	RHOQ-AS1	grey	grey
PIGF	PIGF	turquoise	turquoise
CRIPT	CRIPT	grey	grey
MCFD2	MCFD2	grey	grey
TTC7A	TTC7A	grey	grey
CALM2	CALM2	brown	brown
FBXO11	FBXO11	blue	blue
FOXN2	FOXN2	grey	grey
PPP1R21	PPP1R21	grey	grey
ASB3	ASB3	turquoise	turquoise
ERLEC1	ERLEC1	brown	brown
PSME4	PSME4	grey	grey
ACYP2	ACYP2	grey	grey
RTN4	RTN4	turquoise	turquoise
RPS27A	RPS27A	red	red
CCDC88A	CCDC88A	blue	blue
PPP4R3B	PPP4R3B	grey	grey
VRK2	VRK2	grey	grey
REL	REL	grey	grey
C2orf74	C2orf74	brown	brown
USP34	USP34	blue	blue
XPO1	XPO1	turquoise	turquoise
CCT4	CCT4	grey	grey
COMMD1	COMMD1	grey	grey
B3GNT2	B3GNT2	grey	grey
EHBP1	EHBP1	grey	grey
WDPCP	WDPCP	blue	blue
MDH1	MDH1	yellow	yellow
UGP2	UGP2	grey	grey
VPS54	VPS54	grey	grey
PELI1	PELI1	blue	blue
AFTPH	AFTPH	blue	blue
SERTAD2	SERTAD2	grey	grey
RAB1A	RAB1A	grey	grey
ACTR2	ACTR2	blue	blue
SPRED2	SPRED2	brown	brown
C1D	C1D	brown	brown
PPP3R1	PPP3R1	grey	grey
PLEK	PLEK	brown	brown
ARHGAP25	ARHGAP25	blue	blue
GFPT1	GFPT1	grey	grey
NFU1	NFU1	grey	grey
AAK1	AAK1	blue	blue
ANXA4	ANXA4	yellow	yellow
SNRNP27	SNRNP27	grey	grey
MXD1	MXD1	turquoise	turquoise
PCBP1-AS1	PCBP1-AS1	grey	grey
PCBP1	PCBP1	turquoise	turquoise
TIA1	TIA1	grey	grey
SNRPG	SNRPG	yellow	yellow
FAM136A	FAM136A	grey	grey
NAGK	NAGK	yellow	yellow
MPHOSPH10	MPHOSPH10	grey	grey
ZNF638	ZNF638	grey	grey
DYSF	DYSF	grey	grey
EXOC6B	EXOC6B	grey	grey
CCT7	CCT7	grey	grey
TPRKB	TPRKB	grey	grey
DUSP11	DUSP11	grey	grey
STAMBP	STAMBP	brown	brown
DGUOK	DGUOK	grey	grey
TET3	TET3	blue	blue
BOLA3	BOLA3	turquoise	turquoise
MOB1A	MOB1A	turquoise	turquoise
MTHFD2	MTHFD2	turquoise	turquoise
WBP1	WBP1	grey	grey
AUP1	AUP1	green	green
DOK1	DOK1	grey	grey
HK2	HK2	turquoise	turquoise
POLE4	POLE4	turquoise	turquoise
MRPL19	MRPL19	grey	grey
SUCLG1	SUCLG1	green	green
TMSB10	TMSB10	turquoise	turquoise
KCMF1	KCMF1	grey	grey
TGOLN2	TGOLN2	grey	grey
CAPG	CAPG	green	green
MAT2A	MAT2A	grey	grey
VAMP8	VAMP8	yellow	yellow
VAMP5	VAMP5	grey	grey
RNF181	RNF181	yellow	yellow
C2orf68	C2orf68	turquoise	turquoise
ST3GAL5	ST3GAL5	turquoise	turquoise
IMMT	IMMT	grey	grey
MRPL35	MRPL35	grey	grey
KDM3A	KDM3A	turquoise	turquoise
CHMP3	CHMP3	grey	grey
CYTOR	CYTOR	turquoise	turquoise
KRCC1	KRCC1	grey	grey
EIF2AK3	EIF2AK3	black	black
IGKC	IGKC	brown	brown
MRPS5	MRPS5	brown	brown
DUSP2	DUSP2	black	black
STARD7	STARD7	grey	grey
TMEM127	TMEM127	grey	grey
CIAO1	CIAO1	grey	grey
SNRNP200	SNRNP200	turquoise	turquoise
ARID5A	ARID5A	grey	grey
COX5B	COX5B	yellow	yellow
TMEM131	TMEM131	grey	grey
INPP4A	INPP4A	grey	grey
COA5	COA5	grey	grey
UNC50	UNC50	grey	grey
MGAT4A	MGAT4A	grey	grey
LINC02611	LINC02611	brown	brown
MITD1	MITD1	brown	brown
MRPL30	MRPL30	grey	grey
TXNDC9	TXNDC9	yellow	yellow
EIF5B	EIF5B	grey	grey
REV1	REV1	blue	blue
PDCL3	PDCL3	yellow	yellow
RPL31	RPL31	red	red
RNF149	RNF149	grey	grey
MAP4K4	MAP4K4	grey	grey
UXS1	UXS1	grey	grey
GCC2	GCC2	grey	grey
LIMS1	LIMS1	grey	grey
RANBP2	RANBP2	black	black
MTLN	MTLN	turquoise	turquoise
MIR4435-2HG	MIR4435-2HG	grey	grey
MERTK	MERTK	grey	grey
TMEM87B	TMEM87B	grey	grey
ZC3H6	ZC3H6	grey	grey
TTL	TTL	turquoise	turquoise
CHCHD5	CHCHD5	turquoise	turquoise
SLC20A1	SLC20A1	grey	grey
IL1B	IL1B	black	black
IL1RN	IL1RN	turquoise	turquoise
PAX8-AS1	PAX8-AS1	grey	grey
ZNG1B	ZNG1B	grey	grey
SLC35F5	SLC35F5	grey	grey
ACTR3	ACTR3	turquoise	turquoise
DDX18	DDX18	grey	grey
CCDC93	CCDC93	grey	grey
INSIG2	INSIG2	grey	grey
MARCO	MARCO	yellow	yellow
C2orf76	C2orf76	brown	brown
DBI	DBI	brown	brown
RALB	RALB	grey	grey
CLASP1	CLASP1	blue	blue
CLASP1-AS1	CLASP1-AS1	black	black
NIFK	NIFK	grey	grey
TSN	TSN	grey	grey
GYPC	GYPC	brown	brown
ENSG00000286145	ENSG00000286145	grey	grey
MAP3K2	MAP3K2	blue	blue
IWS1	IWS1	grey	grey
WDR33	WDR33	grey	grey
UGGT1	UGGT1	grey	grey
MZT2B	MZT2B	turquoise	turquoise
CCDC115	CCDC115	grey	grey
IMP4	IMP4	grey	grey
PTPN18	PTPN18	grey	grey
PLEKHB2	PLEKHB2	yellow	yellow
MZT2A	MZT2A	turquoise	turquoise
MGAT5	MGAT5	blue	blue
TMEM163	TMEM163	grey	grey
CCNT2	CCNT2	grey	grey
RAB3GAP1	RAB3GAP1	grey	grey
R3HDM1	R3HDM1	grey	grey
UBXN4	UBXN4	brown	brown
DARS1	DARS1	turquoise	turquoise
CXCR4	CXCR4	turquoise	turquoise
HNMT	HNMT	brown	brown
SPOPL	SPOPL	turquoise	turquoise
KYNU	KYNU	grey	grey
ARHGAP15	ARHGAP15	blue	blue
GTDC1	GTDC1	blue	blue
ZEB2	ZEB2	blue	blue
TEX41	TEX41	turquoise	turquoise
ACVR2A	ACVR2A	grey	grey
ORC4	ORC4	turquoise	turquoise
MBD5	MBD5	blue	blue
EPC2	EPC2	grey	grey
MMADHC	MMADHC	grey	grey
NMI	NMI	grey	grey
TNFAIP6	TNFAIP6	brown	brown
RIF1	RIF1	grey	grey
ARL5A	ARL5A	grey	grey
STAM2	STAM2	grey	grey
FMNL2	FMNL2	blue	blue
PRPF40A	PRPF40A	grey	grey
ARL6IP6	ARL6IP6	grey	grey
NR4A2	NR4A2	black	black
GPD2	GPD2	grey	grey
CYTIP	CYTIP	turquoise	turquoise
ACVR1	ACVR1	grey	grey
BAZ2B	BAZ2B	blue	blue
MARCHF7	MARCHF7	grey	grey
CD302	CD302	brown	brown
LY75	LY75	grey	grey
RBMS1	RBMS1	blue	blue
TANK-AS1	TANK-AS1	grey	grey
TANK	TANK	black	black
PSMD14	PSMD14	grey	grey
IFIH1	IFIH1	grey	grey
GCA	GCA	grey	grey
SCN9A	SCN9A	brown	brown
CERS6	CERS6	blue	blue
DHRS9	DHRS9	grey	grey
FASTKD1	FASTKD1	turquoise	turquoise
PPIG	PPIG	grey	grey
SSB	SSB	green	green
METTL5	METTL5	yellow	yellow
UBR3	UBR3	turquoise	turquoise
GORASP2	GORASP2	grey	grey
TLK1	TLK1	blue	blue
CYBRD1	CYBRD1	grey	grey
DYNC1I2	DYNC1I2	green	green
HAT1	HAT1	grey	grey
MAP3K20	MAP3K20	turquoise	turquoise
SP3	SP3	blue	blue
OLA1	OLA1	grey	grey
CIR1	CIR1	grey	grey
GPR155	GPR155	blue	blue
WIPF1	WIPF1	blue	blue
ENSG00000290018	ENSG00000290018	turquoise	turquoise
ATF2	ATF2	grey	grey
ATP5MC3	ATP5MC3	yellow	yellow
LNPK	LNPK	grey	grey
MTX2	MTX2	grey	grey
HNRNPA3	HNRNPA3	yellow	yellow
NFE2L2	NFE2L2	grey	grey
AGPS	AGPS	grey	grey
PRKRA	PRKRA	grey	grey
PLEKHA3	PLEKHA3	grey	grey
SESTD1	SESTD1	turquoise	turquoise
CWC22	CWC22	brown	brown
UBE2E3	UBE2E3	grey	grey
ITGA4	ITGA4	grey	grey
ITPRID2	ITPRID2	grey	grey
DNAJC10	DNAJC10	brown	brown
ZNF804A	ZNF804A	blue	blue
ZC3H15	ZC3H15	grey	grey
ITGAV	ITGAV	blue	blue
SLC40A1	SLC40A1	brown	brown
ORMDL1	ORMDL1	grey	grey
HIBCH	HIBCH	grey	grey
NAB1	NAB1	grey	grey
GLS	GLS	grey	grey
STAT1	STAT1	turquoise	turquoise
NABP1	NABP1	grey	grey
SLC39A10	SLC39A10	grey	grey
STK17B	STK17B	black	black
ENSG00000272211	ENSG00000272211	grey	grey
ANKRD44	ANKRD44	blue	blue
SF3B1	SF3B1	grey	grey
COQ10B	COQ10B	grey	grey
HSPD1	HSPD1	green	green
HSPE1	HSPE1	yellow	yellow
MOB4	MOB4	grey	grey
PLCL1	PLCL1	grey	grey
SPATS2L	SPATS2L	brown	brown
BZW1	BZW1	turquoise	turquoise
CLK1	CLK1	black	black
PPIL3	PPIL3	grey	grey
ORC2	ORC2	turquoise	turquoise
HYCC2	HYCC2	grey	grey
NDUFB3	NDUFB3	yellow	yellow
CFLAR	CFLAR	grey	grey
CASP8	CASP8	grey	grey
TRAK2	TRAK2	grey	grey
SUMO1	SUMO1	grey	grey
NOP58	NOP58	grey	grey
BMPR2	BMPR2	blue	blue
FAM117B	FAM117B	blue	blue
NBEAL1	NBEAL1	grey	grey
CYP20A1	CYP20A1	grey	grey
RAPH1	RAPH1	grey	grey
NRP2	NRP2	grey	grey
INO80D	INO80D	grey	grey
NDUFS1	NDUFS1	grey	grey
EEF1B2	EEF1B2	red	red
KLF7	KLF7	blue	blue
CREB1	CREB1	grey	grey
METTL21A	METTL21A	grey	grey
CCNYL1	CCNYL1	turquoise	turquoise
PLEKHM3	PLEKHM3	blue	blue
IDH1	IDH1	grey	grey
PIKFYVE	PIKFYVE	grey	grey
RPE	RPE	grey	grey
KANSL1L	KANSL1L	grey	grey
FN1	FN1	blue	blue
LINC00607	LINC00607	grey	grey
XRCC5	XRCC5	brown	brown
RPL37A	RPL37A	turquoise	turquoise
DIRC3	DIRC3	grey	grey
TNS1	TNS1	grey	grey
ARPC2	ARPC2	yellow	yellow
AAMP	AAMP	grey	grey
PNKD	PNKD	grey	grey
TMBIM1	TMBIM1	brown	brown
ENSG00000288819	ENSG00000288819	grey	grey
SLC11A1	SLC11A1	yellow	yellow
CTDSP1	CTDSP1	grey	grey
USP37	USP37	grey	grey
CNOT9	CNOT9	grey	grey
CYP27A1	CYP27A1	turquoise	turquoise
CNPPD1	CNPPD1	grey	grey
RETREG2	RETREG2	grey	grey
ZFAND2B	ZFAND2B	grey	grey
DNPEP	DNPEP	grey	grey
GMPPA	GMPPA	turquoise	turquoise
ACSL3	ACSL3	grey	grey
WDFY1	WDFY1	grey	grey
MRPL44	MRPL44	grey	grey
CUL3	CUL3	blue	blue
DOCK10	DOCK10	blue	blue
RHBDD1	RHBDD1	grey	grey
MFF	MFF	turquoise	turquoise
AGFG1	AGFG1	blue	blue
PID1	PID1	grey	grey
TRIP12	TRIP12	blue	blue
ENSG00000225963	ENSG00000225963	grey	grey
SP110	SP110	grey	grey
SP140L	SP140L	grey	grey
SP100	SP100	grey	grey
CAB39	CAB39	blue	blue
PSMD1	PSMD1	grey	grey
NCL	NCL	brown	brown
PTMA	PTMA	black	black
PDE6D	PDE6D	grey	grey
DIS3L2	DIS3L2	grey	grey
EIF4E2	EIF4E2	grey	grey
GIGYF2	GIGYF2	blue	blue
INPP5D	INPP5D	blue	blue
DGKD	DGKD	grey	grey
ARL4C	ARL4C	black	black
COPS8	COPS8	grey	grey
LRRFIP1	LRRFIP1	grey	grey
UBE2F	UBE2F	yellow	yellow
ILKAP	ILKAP	grey	grey
HDAC4	HDAC4	blue	blue
NDUFA10	NDUFA10	grey	grey
COPS9	COPS9	yellow	yellow
RNPEPL1	RNPEPL1	turquoise	turquoise
MTERF4	MTERF4	grey	grey
PPP1R7	PPP1R7	yellow	yellow
HDLBP	HDLBP	grey	grey
SEPTIN2	SEPTIN2	grey	grey
FARP2	FARP2	grey	grey
ATG4B	ATG4B	grey	grey
DTYMK	DTYMK	grey	grey
CRBN	CRBN	grey	grey
SUMF1	SUMF1	turquoise	turquoise
ITPR1	ITPR1	grey	grey
BHLHE40	BHLHE40	turquoise	turquoise
ARL8B	ARL8B	turquoise	turquoise
ENSG00000233912	ENSG00000233912	turquoise	turquoise
EDEM1	EDEM1	turquoise	turquoise
THUMPD3-AS1	THUMPD3-AS1	black	black
THUMPD3	THUMPD3	brown	brown
SETD5	SETD5	blue	blue
MTMR14	MTMR14	grey	grey
CAMK1	CAMK1	turquoise	turquoise
TADA3	TADA3	turquoise	turquoise
ARPC4	ARPC4	turquoise	turquoise
JAGN1	JAGN1	grey	grey
EMC3	EMC3	grey	grey
BRK1	BRK1	yellow	yellow
VHL	VHL	grey	grey
SEC13	SEC13	turquoise	turquoise
HRH1	HRH1	brown	brown
ATG7	ATG7	blue	blue
VGLL4	VGLL4	grey	grey
PPARG	PPARG	turquoise	turquoise
RAF1	RAF1	turquoise	turquoise
RPL32	RPL32	turquoise	turquoise
IQSEC1	IQSEC1	grey	grey
TMEM43	TMEM43	grey	grey
XPC	XPC	brown	brown
LSM3	LSM3	yellow	yellow
SLC6A6	SLC6A6	grey	grey
CCDC174	CCDC174	grey	grey
FGD5-AS1	FGD5-AS1	brown	brown
NR2C2	NR2C2	grey	grey
MRPS25	MRPS25	yellow	yellow
CAPN7	CAPN7	grey	grey
SH3BP5	SH3BP5	grey	grey
EAF1	EAF1	grey	grey
BTD	BTD	grey	grey
ANKRD28	ANKRD28	grey	grey
DPH3	DPH3	yellow	yellow
RFTN1	RFTN1	grey	grey
PLCL2	PLCL2	blue	blue
TBC1D5	TBC1D5	blue	blue
RAB5A	RAB5A	grey	grey
KAT2B	KAT2B	grey	grey
UBE2E2	UBE2E2	blue	blue
UBE2E1	UBE2E1	turquoise	turquoise
RPL15	RPL15	red	red
NR1D2	NR1D2	brown	brown
TOP2B	TOP2B	grey	grey
NGLY1	NGLY1	turquoise	turquoise
SLC4A7	SLC4A7	grey	grey
CMC1	CMC1	grey	grey
AZI2	AZI2	grey	grey
TGFBR2	TGFBR2	grey	grey
STT3B	STT3B	turquoise	turquoise
CMTM7	CMTM7	grey	grey
CMTM6	CMTM6	brown	brown
DYNC1LI1	DYNC1LI1	grey	grey
CNOT10	CNOT10	grey	grey
GLB1	GLB1	grey	grey
CRTAP	CRTAP	turquoise	turquoise
UBP1	UBP1	grey	grey
CLASP2	CLASP2	grey	grey
PDCD6IP	PDCD6IP	grey	grey
TRANK1	TRANK1	grey	grey
LRRFIP2	LRRFIP2	grey	grey
GOLGA4	GOLGA4	brown	brown
ACAA1	ACAA1	grey	grey
MYD88	MYD88	turquoise	turquoise
OXSR1	OXSR1	grey	grey
CSRNP1	CSRNP1	grey	grey
RPSA	RPSA	red	red
EIF1B	EIF1B	grey	grey
ENTPD3-AS1	ENTPD3-AS1	grey	grey
RPL14	RPL14	red	red
CTNNB1	CTNNB1	black	black
ULK4	ULK4	grey	grey
TRAK1	TRAK1	grey	grey
SS18L2	SS18L2	grey	grey
NKTR	NKTR	blue	blue
HIGD1A	HIGD1A	grey	grey
SNRK	SNRK	grey	grey
ANO10	ANO10	turquoise	turquoise
ABHD5	ABHD5	grey	grey
TCAIM	TCAIM	grey	grey
KIAA1143	KIAA1143	grey	grey
ZDHHC3	ZDHHC3	grey	grey
EXOSC7	EXOSC7	grey	grey
CDCP1	CDCP1	grey	grey
LIMD1	LIMD1	grey	grey
SACM1L	SACM1L	grey	grey
CCR1	CCR1	grey	grey
CCR2	CCR2	grey	grey
CCR5AS	CCR5AS	turquoise	turquoise
CCR5	CCR5	turquoise	turquoise
CCDC12	CCDC12	grey	grey
SETD2	SETD2	blue	blue
KLHL18	KLHL18	grey	grey
SMARCC1	SMARCC1	grey	grey
DHX30	DHX30	turquoise	turquoise
MAP4	MAP4	green	green
TMA7	TMA7	turquoise	turquoise
SHISA5	SHISA5	grey	grey
PFKFB4	PFKFB4	blue	blue
UQCRC1	UQCRC1	yellow	yellow
IP6K2	IP6K2	grey	grey
PRKAR2A	PRKAR2A	grey	grey
ARIH2	ARIH2	grey	grey
NDUFAF3	NDUFAF3	brown	brown
IMPDH2	IMPDH2	red	red
QRICH1	QRICH1	grey	grey
QARS1	QARS1	grey	grey
USP4	USP4	grey	grey
GPX1	GPX1	turquoise	turquoise
RHOA	RHOA	turquoise	turquoise
APEH	APEH	grey	grey
IP6K1	IP6K1	blue	blue
RBM6	RBM6	blue	blue
RBM5	RBM5	grey	grey
GNAI2	GNAI2	turquoise	turquoise
TUSC2	TUSC2	grey	grey
RASSF1	RASSF1	grey	grey
CYB561D2	CYB561D2	grey	grey
MAPKAPK3	MAPKAPK3	turquoise	turquoise
MANF	MANF	yellow	yellow
TEX264	TEX264	brown	brown
ABHD14B	ABHD14B	grey	grey
RPL29	RPL29	red	red
ALAS1	ALAS1	yellow	yellow
TWF2	TWF2	yellow	yellow
PPM1M	PPM1M	grey	grey
WDR82	WDR82	grey	grey
NISCH	NISCH	brown	brown
STAB1	STAB1	brown	brown
UQCC5	UQCC5	grey	grey
PBRM1	PBRM1	blue	blue
GNL3	GNL3	turquoise	turquoise
SPCS1	SPCS1	yellow	yellow
PRKCD	PRKCD	grey	grey
TKT	TKT	red	red
DCP1A	DCP1A	grey	grey
SELENOK	SELENOK	brown	brown
CCDC66	CCDC66	grey	grey
TASOR	TASOR	turquoise	turquoise
ARHGEF3	ARHGEF3	blue	blue
APPL1	APPL1	grey	grey
ARF4	ARF4	grey	grey
DENND6A	DENND6A	blue	blue
SLMAP	SLMAP	grey	grey
FLNB	FLNB	grey	grey
PXK	PXK	grey	grey
PDHB	PDHB	yellow	yellow
FHIT	FHIT	blue	blue
THOC7	THOC7	grey	grey
ATXN7	ATXN7	blue	blue
PSMD6	PSMD6	green	green
SLC25A26	SLC25A26	grey	grey
SUCLG2	SUCLG2	grey	grey
TMF1	TMF1	grey	grey
UBA3	UBA3	grey	grey
ARL6IP5	ARL6IP5	grey	grey
FRMD4B	FRMD4B	brown	brown
MITF	MITF	blue	blue
FOXP1	FOXP1	blue	blue
RYBP	RYBP	blue	blue
PPP4R2	PPP4R2	grey	grey
GBE1	GBE1	turquoise	turquoise
CHMP2B	CHMP2B	grey	grey
CGGBP1	CGGBP1	grey	grey
ZNF654	ZNF654	blue	blue
C3orf38	C3orf38	grey	grey
NSUN3	NSUN3	grey	grey
CRYBG3	CRYBG3	grey	grey
CLDND1	CLDND1	grey	grey
ST3GAL6	ST3GAL6	grey	grey
CMSS1	CMSS1	grey	grey
FILIP1L	FILIP1L	brown	brown
TBC1D23	TBC1D23	grey	grey
NIT2	NIT2	grey	grey
TFG	TFG	grey	grey
SENP7	SENP7	turquoise	turquoise
TRMT10C	TRMT10C	grey	grey
PCNP	PCNP	grey	grey
RPL24	RPL24	red	red
NFKBIZ	NFKBIZ	black	black
ALCAM	ALCAM	turquoise	turquoise
CBLB	CBLB	blue	blue
BBX	BBX	grey	grey
CD47	CD47	yellow	yellow
ATG3	ATG3	yellow	yellow
NAA50	NAA50	grey	grey
ATP6V1A	ATP6V1A	grey	grey
ZBTB20	ZBTB20	blue	blue
ARHGAP31	ARHGAP31	blue	blue
TIMMDC1	TIMMDC1	yellow	yellow
COX17	COX17	grey	grey
GSK3B	GSK3B	blue	blue
LRRC58	LRRC58	grey	grey
NDUFB4	NDUFB4	yellow	yellow
HCLS1	HCLS1	grey	grey
GOLGB1	GOLGB1	brown	brown
IQCB1	IQCB1	grey	grey
EAF2	EAF2	brown	brown
CD86	CD86	turquoise	turquoise
CSTA	CSTA	turquoise	turquoise
FAM162A	FAM162A	turquoise	turquoise
KPNA1	KPNA1	grey	grey
PARP9	PARP9	yellow	yellow
DTX3L	DTX3L	grey	grey
PARP14	PARP14	grey	grey
HSPBAP1	HSPBAP1	grey	grey
SLC49A4	SLC49A4	grey	grey
SEC22A	SEC22A	grey	grey
HACD2	HACD2	grey	grey
CCDC14	CCDC14	grey	grey
ITGB5	ITGB5	grey	grey
ZNF148	ZNF148	grey	grey
SNX4	SNX4	grey	grey
OSBPL11	OSBPL11	grey	grey
ZXDC	ZXDC	blue	blue
TPRA1	TPRA1	grey	grey
ABTB1	ABTB1	red	red
MGLL	MGLL	grey	grey
SEC61A1	SEC61A1	grey	grey
EEFSEC	EEFSEC	grey	grey
RPN1	RPN1	grey	grey
RAB7A	RAB7A	grey	grey
ISY1	ISY1	grey	grey
CNBP	CNBP	grey	grey
COPG1	COPG1	turquoise	turquoise
H1-10	H1-10	turquoise	turquoise
MBD4	MBD4	grey	grey
PLXND1	PLXND1	grey	grey
TMCC1	TMCC1	blue	blue
ATP2C1	ATP2C1	blue	blue
NUDT16	NUDT16	grey	grey
MRPL3	MRPL3	turquoise	turquoise
DNAJC13	DNAJC13	grey	grey
CDV3	CDV3	turquoise	turquoise
SRPRB	SRPRB	grey	grey
RYK	RYK	grey	grey
ANAPC13	ANAPC13	grey	grey
MSL2	MSL2	grey	grey
STAG1	STAG1	blue	blue
NCK1-DT	NCK1-DT	grey	grey
NCK1	NCK1	brown	brown
ARMC8	ARMC8	grey	grey
MRAS	MRAS	grey	grey
PIK3CB	PIK3CB	turquoise	turquoise
MRPS22	MRPS22	turquoise	turquoise
COPB2	COPB2	grey	grey
SLC25A36	SLC25A36	grey	grey
ZBTB38	ZBTB38	brown	brown
RASA2	RASA2	grey	grey
RNF7	RNF7	grey	grey
ATP1B3	ATP1B3	brown	brown
TFDP2	TFDP2	grey	grey
XRN1	XRN1	turquoise	turquoise
ATR	ATR	blue	blue
U2SURP	U2SURP	brown	brown
SLC9A9	SLC9A9	grey	grey
DIPK2A	DIPK2A	grey	grey
PLSCR1	PLSCR1	grey	grey
GYG1	GYG1	grey	grey
HPS3	HPS3	grey	grey
COMMD2	COMMD2	grey	grey
ANKUB1	ANKUB1	turquoise	turquoise
RNF13	RNF13	brown	brown
TSC22D2	TSC22D2	grey	grey
SERP1	SERP1	red	red
EIF2A	EIF2A	green	green
SELENOT	SELENOT	grey	grey
SIAH2	SIAH2	grey	grey
P2RY13	P2RY13	brown	brown
MBNL1	MBNL1	blue	blue
RAP2B	RAP2B	grey	grey
DHX36	DHX36	grey	grey
GMPS	GMPS	grey	grey
SSR3	SSR3	turquoise	turquoise
TIPARP	TIPARP	black	black
CCNL1	CCNL1	black	black
RSRC1	RSRC1	grey	grey
GFM1	GFM1	grey	grey
LXN	LXN	brown	brown
RARRES1	RARRES1	grey	grey
MFSD1	MFSD1	grey	grey
SMC4	SMC4	grey	grey
KPNA4	KPNA4	grey	grey
PPM1L	PPM1L	blue	blue
NMD3	NMD3	grey	grey
PDCD10	PDCD10	green	green
GOLIM4	GOLIM4	brown	brown
SEC62	SEC62	brown	brown
PHC3	PHC3	blue	blue
SKIL	SKIL	blue	blue
RPL22L1	RPL22L1	yellow	yellow
TNIK	TNIK	grey	grey
PLD1	PLD1	grey	grey
FNDC3B	FNDC3B	blue	blue
TNFSF10	TNFSF10	red	red
NCEH1	NCEH1	grey	grey
NAALADL2	NAALADL2	grey	grey
TBL1XR1	TBL1XR1	blue	blue
ZMAT3	ZMAT3	grey	grey
PIK3CA	PIK3CA	turquoise	turquoise
GNB4	GNB4	blue	blue
MRPL47	MRPL47	grey	grey
NDUFB5	NDUFB5	grey	grey
TTC14	TTC14	grey	grey
FXR1	FXR1	grey	grey
DNAJC19	DNAJC19	grey	grey
ATP11B	ATP11B	grey	grey
DCUN1D1	DCUN1D1	grey	grey
MCF2L2	MCF2L2	grey	grey
B3GNT5	B3GNT5	black	black
KLHL6	KLHL6	grey	grey
KLHL24	KLHL24	grey	grey
YEATS2	YEATS2	grey	grey
PARL	PARL	brown	brown
ABCC5	ABCC5	turquoise	turquoise
AP2M1	AP2M1	brown	brown
ALG3	ALG3	brown	brown
PSMD2	PSMD2	grey	grey
EIF4G1	EIF4G1	grey	grey
POLR2H	POLR2H	turquoise	turquoise
VPS8	VPS8	blue	blue
MAP3K13	MAP3K13	grey	grey
IGF2BP2	IGF2BP2	grey	grey
TRA2B	TRA2B	black	black
ETV5	ETV5	grey	grey
DNAJB11	DNAJB11	yellow	yellow
EIF4A2	EIF4A2	red	red
ST6GAL1	ST6GAL1	blue	blue
BCL6	BCL6	turquoise	turquoise
LPP	LPP	blue	blue
TPRG1	TPRG1	turquoise	turquoise
IL1RAP	IL1RAP	grey	grey
CCDC50	CCDC50	grey	grey
MB21D2	MB21D2	grey	grey
OPA1	OPA1	grey	grey
ATP13A3	ATP13A3	turquoise	turquoise
ACAP2	ACAP2	blue	blue
PPP1R2	PPP1R2	grey	grey
TFRC	TFRC	black	black
PCYT1A	PCYT1A	grey	grey
UBXN7	UBXN7	turquoise	turquoise
RNF168	RNF168	grey	grey
PAK2	PAK2	blue	blue
SENP5	SENP5	grey	grey
NCBP2	NCBP2	grey	grey
NCBP2AS2	NCBP2AS2	brown	brown
DLG1	DLG1	blue	blue
FYTTD1	FYTTD1	grey	grey
LRCH3	LRCH3	blue	blue
IQCG	IQCG	grey	grey
RPL35A	RPL35A	red	red
ZNF721	ZNF721	grey	grey
ATP5ME	ATP5ME	grey	grey
GAK	GAK	grey	grey
CTBP1	CTBP1	turquoise	turquoise
SLBP	SLBP	grey	grey
NSD2	NSD2	turquoise	turquoise
C4orf48	C4orf48	turquoise	turquoise
MXD4	MXD4	grey	grey
RNF4	RNF4	grey	grey
FAM193A	FAM193A	grey	grey
TNIP2	TNIP2	grey	grey
SH3BP2	SH3BP2	grey	grey
ADD1	ADD1	blue	blue
MFSD10	MFSD10	grey	grey
HTT	HTT	blue	blue
LRPAP1	LRPAP1	yellow	yellow
TMEM128	TMEM128	grey	grey
LYAR	LYAR	grey	grey
STX18	STX18	grey	grey
MRFAP1	MRFAP1	grey	grey
KIAA0232	KIAA0232	blue	blue
TBC1D14	TBC1D14	grey	grey
GRPEL1	GRPEL1	grey	grey
SH3TC1	SH3TC1	grey	grey
SLC2A9	SLC2A9	grey	grey
WDR1	WDR1	turquoise	turquoise
RAB28	RAB28	grey	grey
BOD1L1	BOD1L1	grey	grey
CPEB2	CPEB2	grey	grey
FBXL5	FBXL5	grey	grey
FAM200B	FAM200B	grey	grey
BST1	BST1	grey	grey
CD38	CD38	grey	grey
QDPR	QDPR	yellow	yellow
LAP3	LAP3	grey	grey
MED28	MED28	grey	grey
LCORL	LCORL	blue	blue
DHX15	DHX15	grey	grey
SMIM20	SMIM20	yellow	yellow
RBPJ	RBPJ	brown	brown
STIM2	STIM2	grey	grey
ARAP2	ARAP2	grey	grey
RELL1	RELL1	brown	brown
TBC1D1	TBC1D1	turquoise	turquoise
KLF3	KLF3	turquoise	turquoise
TLR1	TLR1	grey	grey
FAM114A1	FAM114A1	grey	grey
KLHL5	KLHL5	grey	grey
RFC1	RFC1	grey	grey
RPL9	RPL9	turquoise	turquoise
SMIM14	SMIM14	grey	grey
UBE2K	UBE2K	grey	grey
PDS5A	PDS5A	turquoise	turquoise
RBM47	RBM47	blue	blue
TMEM33	TMEM33	grey	grey
SLC30A9	SLC30A9	grey	grey
COMMD8	COMMD8	grey	grey
ATP10D	ATP10D	grey	grey
TEC	TEC	grey	grey
SLAIN2	SLAIN2	grey	grey
FRYL	FRYL	blue	blue
OCIAD1	OCIAD1	grey	grey
SCFD2	SCFD2	grey	grey
FIP1L1	FIP1L1	grey	grey
CHIC2	CHIC2	grey	grey
SRD5A3	SRD5A3	yellow	yellow
TMEM165	TMEM165	grey	grey
CLOCK	CLOCK	grey	grey
EXOC1	EXOC1	grey	grey
CEP135	CEP135	grey	grey
AASDH	AASDH	grey	grey
SRP72	SRP72	grey	grey
REST	REST	grey	grey
POLR2B	POLR2B	grey	grey
IGFBP7	IGFBP7	grey	grey
CENPC	CENPC	grey	grey
UBA6	UBA6	grey	grey
YTHDC1	YTHDC1	grey	grey
JCHAIN	JCHAIN	grey	grey
UTP3	UTP3	grey	grey
RUFY3	RUFY3	blue	blue
GRSF1	GRSF1	grey	grey
MOB1B	MOB1B	grey	grey
DCK	DCK	grey	grey
ANKRD17	ANKRD17	blue	blue
CXCL8	CXCL8	black	black
CXCL1	CXCL1	black	black
CXCL3	CXCL3	black	black
CXCL2	CXCL2	black	black
EREG	EREG	turquoise	turquoise
AREG	AREG	black	black
RCHY1	RCHY1	grey	grey
G3BP2	G3BP2	grey	grey
USO1	USO1	grey	grey
NAAA	NAAA	grey	grey
SDAD1	SDAD1	grey	grey
CXCL10	CXCL10	grey	grey
NUP54	NUP54	grey	grey
SCARB2	SCARB2	turquoise	turquoise
SEPTIN11	SEPTIN11	brown	brown
CCNI	CCNI	grey	grey
CCNG2	CCNG2	turquoise	turquoise
CNOT6L	CNOT6L	grey	grey
MRPL1	MRPL1	grey	grey
LINC01094	LINC01094	brown	brown
BMP2K	BMP2K	blue	blue
PAQR3	PAQR3	blue	blue
ANTXR2	ANTXR2	blue	blue
RASGEF1B	RASGEF1B	black	black
HNRNPD	HNRNPD	grey	grey
HNRNPDL	HNRNPDL	grey	grey
ENOPH1	ENOPH1	grey	grey
SEC31A	SEC31A	grey	grey
COPS4	COPS4	grey	grey
COQ2	COQ2	yellow	yellow
MRPS18C	MRPS18C	grey	grey
WDFY3	WDFY3	blue	blue
ARHGAP24	ARHGAP24	blue	blue
AFF1	AFF1	blue	blue
HSD17B11	HSD17B11	grey	grey
PKD2	PKD2	grey	grey
HERC3	HERC3	grey	grey
FAM13A	FAM13A	turquoise	turquoise
GPRIN3	GPRIN3	grey	grey
SNCA	SNCA	brown	brown
CCSER1	CCSER1	grey	grey
SMARCAD1	SMARCAD1	grey	grey
PDLIM5	PDLIM5	grey	grey
RAP1GDS1	RAP1GDS1	blue	blue
EIF4E	EIF4E	grey	grey
ADH5	ADH5	brown	brown
DAPP1	DAPP1	turquoise	turquoise
LAMTOR3	LAMTOR3	grey	grey
DNAJB14	DNAJB14	grey	grey
H2AZ1	H2AZ1	grey	grey
PPP3CA	PPP3CA	grey	grey
BANK1	BANK1	brown	brown
SLC39A8	SLC39A8	grey	grey
NFKB1	NFKB1	black	black
MANBA	MANBA	blue	blue
UBE2D3	UBE2D3	grey	grey
CISD2	CISD2	grey	grey
TET2	TET2	blue	blue
PPA2	PPA2	grey	grey
TBCK	TBCK	blue	blue
AIMP1	AIMP1	green	green
PAPSS1	PAPSS1	grey	grey
SGMS2	SGMS2	brown	brown
RPL34	RPL34	red	red
OSTC	OSTC	yellow	yellow
SEC24B	SEC24B	blue	blue
MCUB	MCUB	turquoise	turquoise
ALPK1	ALPK1	grey	grey
LARP7	LARP7	brown	brown
CAMK2D	CAMK2D	blue	blue
SNHG8	SNHG8	grey	grey
SEC24D	SEC24D	blue	blue
C4orf3	C4orf3	turquoise	turquoise
ENSG00000291203	ENSG00000291203	blue	blue
ANXA5	ANXA5	yellow	yellow
BLTP1	BLTP1	grey	grey
SPATA5	SPATA5	grey	grey
ABHD18	ABHD18	blue	blue
PGRMC2	PGRMC2	grey	grey
SCLT1	SCLT1	blue	blue
ELF2	ELF2	blue	blue
NDUFC1	NDUFC1	grey	grey
NAA15	NAA15	grey	grey
SETD7	SETD7	grey	grey
MGST2	MGST2	grey	grey
MAML3	MAML3	blue	blue
SCOC	SCOC	grey	grey
TBC1D9	TBC1D9	blue	blue
ZNF330	ZNF330	grey	grey
IL15	IL15	grey	grey
GAB1	GAB1	grey	grey
SMARCA5	SMARCA5	grey	grey
ANAPC10	ANAPC10	turquoise	turquoise
ABCE1	ABCE1	grey	grey
OTUD4	OTUD4	grey	grey
LSM6	LSM6	turquoise	turquoise
SLC10A7	SLC10A7	grey	grey
PRMT9	PRMT9	black	black
ARHGAP10	ARHGAP10	blue	blue
LRBA	LRBA	turquoise	turquoise
RPS3A	RPS3A	red	red
FBXW7	FBXW7	blue	blue
ENSG00000287555	ENSG00000287555	blue	blue
ARFIP1	ARFIP1	grey	grey
TMEM131L	TMEM131L	grey	grey
ENSG00000290441	ENSG00000290441	grey	grey
TLR2	TLR2	grey	grey
PLRG1	PLRG1	grey	grey
CTSO	CTSO	grey	grey
PDGFC	PDGFC	brown	brown
GASK1B	GASK1B	grey	grey
TMEM144	TMEM144	brown	brown
PPID	PPID	grey	grey
FNIP2	FNIP2	black	black
RAPGEF2	RAPGEF2	blue	blue
TMA16	TMA16	grey	grey
MARCHF1	MARCHF1	blue	blue
TMEM192	TMEM192	grey	grey
KLHL2	KLHL2	grey	grey
DDX60L	DDX60L	grey	grey
PALLD	PALLD	grey	grey
CBR4	CBR4	grey	grey
NEK1	NEK1	grey	grey
CLCN3	CLCN3	grey	grey
HPF1	HPF1	brown	brown
GALNT7	GALNT7	blue	blue
HMGB2	HMGB2	grey	grey
SPCS3	SPCS3	yellow	yellow
DCTD	DCTD	grey	grey
WWC2	WWC2	grey	grey
ING2	ING2	turquoise	turquoise
RWDD4	RWDD4	grey	grey
TRAPPC11	TRAPPC11	turquoise	turquoise
IRF2	IRF2	blue	blue
CASP3	CASP3	grey	grey
ACSL1	ACSL1	grey	grey
CFAP97	CFAP97	brown	brown
ANKRD37	ANKRD37	turquoise	turquoise
UFSP2	UFSP2	grey	grey
FRG1	FRG1	grey	grey
SDHA	SDHA	grey	grey
PDCD6	PDCD6	green	green
EXOC3	EXOC3	grey	grey
BRD9	BRD9	grey	grey
SLC12A7	SLC12A7	grey	grey
CLPTM1L	CLPTM1L	grey	grey
LPCAT1	LPCAT1	grey	grey
MRPL36	MRPL36	yellow	yellow
NDUFS6	NDUFS6	yellow	yellow
ICE1	ICE1	grey	grey
MED10	MED10	grey	grey
MIR4458HG	MIR4458HG	grey	grey
CCT5	CCT5	green	green
MARCHF6	MARCHF6	grey	grey
DAP	DAP	grey	grey
TRIO	TRIO	blue	blue
OTULINL	OTULINL	grey	grey
OTULIN	OTULIN	grey	grey
ANKH	ANKH	grey	grey
ZNF622	ZNF622	grey	grey
BASP1	BASP1	turquoise	turquoise
GOLPH3	GOLPH3	turquoise	turquoise
ZFR	ZFR	grey	grey
SUB1	SUB1	grey	grey
TARS1	TARS1	yellow	yellow
BRIX1	BRIX1	grey	grey
DNAJC21	DNAJC21	grey	grey
IL7R	IL7R	brown	brown
SLC1A3	SLC1A3	turquoise	turquoise
NIPBL	NIPBL	blue	blue
WDR70	WDR70	grey	grey
RICTOR	RICTOR	grey	grey
FYB1	FYB1	blue	blue
DAB2	DAB2	brown	brown
TTC33	TTC33	turquoise	turquoise
PTGER4	PTGER4	grey	grey
PRKAA1	PRKAA1	grey	grey
RPL37	RPL37	turquoise	turquoise
SELENOP	SELENOP	brown	brown
ZNF131	ZNF131	grey	grey
PAIP1	PAIP1	grey	grey
NNT	NNT	grey	grey
EMB	EMB	brown	brown
PARP8	PARP8	blue	blue
MOCS2	MOCS2	brown	brown
NDUFS4	NDUFS4	grey	grey
ARL15	ARL15	blue	blue
SNX18	SNX18	grey	grey
DHX29	DHX29	grey	grey
MTREX	MTREX	grey	grey
SLC38A9	SLC38A9	grey	grey
IL6ST	IL6ST	grey	grey
MAP3K1	MAP3K1	turquoise	turquoise
GPBP1	GPBP1	grey	grey
PDE4D	PDE4D	blue	blue
NDUFAF2	NDUFAF2	grey	grey
SMIM15	SMIM15	brown	brown
ZSWIM6	ZSWIM6	blue	blue
KIF2A	KIF2A	grey	grey
SREK1IP1	SREK1IP1	grey	grey
CWC27	CWC27	grey	grey
SGTB	SGTB	grey	grey
NLN	NLN	grey	grey
ERBIN	ERBIN	blue	blue
SREK1	SREK1	grey	grey
CD180	CD180	yellow	yellow
PIK3R1	PIK3R1	blue	blue
MRPS36	MRPS36	grey	grey
AK6	AK6	grey	grey
TAF9	TAF9	yellow	yellow
NAIP	NAIP	grey	grey
BDP1	BDP1	brown	brown
TNPO1	TNPO1	grey	grey
FCHO2	FCHO2	grey	grey
BTF3	BTF3	red	red
HEXB	HEXB	brown	brown
NSA2	NSA2	grey	grey
CERT1	CERT1	blue	blue
POLK	POLK	brown	brown
IQGAP2	IQGAP2	turquoise	turquoise
AGGF1	AGGF1	grey	grey
WDR41	WDR41	turquoise	turquoise
TBCA	TBCA	grey	grey
AP3B1	AP3B1	blue	blue
SCAMP1	SCAMP1	grey	grey
LHFPL2	LHFPL2	grey	grey
ARSB	ARSB	grey	grey
TENT2	TENT2	blue	blue
SERINC5	SERINC5	blue	blue
ZFYVE16	ZFYVE16	blue	blue
MSH3	MSH3	grey	grey
ZCCHC9	ZCCHC9	grey	grey
SSBP2	SSBP2	blue	blue
ATG10	ATG10	grey	grey
RPS23	RPS23	red	red
TMEM167A	TMEM167A	yellow	yellow
XRCC4	XRCC4	grey	grey
VCAN	VCAN	turquoise	turquoise
COX7C	COX7C	turquoise	turquoise
RASA1	RASA1	blue	blue
CCNH	CCNH	grey	grey
MEF2C	MEF2C	blue	blue
LUCAT1	LUCAT1	turquoise	turquoise
ARRDC3	ARRDC3	turquoise	turquoise
FAM172A	FAM172A	blue	blue
MCTP1	MCTP1	blue	blue
SKIC3	SKIC3	grey	grey
GLRX	GLRX	yellow	yellow
ELL2	ELL2	grey	grey
CAST	CAST	grey	grey
ERAP1	ERAP1	grey	grey
ERAP2	ERAP2	grey	grey
LNPEP	LNPEP	grey	grey
CHD1	CHD1	grey	grey
ST8SIA4	ST8SIA4	blue	blue
PAM	PAM	grey	grey
PPIP5K2	PPIP5K2	grey	grey
FBXL17	FBXL17	grey	grey
FER	FER	grey	grey
PJA2	PJA2	grey	grey
MAN2A1	MAN2A1	grey	grey
SLC25A46	SLC25A46	grey	grey
EPB41L4A-AS1	EPB41L4A-AS1	grey	grey
APC	APC	grey	grey
SRP19	SRP19	yellow	yellow
REEP5	REEP5	green	green
DCP2	DCP2	grey	grey
YTHDC2	YTHDC2	blue	blue
PGGT1B	PGGT1B	grey	grey
CCDC112	CCDC112	brown	brown
TICAM2	TICAM2	grey	grey
TMED7	TMED7	grey	grey
ATG12	ATG12	grey	grey
AP3S1	AP3S1	grey	grey
COMMD10	COMMD10	grey	grey
DMXL1	DMXL1	turquoise	turquoise
TNFAIP8	TNFAIP8	turquoise	turquoise
HSD17B4	HSD17B4	turquoise	turquoise
SRFBP1	SRFBP1	grey	grey
SNX2	SNX2	brown	brown
SNX24	SNX24	grey	grey
CSNK1G3	CSNK1G3	grey	grey
PHAX	PHAX	brown	brown
HINT1	HINT1	yellow	yellow
CDC42SE2	CDC42SE2	blue	blue
RAPGEF6	RAPGEF6	turquoise	turquoise
FNIP1	FNIP1	blue	blue
IRF1-AS1	IRF1-AS1	grey	grey
IRF1	IRF1	grey	grey
RAD50	RAD50	grey	grey
UQCRQ	UQCRQ	yellow	yellow
AFF4	AFF4	turquoise	turquoise
ZCCHC10	ZCCHC10	grey	grey
HSPA4	HSPA4	grey	grey
C5orf15	C5orf15	grey	grey
VDAC1	VDAC1	yellow	yellow
SKP1	SKP1	grey	grey
PPP2CA	PPP2CA	grey	grey
UBE2B	UBE2B	grey	grey
SAR1B	SAR1B	grey	grey
SEC24A	SEC24A	grey	grey
CAMLG	CAMLG	grey	grey
DDX46	DDX46	brown	brown
C5orf24	C5orf24	grey	grey
TXNDC15	TXNDC15	grey	grey
PCBD2	PCBD2	turquoise	turquoise
MACROH2A1	MACROH2A1	turquoise	turquoise
TGFBI	TGFBI	green	green
SMAD5	SMAD5	grey	grey
HNRNPA0	HNRNPA0	grey	grey
FAM13B	FAM13B	blue	blue
KDM3B	KDM3B	turquoise	turquoise
EGR1	EGR1	black	black
ETF1	ETF1	black	black
HSPA9	HSPA9	grey	grey
CTNNA1	CTNNA1	grey	grey
SIL1	SIL1	grey	grey
MATR3	MATR3	grey	grey
PAIP2	PAIP2	grey	grey
MZB1	MZB1	grey	grey
STING1	STING1	grey	grey
UBE2D2	UBE2D2	grey	grey
CXXC5	CXXC5	turquoise	turquoise
PURA	PURA	grey	grey
CYSTM1	CYSTM1	turquoise	turquoise
PFDN1	PFDN1	brown	brown
HBEGF	HBEGF	black	black
ANKHD1	ANKHD1	blue	blue
SRA1	SRA1	red	red
EIF4EBP3	EIF4EBP3	grey	grey
CD14	CD14	brown	brown
NDUFA2	NDUFA2	turquoise	turquoise
IK	IK	brown	brown
HARS1	HARS1	grey	grey
ZMAT2	ZMAT2	brown	brown
TAF7	TAF7	grey	grey
DIAPH1	DIAPH1	grey	grey
HDAC3	HDAC3	turquoise	turquoise
RNF14	RNF14	turquoise	turquoise
GNPDA1	GNPDA1	green	green
NDFIP1	NDFIP1	grey	grey
ARHGAP26	ARHGAP26	blue	blue
ARHGAP26-AS1	ARHGAP26-AS1	grey	grey
NR3C1	NR3C1	grey	grey
YIPF5	YIPF5	grey	grey
LARS1	LARS1	green	green
RBM27	RBM27	grey	grey
TCERG1	TCERG1	grey	grey
FBXO38	FBXO38	turquoise	turquoise
CSNK1A1	CSNK1A1	blue	blue
CSF1R	CSF1R	blue	blue
TCOF1	TCOF1	grey	grey
CD74	CD74	brown	brown
RPS14	RPS14	red	red
RBM22	RBM22	grey	grey
DCTN4	DCTN4	grey	grey
GPX3	GPX3	grey	grey
TNIP1	TNIP1	grey	grey
ANXA6	ANXA6	grey	grey
CCDC69	CCDC69	grey	grey
GM2A	GM2A	grey	grey
SLC36A1	SLC36A1	grey	grey
ATOX1	ATOX1	yellow	yellow
G3BP1	G3BP1	grey	grey
GALNT10	GALNT10	grey	grey
LARP1	LARP1	grey	grey
CNOT8	CNOT8	grey	grey
MRPL22	MRPL22	green	green
TIMD4	TIMD4	brown	brown
HAVCR2	HAVCR2	grey	grey
MED7	MED7	grey	grey
CLINT1	CLINT1	brown	brown
RNF145	RNF145	turquoise	turquoise
UBLCP1	UBLCP1	grey	grey
TTC1	TTC1	green	green
PWWP2A	PWWP2A	grey	grey
SLU7	SLU7	grey	grey
NUDCD2	NUDCD2	grey	grey
MAT2B	MAT2B	grey	grey
RARS1	RARS1	grey	grey
PANK3	PANK3	turquoise	turquoise
DOCK2	DOCK2	blue	blue
LCP2	LCP2	blue	blue
NPM1	NPM1	red	red
FBXW11	FBXW11	blue	blue
STK10	STK10	turquoise	turquoise
ENSG00000253736	ENSG00000253736	turquoise	turquoise
DUSP1	DUSP1	black	black
ERGIC1	ERGIC1	grey	grey
RPL26L1	RPL26L1	grey	grey
ATP6V0E1	ATP6V0E1	green	green
CREBRF	CREBRF	blue	blue
CPEB4	CPEB4	blue	blue
HRH2	HRH2	brown	brown
HIGD2A	HIGD2A	red	red
CLTB	CLTB	yellow	yellow
FAF2	FAF2	turquoise	turquoise
RNF44	RNF44	grey	grey
HK3	HK3	turquoise	turquoise
UIMC1	UIMC1	blue	blue
NSD1	NSD1	blue	blue
PRELID1	PRELID1	grey	grey
LMAN2	LMAN2	green	green
GRK6	GRK6	grey	grey
PDLIM7	PDLIM7	grey	grey
DOK3	DOK3	grey	grey
DDX41	DDX41	grey	grey
TMED9	TMED9	green	green
NHP2	NHP2	grey	grey
HNRNPAB	HNRNPAB	yellow	yellow
PHYKPL	PHYKPL	grey	grey
RUFY1	RUFY1	turquoise	turquoise
RUFY1-AS1	RUFY1-AS1	grey	grey
HNRNPH1	HNRNPH1	turquoise	turquoise
CANX	CANX	yellow	yellow
LTC4S	LTC4S	grey	grey
SQSTM1	SQSTM1	grey	grey
TBC1D9B	TBC1D9B	grey	grey
RNF130	RNF130	turquoise	turquoise
MGAT1	MGAT1	turquoise	turquoise
HEIH	HEIH	grey	grey
RACK1	RACK1	red	red
DUSP22	DUSP22	grey	grey
EXOC2	EXOC2	grey	grey
GMDS	GMDS	grey	grey
GMDS-DT	GMDS-DT	blue	blue
SERPINB1	SERPINB1	brown	brown
SERPINB9	SERPINB9	grey	grey
SERPINB6	SERPINB6	grey	grey
NQO2	NQO2	grey	grey
RIPK1	RIPK1	grey	grey
PSMG4	PSMG4	grey	grey
PRPF4B	PRPF4B	brown	brown
ECI2	ECI2	grey	grey
CDYL	CDYL	blue	blue
LYRM4	LYRM4	grey	grey
FARS2	FARS2	grey	grey
F13A1	F13A1	brown	brown
LY86	LY86	red	red
ENSG00000226281	ENSG00000226281	turquoise	turquoise
RREB1	RREB1	blue	blue
SSR1	SSR1	turquoise	turquoise
EEF1E1	EEF1E1	grey	grey
SLC35B3	SLC35B3	grey	grey
GCNT2	GCNT2	blue	blue
PAK1IP1	PAK1IP1	grey	grey
TMEM14C	TMEM14C	brown	brown
TMEM14B	TMEM14B	grey	grey
NEDD9	NEDD9	grey	grey
HIVEP1	HIVEP1	grey	grey
PHACTR1	PHACTR1	black	black
NOL7	NOL7	green	green
RANBP9	RANBP9	blue	blue
MCUR1	MCUR1	turquoise	turquoise
CD83	CD83	black	black
ENSG00000234261	ENSG00000234261	grey	grey
JARID2	JARID2	turquoise	turquoise
DTNBP1	DTNBP1	grey	grey
MYLIP	MYLIP	grey	grey
ATXN1	ATXN1	blue	blue
NUP153	NUP153	grey	grey
KIF13A	KIF13A	blue	blue
TPMT	TPMT	grey	grey
KDM1B	KDM1B	grey	grey
DEK	DEK	grey	grey
RNF144B	RNF144B	turquoise	turquoise
MBOAT1	MBOAT1	grey	grey
E2F3	E2F3	blue	blue
CDKAL1	CDKAL1	turquoise	turquoise
SOX4	SOX4	grey	grey
TDP2	TDP2	grey	grey
ACOT13	ACOT13	grey	grey
C6orf62	C6orf62	grey	grey
RIPOR2	RIPOR2	grey	grey
CARMIL1	CARMIL1	grey	grey
TRIM38	TRIM38	brown	brown
H1-2	H1-2	green	green
H4C3	H4C3	grey	grey
BTN3A2	BTN3A2	grey	grey
BTN2A2	BTN2A2	grey	grey
HMGN4	HMGN4	grey	grey
ABT1	ABT1	grey	grey
ENSG00000290032	ENSG00000290032	grey	grey
ZSCAN16-AS1	ZSCAN16-AS1	grey	grey
TRIM27	TRIM27	grey	grey
GABBR1	GABBR1	grey	grey
HLA-F	HLA-F	grey	grey
HLA-A	HLA-A	turquoise	turquoise
POLR1H	POLR1H	grey	grey
PPP1R11	PPP1R11	grey	grey
TRIM26	TRIM26	grey	grey
RPP21	RPP21	grey	grey
HLA-E	HLA-E	brown	brown
ABCF1	ABCF1	brown	brown
[truncated: 4,124 more rows]
