# Supplementary material for: Metabolic reprogramming and macrophage expansion define ACPA-negative rheumatoid arthritis: insights from single-cell RNA sequencing
Source: Front Immunol. 2025 Jan 3;15:1512483. doi: 10.3389/fimmu.2024.1512483 (PMC11739280; doi:10.3389/fimmu.2024.1512483)
Supplement: Supplementary Table 4 — Cell-cell communications between STMC macrophages and PBMC monocytes in patients with ACPA+ RA. [file Table4.xlsx]

## Sheet: Sheet1
source	target	ligand	receptor	prob	pval	interaction_name	interaction_name_2	pathway_name	annotation	evidence
C1:C1QChigh(T)	C10:BIRC3high(T)	TGFB1	TGFbR1_R2	1.37885e-06	0	TGFB1_TGFBR1_TGFBR2	TGFB1 - (TGFBR1+TGFBR2)	TGFb	Secreted Signaling	KEGG: hsa04350
C10:BIRC3high(T)	C10:BIRC3high(T)	TGFB1	TGFbR1_R2	4.6992e-08	0	TGFB1_TGFBR1_TGFBR2	TGFB1 - (TGFBR1+TGFBR2)	TGFb	Secreted Signaling	KEGG: hsa04350
C11:C1QBhigh(H)	C10:BIRC3high(T)	TGFB1	TGFbR1_R2	4.38437e-08	0	TGFB1_TGFBR1_TGFBR2	TGFB1 - (TGFBR1+TGFBR2)	TGFb	Secreted Signaling	KEGG: hsa04350
C2:NAMPT/NFKBIAhigh(H)	C10:BIRC3high(T)	TGFB1	TGFbR1_R2	6.95333e-07	0	TGFB1_TGFBR1_TGFBR2	TGFB1 - (TGFBR1+TGFBR2)	TGFb	Secreted Signaling	KEGG: hsa04350
C3:FN1high(H)	C10:BIRC3high(T)	TGFB1	TGFbR1_R2	9.04713e-07	0	TGFB1_TGFBR1_TGFBR2	TGFB1 - (TGFBR1+TGFBR2)	TGFb	Secreted Signaling	KEGG: hsa04350
C4:LYZhigh(H)	C10:BIRC3high(T)	TGFB1	TGFbR1_R2	6.46457e-07	0	TGFB1_TGFBR1_TGFBR2	TGFB1 - (TGFBR1+TGFBR2)	TGFb	Secreted Signaling	KEGG: hsa04350
C5:CD163high(T)	C10:BIRC3high(T)	TGFB1	TGFbR1_R2	6.14436e-07	0	TGFB1_TGFBR1_TGFBR2	TGFB1 - (TGFBR1+TGFBR2)	TGFb	Secreted Signaling	KEGG: hsa04350
C6:HLAhigh(H)	C10:BIRC3high(T)	TGFB1	TGFbR1_R2	3.88611e-07	0	TGFB1_TGFBR1_TGFBR2	TGFB1 - (TGFBR1+TGFBR2)	TGFb	Secreted Signaling	KEGG: hsa04350
C8:MARCOhigh(H)	C10:BIRC3high(T)	TGFB1	TGFbR1_R2	2.80037e-07	0	TGFB1_TGFBR1_TGFBR2	TGFB1 - (TGFBR1+TGFBR2)	TGFb	Secreted Signaling	KEGG: hsa04350
C9:MIFhigh(H)	C10:BIRC3high(T)	TGFB1	TGFbR1_R2	2.80099e-07	0	TGFB1_TGFBR1_TGFBR2	TGFB1 - (TGFBR1+TGFBR2)	TGFb	Secreted Signaling	KEGG: hsa04350
Classical Monocytes	C10:BIRC3high(T)	TGFB1	TGFbR1_R2	3.38654e-06	0	TGFB1_TGFBR1_TGFBR2	TGFB1 - (TGFBR1+TGFBR2)	TGFb	Secreted Signaling	KEGG: hsa04350
Non-classical Monocytes	C10:BIRC3high(T)	TGFB1	TGFbR1_R2	1.13129e-06	0	TGFB1_TGFBR1_TGFBR2	TGFB1 - (TGFBR1+TGFBR2)	TGFb	Secreted Signaling	KEGG: hsa04350
Intermediate Monocytes	C1:C1QChigh(T)	CCL5	CCR1	3.72151e-05	0	CCL5_CCR1	CCL5 - CCR1	CCL	Secreted Signaling	KEGG: hsa04060
Non-classical Monocytes	C1:C1QChigh(T)	CCL5	CCR1	1.6828e-05	0	CCL5_CCR1	CCL5 - CCR1	CCL	Secreted Signaling	KEGG: hsa04060
Intermediate Monocytes	C11:C1QBhigh(H)	CCL5	CCR1	9.48815e-07	0	CCL5_CCR1	CCL5 - CCR1	CCL	Secreted Signaling	KEGG: hsa04060
Non-classical Monocytes	C11:C1QBhigh(H)	CCL5	CCR1	4.28777e-07	0	CCL5_CCR1	CCL5 - CCR1	CCL	Secreted Signaling	KEGG: hsa04060
Intermediate Monocytes	C3:FN1high(H)	CCL5	CCR1	2.36078e-05	0	CCL5_CCR1	CCL5 - CCR1	CCL	Secreted Signaling	KEGG: hsa04060
Non-classical Monocytes	C3:FN1high(H)	CCL5	CCR1	1.06798e-05	0	CCL5_CCR1	CCL5 - CCR1	CCL	Secreted Signaling	KEGG: hsa04060
Intermediate Monocytes	C4:LYZhigh(H)	CCL5	CCR1	1.12833e-05	0	CCL5_CCR1	CCL5 - CCR1	CCL	Secreted Signaling	KEGG: hsa04060
Non-classical Monocytes	C4:LYZhigh(H)	CCL5	CCR1	5.09534e-06	0	CCL5_CCR1	CCL5 - CCR1	CCL	Secreted Signaling	KEGG: hsa04060
Intermediate Monocytes	C5:CD163high(T)	CCL5	CCR1	1.34349e-05	0	CCL5_CCR1	CCL5 - CCR1	CCL	Secreted Signaling	KEGG: hsa04060
Non-classical Monocytes	C5:CD163high(T)	CCL5	CCR1	6.07098e-06	0	CCL5_CCR1	CCL5 - CCR1	CCL	Secreted Signaling	KEGG: hsa04060
Intermediate Monocytes	C7:APOEhigh(T)	CCL5	CCR1	9.83615e-06	0	CCL5_CCR1	CCL5 - CCR1	CCL	Secreted Signaling	KEGG: hsa04060
Non-classical Monocytes	C7:APOEhigh(T)	CCL5	CCR1	4.4472e-06	0	CCL5_CCR1	CCL5 - CCR1	CCL	Secreted Signaling	KEGG: hsa04060
Intermediate Monocytes	C8:MARCOhigh(H)	CCL5	CCR1	8.20783e-06	0	CCL5_CCR1	CCL5 - CCR1	CCL	Secreted Signaling	KEGG: hsa04060
Non-classical Monocytes	C8:MARCOhigh(H)	CCL5	CCR1	3.7104e-06	0	CCL5_CCR1	CCL5 - CCR1	CCL	Secreted Signaling	KEGG: hsa04060
Intermediate Monocytes	C9:MIFhigh(H)	CCL5	CCR1	6.07256e-06	0	CCL5_CCR1	CCL5 - CCR1	CCL	Secreted Signaling	KEGG: hsa04060
Non-classical Monocytes	C9:MIFhigh(H)	CCL5	CCR1	2.7443e-06	0	CCL5_CCR1	CCL5 - CCR1	CCL	Secreted Signaling	KEGG: hsa04060
C1:C1QChigh(T)	C1:C1QChigh(T)	CCL3	CCR1	6.26806e-05	0	CCL3_CCR1	CCL3 - CCR1	CCL	Secreted Signaling	KEGG: hsa04060
C10:BIRC3high(T)	C1:C1QChigh(T)	CCL3	CCR1	2.22045e-06	0.02	CCL3_CCR1	CCL3 - CCR1	CCL	Secreted Signaling	KEGG: hsa04060
C11:C1QBhigh(H)	C1:C1QChigh(T)	CCL3	CCR1	3.41958e-06	0	CCL3_CCR1	CCL3 - CCR1	CCL	Secreted Signaling	KEGG: hsa04060
C2:NAMPT/NFKBIAhigh(H)	C1:C1QChigh(T)	CCL3	CCR1	9.63608e-05	0	CCL3_CCR1	CCL3 - CCR1	CCL	Secreted Signaling	KEGG: hsa04060
C3:FN1high(H)	C1:C1QChigh(T)	CCL3	CCR1	7.43382e-05	0	CCL3_CCR1	CCL3 - CCR1	CCL	Secreted Signaling	KEGG: hsa04060
C4:LYZhigh(H)	C1:C1QChigh(T)	CCL3	CCR1	4.82488e-05	0	CCL3_CCR1	CCL3 - CCR1	CCL	Secreted Signaling	KEGG: hsa04060
C5:CD163high(T)	C1:C1QChigh(T)	CCL3	CCR1	3.42188e-05	0	CCL3_CCR1	CCL3 - CCR1	CCL	Secreted Signaling	KEGG: hsa04060
C6:HLAhigh(H)	C1:C1QChigh(T)	CCL3	CCR1	3.97249e-05	0	CCL3_CCR1	CCL3 - CCR1	CCL	Secreted Signaling	KEGG: hsa04060
C7:APOEhigh(T)	C1:C1QChigh(T)	CCL3	CCR1	2.06396e-05	0	CCL3_CCR1	CCL3 - CCR1	CCL	Secreted Signaling	KEGG: hsa04060
C8:MARCOhigh(H)	C1:C1QChigh(T)	CCL3	CCR1	2.03518e-05	0	CCL3_CCR1	CCL3 - CCR1	CCL	Secreted Signaling	KEGG: hsa04060
C9:MIFhigh(H)	C1:C1QChigh(T)	CCL3	CCR1	2.03225e-05	0	CCL3_CCR1	CCL3 - CCR1	CCL	Secreted Signaling	KEGG: hsa04060
C1:C1QChigh(T)	C11:C1QBhigh(H)	CCL3	CCR1	1.5974e-06	0	CCL3_CCR1	CCL3 - CCR1	CCL	Secreted Signaling	KEGG: hsa04060
C11:C1QBhigh(H)	C11:C1QBhigh(H)	CCL3	CCR1	8.71742e-08	0	CCL3_CCR1	CCL3 - CCR1	CCL	Secreted Signaling	KEGG: hsa04060
C2:NAMPT/NFKBIAhigh(H)	C11:C1QBhigh(H)	CCL3	CCR1	2.45703e-06	0	CCL3_CCR1	CCL3 - CCR1	CCL	Secreted Signaling	KEGG: hsa04060
C3:FN1high(H)	C11:C1QBhigh(H)	CCL3	CCR1	1.89514e-06	0	CCL3_CCR1	CCL3 - CCR1	CCL	Secreted Signaling	KEGG: hsa04060
C4:LYZhigh(H)	C11:C1QBhigh(H)	CCL3	CCR1	1.23e-06	0	CCL3_CCR1	CCL3 - CCR1	CCL	Secreted Signaling	KEGG: hsa04060
C5:CD163high(T)	C11:C1QBhigh(H)	CCL3	CCR1	8.72159e-07	0	CCL3_CCR1	CCL3 - CCR1	CCL	Secreted Signaling	KEGG: hsa04060
C6:HLAhigh(H)	C11:C1QBhigh(H)	CCL3	CCR1	1.01254e-06	0	CCL3_CCR1	CCL3 - CCR1	CCL	Secreted Signaling	KEGG: hsa04060
C7:APOEhigh(T)	C11:C1QBhigh(H)	CCL3	CCR1	5.26034e-07	0	CCL3_CCR1	CCL3 - CCR1	CCL	Secreted Signaling	KEGG: hsa04060
C8:MARCOhigh(H)	C11:C1QBhigh(H)	CCL3	CCR1	5.18733e-07	0	CCL3_CCR1	CCL3 - CCR1	CCL	Secreted Signaling	KEGG: hsa04060
C9:MIFhigh(H)	C11:C1QBhigh(H)	CCL3	CCR1	5.18053e-07	0	CCL3_CCR1	CCL3 - CCR1	CCL	Secreted Signaling	KEGG: hsa04060
C1:C1QChigh(T)	C3:FN1high(H)	CCL3	CCR1	3.97743e-05	0	CCL3_CCR1	CCL3 - CCR1	CCL	Secreted Signaling	KEGG: hsa04060
C10:BIRC3high(T)	C3:FN1high(H)	CCL3	CCR1	1.4091e-06	0.01	CCL3_CCR1	CCL3 - CCR1	CCL	Secreted Signaling	KEGG: hsa04060
C11:C1QBhigh(H)	C3:FN1high(H)	CCL3	CCR1	2.16943e-06	0	CCL3_CCR1	CCL3 - CCR1	CCL	Secreted Signaling	KEGG: hsa04060
C2:NAMPT/NFKBIAhigh(H)	C3:FN1high(H)	CCL3	CCR1	6.11226e-05	0	CCL3_CCR1	CCL3 - CCR1	CCL	Secreted Signaling	KEGG: hsa04060
C3:FN1high(H)	C3:FN1high(H)	CCL3	CCR1	4.71599e-05	0	CCL3_CCR1	CCL3 - CCR1	CCL	Secreted Signaling	KEGG: hsa04060
C4:LYZhigh(H)	C3:FN1high(H)	CCL3	CCR1	3.06094e-05	0	CCL3_CCR1	CCL3 - CCR1	CCL	Secreted Signaling	KEGG: hsa04060
C5:CD163high(T)	C3:FN1high(H)	CCL3	CCR1	2.17119e-05	0	CCL3_CCR1	CCL3 - CCR1	CCL	Secreted Signaling	KEGG: hsa04060
C6:HLAhigh(H)	C3:FN1high(H)	CCL3	CCR1	2.52047e-05	0	CCL3_CCR1	CCL3 - CCR1	CCL	Secreted Signaling	KEGG: hsa04060
C7:APOEhigh(T)	C3:FN1high(H)	CCL3	CCR1	1.30962e-05	0	CCL3_CCR1	CCL3 - CCR1	CCL	Secreted Signaling	KEGG: hsa04060
C8:MARCOhigh(H)	C3:FN1high(H)	CCL3	CCR1	1.29131e-05	0	CCL3_CCR1	CCL3 - CCR1	CCL	Secreted Signaling	KEGG: hsa04060
C9:MIFhigh(H)	C3:FN1high(H)	CCL3	CCR1	1.28933e-05	0	CCL3_CCR1	CCL3 - CCR1	CCL	Secreted Signaling	KEGG: hsa04060
C1:C1QChigh(T)	C4:LYZhigh(H)	CCL3	CCR1	1.89869e-05	0	CCL3_CCR1	CCL3 - CCR1	CCL	Secreted Signaling	KEGG: hsa04060
C11:C1QBhigh(H)	C4:LYZhigh(H)	CCL3	CCR1	1.03654e-06	0	CCL3_CCR1	CCL3 - CCR1	CCL	Secreted Signaling	KEGG: hsa04060
C2:NAMPT/NFKBIAhigh(H)	C4:LYZhigh(H)	CCL3	CCR1	2.92229e-05	0	CCL3_CCR1	CCL3 - CCR1	CCL	Secreted Signaling	KEGG: hsa04060
C3:FN1high(H)	C4:LYZhigh(H)	CCL3	CCR1	2.2535e-05	0	CCL3_CCR1	CCL3 - CCR1	CCL	Secreted Signaling	KEGG: hsa04060
C4:LYZhigh(H)	C4:LYZhigh(H)	CCL3	CCR1	1.46255e-05	0	CCL3_CCR1	CCL3 - CCR1	CCL	Secreted Signaling	KEGG: hsa04060
C5:CD163high(T)	C4:LYZhigh(H)	CCL3	CCR1	1.0368e-05	0	CCL3_CCR1	CCL3 - CCR1	CCL	Secreted Signaling	KEGG: hsa04060
C6:HLAhigh(H)	C4:LYZhigh(H)	CCL3	CCR1	1.20374e-05	0	CCL3_CCR1	CCL3 - CCR1	CCL	Secreted Signaling	KEGG: hsa04060
C7:APOEhigh(T)	C4:LYZhigh(H)	CCL3	CCR1	6.25304e-06	0	CCL3_CCR1	CCL3 - CCR1	CCL	Secreted Signaling	KEGG: hsa04060
C8:MARCOhigh(H)	C4:LYZhigh(H)	CCL3	CCR1	6.16669e-06	0	CCL3_CCR1	CCL3 - CCR1	CCL	Secreted Signaling	KEGG: hsa04060
C9:MIFhigh(H)	C4:LYZhigh(H)	CCL3	CCR1	6.15956e-06	0	CCL3_CCR1	CCL3 - CCR1	CCL	Secreted Signaling	KEGG: hsa04060
C1:C1QChigh(T)	C5:CD163high(T)	CCL3	CCR1	2.26178e-05	0	CCL3_CCR1	CCL3 - CCR1	CCL	Secreted Signaling	KEGG: hsa04060
C10:BIRC3high(T)	C5:CD163high(T)	CCL3	CCR1	8.01141e-07	0.01	CCL3_CCR1	CCL3 - CCR1	CCL	Secreted Signaling	KEGG: hsa04060
C11:C1QBhigh(H)	C5:CD163high(T)	CCL3	CCR1	1.23434e-06	0	CCL3_CCR1	CCL3 - CCR1	CCL	Secreted Signaling	KEGG: hsa04060
C2:NAMPT/NFKBIAhigh(H)	C5:CD163high(T)	CCL3	CCR1	3.47912e-05	0	CCL3_CCR1	CCL3 - CCR1	CCL	Secreted Signaling	KEGG: hsa04060
C3:FN1high(H)	C5:CD163high(T)	CCL3	CCR1	2.68344e-05	0	CCL3_CCR1	CCL3 - CCR1	CCL	Secreted Signaling	KEGG: hsa04060
C4:LYZhigh(H)	C5:CD163high(T)	CCL3	CCR1	1.74163e-05	0	CCL3_CCR1	CCL3 - CCR1	CCL	Secreted Signaling	KEGG: hsa04060
C5:CD163high(T)	C5:CD163high(T)	CCL3	CCR1	1.23491e-05	0	CCL3_CCR1	CCL3 - CCR1	CCL	Secreted Signaling	KEGG: hsa04060
C6:HLAhigh(H)	C5:CD163high(T)	CCL3	CCR1	1.43368e-05	0	CCL3_CCR1	CCL3 - CCR1	CCL	Secreted Signaling	KEGG: hsa04060
C7:APOEhigh(T)	C5:CD163high(T)	CCL3	CCR1	7.44822e-06	0	CCL3_CCR1	CCL3 - CCR1	CCL	Secreted Signaling	KEGG: hsa04060
C8:MARCOhigh(H)	C5:CD163high(T)	CCL3	CCR1	7.34488e-06	0	CCL3_CCR1	CCL3 - CCR1	CCL	Secreted Signaling	KEGG: hsa04060
C9:MIFhigh(H)	C5:CD163high(T)	CCL3	CCR1	7.33534e-06	0	CCL3_CCR1	CCL3 - CCR1	CCL	Secreted Signaling	KEGG: hsa04060
C1:C1QChigh(T)	C7:APOEhigh(T)	CCL3	CCR1	1.65655e-05	0	CCL3_CCR1	CCL3 - CCR1	CCL	Secreted Signaling	KEGG: hsa04060
C10:BIRC3high(T)	C7:APOEhigh(T)	CCL3	CCR1	5.86816e-07	0.02	CCL3_CCR1	CCL3 - CCR1	CCL	Secreted Signaling	KEGG: hsa04060
C11:C1QBhigh(H)	C7:APOEhigh(T)	CCL3	CCR1	9.03795e-07	0	CCL3_CCR1	CCL3 - CCR1	CCL	Secreted Signaling	KEGG: hsa04060
C2:NAMPT/NFKBIAhigh(H)	C7:APOEhigh(T)	CCL3	CCR1	2.54692e-05	0	CCL3_CCR1	CCL3 - CCR1	CCL	Secreted Signaling	KEGG: hsa04060
C3:FN1high(H)	C7:APOEhigh(T)	CCL3	CCR1	1.96477e-05	0	CCL3_CCR1	CCL3 - CCR1	CCL	Secreted Signaling	KEGG: hsa04060
C4:LYZhigh(H)	C7:APOEhigh(T)	CCL3	CCR1	1.27522e-05	0	CCL3_CCR1	CCL3 - CCR1	CCL	Secreted Signaling	KEGG: hsa04060
C5:CD163high(T)	C7:APOEhigh(T)	CCL3	CCR1	9.04367e-06	0	CCL3_CCR1	CCL3 - CCR1	CCL	Secreted Signaling	KEGG: hsa04060
C6:HLAhigh(H)	C7:APOEhigh(T)	CCL3	CCR1	1.0499e-05	0	CCL3_CCR1	CCL3 - CCR1	CCL	Secreted Signaling	KEGG: hsa04060
C7:APOEhigh(T)	C7:APOEhigh(T)	CCL3	CCR1	5.45478e-06	0	CCL3_CCR1	CCL3 - CCR1	CCL	Secreted Signaling	KEGG: hsa04060
C8:MARCOhigh(H)	C7:APOEhigh(T)	CCL3	CCR1	5.3788e-06	0	CCL3_CCR1	CCL3 - CCR1	CCL	Secreted Signaling	KEGG: hsa04060
C9:MIFhigh(H)	C7:APOEhigh(T)	CCL3	CCR1	5.3712e-06	0	CCL3_CCR1	CCL3 - CCR1	CCL	Secreted Signaling	KEGG: hsa04060
C1:C1QChigh(T)	C8:MARCOhigh(H)	CCL3	CCR1	1.38216e-05	0	CCL3_CCR1	CCL3 - CCR1	CCL	Secreted Signaling	KEGG: hsa04060
C10:BIRC3high(T)	C8:MARCOhigh(H)	CCL3	CCR1	4.89605e-07	0.02	CCL3_CCR1	CCL3 - CCR1	CCL	Secreted Signaling	KEGG: hsa04060
C11:C1QBhigh(H)	C8:MARCOhigh(H)	CCL3	CCR1	7.54155e-07	0	CCL3_CCR1	CCL3 - CCR1	CCL	Secreted Signaling	KEGG: hsa04060
C2:NAMPT/NFKBIAhigh(H)	C8:MARCOhigh(H)	CCL3	CCR1	2.12536e-05	0	CCL3_CCR1	CCL3 - CCR1	CCL	Secreted Signaling	KEGG: hsa04060
C3:FN1high(H)	C8:MARCOhigh(H)	CCL3	CCR1	1.63948e-05	0	CCL3_CCR1	CCL3 - CCR1	CCL	Secreted Signaling	KEGG: hsa04060
C4:LYZhigh(H)	C8:MARCOhigh(H)	CCL3	CCR1	1.06408e-05	0	CCL3_CCR1	CCL3 - CCR1	CCL	Secreted Signaling	KEGG: hsa04060
C5:CD163high(T)	C8:MARCOhigh(H)	CCL3	CCR1	7.54594e-06	0	CCL3_CCR1	CCL3 - CCR1	CCL	Secreted Signaling	KEGG: hsa04060
C6:HLAhigh(H)	C8:MARCOhigh(H)	CCL3	CCR1	8.76031e-06	0	CCL3_CCR1	CCL3 - CCR1	CCL	Secreted Signaling	KEGG: hsa04060
C7:APOEhigh(T)	C8:MARCOhigh(H)	CCL3	CCR1	4.55136e-06	0	CCL3_CCR1	CCL3 - CCR1	CCL	Secreted Signaling	KEGG: hsa04060
C8:MARCOhigh(H)	C8:MARCOhigh(H)	CCL3	CCR1	4.48804e-06	0	CCL3_CCR1	CCL3 - CCR1	CCL	Secreted Signaling	KEGG: hsa04060
C9:MIFhigh(H)	C8:MARCOhigh(H)	CCL3	CCR1	4.48184e-06	0	CCL3_CCR1	CCL3 - CCR1	CCL	Secreted Signaling	KEGG: hsa04060
C1:C1QChigh(T)	C9:MIFhigh(H)	CCL3	CCR1	1.02238e-05	0	CCL3_CCR1	CCL3 - CCR1	CCL	Secreted Signaling	KEGG: hsa04060
C11:C1QBhigh(H)	C9:MIFhigh(H)	CCL3	CCR1	5.5793e-07	0	CCL3_CCR1	CCL3 - CCR1	CCL	Secreted Signaling	KEGG: hsa04060
C2:NAMPT/NFKBIAhigh(H)	C9:MIFhigh(H)	CCL3	CCR1	1.57253e-05	0	CCL3_CCR1	CCL3 - CCR1	CCL	Secreted Signaling	KEGG: hsa04060
C3:FN1high(H)	C9:MIFhigh(H)	CCL3	CCR1	1.21292e-05	0	CCL3_CCR1	CCL3 - CCR1	CCL	Secreted Signaling	KEGG: hsa04060
C4:LYZhigh(H)	C9:MIFhigh(H)	CCL3	CCR1	7.87223e-06	0	CCL3_CCR1	CCL3 - CCR1	CCL	Secreted Signaling	KEGG: hsa04060
C5:CD163high(T)	C9:MIFhigh(H)	CCL3	CCR1	5.58201e-06	0	CCL3_CCR1	CCL3 - CCR1	CCL	Secreted Signaling	KEGG: hsa04060
C6:HLAhigh(H)	C9:MIFhigh(H)	CCL3	CCR1	6.48047e-06	0	CCL3_CCR1	CCL3 - CCR1	CCL	Secreted Signaling	KEGG: hsa04060
C7:APOEhigh(T)	C9:MIFhigh(H)	CCL3	CCR1	3.36674e-06	0	CCL3_CCR1	CCL3 - CCR1	CCL	Secreted Signaling	KEGG: hsa04060
C8:MARCOhigh(H)	C9:MIFhigh(H)	CCL3	CCR1	3.32e-06	0	CCL3_CCR1	CCL3 - CCR1	CCL	Secreted Signaling	KEGG: hsa04060
C9:MIFhigh(H)	C9:MIFhigh(H)	CCL3	CCR1	3.31564e-06	0	CCL3_CCR1	CCL3 - CCR1	CCL	Secreted Signaling	KEGG: hsa04060
C11:C1QBhigh(H)	C1:C1QChigh(T)	CCL3L3	CCR1	1.98213e-06	0	CCL3L3_CCR1	CCL3L3 - CCR1	CCL	Secreted Signaling	KEGG: hsa04060
C2:NAMPT/NFKBIAhigh(H)	C1:C1QChigh(T)	CCL3L3	CCR1	7.33275e-05	0	CCL3L3_CCR1	CCL3L3 - CCR1	CCL	Secreted Signaling	KEGG: hsa04060
C3:FN1high(H)	C1:C1QChigh(T)	CCL3L3	CCR1	3.86527e-05	0	CCL3L3_CCR1	CCL3L3 - CCR1	CCL	Secreted Signaling	KEGG: hsa04060
C4:LYZhigh(H)	C1:C1QChigh(T)	CCL3L3	CCR1	3.12741e-05	0	CCL3L3_CCR1	CCL3L3 - CCR1	CCL	Secreted Signaling	KEGG: hsa04060
C5:CD163high(T)	C1:C1QChigh(T)	CCL3L3	CCR1	1.31916e-05	0	CCL3L3_CCR1	CCL3L3 - CCR1	CCL	Secreted Signaling	KEGG: hsa04060
C9:MIFhigh(H)	C1:C1QChigh(T)	CCL3L3	CCR1	1.12939e-05	0	CCL3L3_CCR1	CCL3L3 - CCR1	CCL	Secreted Signaling	KEGG: hsa04060
C11:C1QBhigh(H)	C11:C1QBhigh(H)	CCL3L3	CCR1	5.05161e-08	0	CCL3L3_CCR1	CCL3L3 - CCR1	CCL	Secreted Signaling	KEGG: hsa04060
C2:NAMPT/NFKBIAhigh(H)	C11:C1QBhigh(H)	CCL3L3	CCR1	1.86934e-06	0	CCL3L3_CCR1	CCL3L3 - CCR1	CCL	Secreted Signaling	KEGG: hsa04060
C3:FN1high(H)	C11:C1QBhigh(H)	CCL3L3	CCR1	9.85072e-07	0	CCL3L3_CCR1	CCL3L3 - CCR1	CCL	Secreted Signaling	KEGG: hsa04060
C4:LYZhigh(H)	C11:C1QBhigh(H)	CCL3L3	CCR1	7.97086e-07	0	CCL3L3_CCR1	CCL3L3 - CCR1	CCL	Secreted Signaling	KEGG: hsa04060
C5:CD163high(T)	C11:C1QBhigh(H)	CCL3L3	CCR1	3.36132e-07	0	CCL3L3_CCR1	CCL3L3 - CCR1	CCL	Secreted Signaling	KEGG: hsa04060
C9:MIFhigh(H)	C11:C1QBhigh(H)	CCL3L3	CCR1	2.87822e-07	0	CCL3L3_CCR1	CCL3L3 - CCR1	CCL	Secreted Signaling	KEGG: hsa04060
C11:C1QBhigh(H)	C3:FN1high(H)	CCL3L3	CCR1	1.25774e-06	0	CCL3L3_CCR1	CCL3L3 - CCR1	CCL	Secreted Signaling	KEGG: hsa04060
C2:NAMPT/NFKBIAhigh(H)	C3:FN1high(H)	CCL3L3	CCR1	4.65194e-05	0	CCL3L3_CCR1	CCL3L3 - CCR1	CCL	Secreted Signaling	KEGG: hsa04060
C3:FN1high(H)	C3:FN1high(H)	CCL3L3	CCR1	2.4527e-05	0	CCL3L3_CCR1	CCL3L3 - CCR1	CCL	Secreted Signaling	KEGG: hsa04060
C4:LYZhigh(H)	C3:FN1high(H)	CCL3L3	CCR1	1.98439e-05	0	CCL3L3_CCR1	CCL3L3 - CCR1	CCL	Secreted Signaling	KEGG: hsa04060
C5:CD163high(T)	C3:FN1high(H)	CCL3L3	CCR1	8.37183e-06	0	CCL3L3_CCR1	CCL3L3 - CCR1	CCL	Secreted Signaling	KEGG: hsa04060
C9:MIFhigh(H)	C3:FN1high(H)	CCL3L3	CCR1	7.16662e-06	0	CCL3L3_CCR1	CCL3L3 - CCR1	CCL	Secreted Signaling	KEGG: hsa04060
C11:C1QBhigh(H)	C4:LYZhigh(H)	CCL3L3	CCR1	6.00465e-07	0	CCL3L3_CCR1	CCL3L3 - CCR1	CCL	Secreted Signaling	KEGG: hsa04060
C2:NAMPT/NFKBIAhigh(H)	C4:LYZhigh(H)	CCL3L3	CCR1	2.22276e-05	0	CCL3L3_CCR1	CCL3L3 - CCR1	CCL	Secreted Signaling	KEGG: hsa04060
C3:FN1high(H)	C4:LYZhigh(H)	CCL3L3	CCR1	1.17089e-05	0	CCL3L3_CCR1	CCL3L3 - CCR1	CCL	Secreted Signaling	KEGG: hsa04060
C4:LYZhigh(H)	C4:LYZhigh(H)	CCL3L3	CCR1	9.47523e-06	0	CCL3L3_CCR1	CCL3L3 - CCR1	CCL	Secreted Signaling	KEGG: hsa04060
C5:CD163high(T)	C4:LYZhigh(H)	CCL3L3	CCR1	3.99452e-06	0	CCL3L3_CCR1	CCL3L3 - CCR1	CCL	Secreted Signaling	KEGG: hsa04060
C9:MIFhigh(H)	C4:LYZhigh(H)	CCL3L3	CCR1	3.42107e-06	0	CCL3L3_CCR1	CCL3L3 - CCR1	CCL	Secreted Signaling	KEGG: hsa04060
C11:C1QBhigh(H)	C5:CD163high(T)	CCL3L3	CCR1	7.15264e-07	0	CCL3L3_CCR1	CCL3L3 - CCR1	CCL	Secreted Signaling	KEGG: hsa04060
C2:NAMPT/NFKBIAhigh(H)	C5:CD163high(T)	CCL3L3	CCR1	2.64689e-05	0	CCL3L3_CCR1	CCL3L3 - CCR1	CCL	Secreted Signaling	KEGG: hsa04060
C3:FN1high(H)	C5:CD163high(T)	CCL3L3	CCR1	1.39477e-05	0	CCL3L3_CCR1	CCL3L3 - CCR1	CCL	Secreted Signaling	KEGG: hsa04060
C4:LYZhigh(H)	C5:CD163high(T)	CCL3L3	CCR1	1.12861e-05	0	CCL3L3_CCR1	CCL3L3 - CCR1	CCL	Secreted Signaling	KEGG: hsa04060
C5:CD163high(T)	C5:CD163high(T)	CCL3L3	CCR1	4.75924e-06	0	CCL3L3_CCR1	CCL3L3 - CCR1	CCL	Secreted Signaling	KEGG: hsa04060
C9:MIFhigh(H)	C5:CD163high(T)	CCL3L3	CCR1	4.07529e-06	0	CCL3L3_CCR1	CCL3L3 - CCR1	CCL	Secreted Signaling	KEGG: hsa04060
C11:C1QBhigh(H)	C7:APOEhigh(T)	CCL3L3	CCR1	5.23849e-07	0	CCL3L3_CCR1	CCL3L3 - CCR1	CCL	Secreted Signaling	KEGG: hsa04060
C2:NAMPT/NFKBIAhigh(H)	C7:APOEhigh(T)	CCL3L3	CCR1	1.93805e-05	0	CCL3L3_CCR1	CCL3L3 - CCR1	CCL	Secreted Signaling	KEGG: hsa04060
C3:FN1high(H)	C7:APOEhigh(T)	CCL3L3	CCR1	1.02153e-05	0	CCL3L3_CCR1	CCL3L3 - CCR1	CCL	Secreted Signaling	KEGG: hsa04060
C4:LYZhigh(H)	C7:APOEhigh(T)	CCL3L3	CCR1	8.26539e-06	0	CCL3L3_CCR1	CCL3L3 - CCR1	CCL	Secreted Signaling	KEGG: hsa04060
C5:CD163high(T)	C7:APOEhigh(T)	CCL3L3	CCR1	3.48622e-06	0	CCL3L3_CCR1	CCL3L3 - CCR1	CCL	Secreted Signaling	KEGG: hsa04060
C9:MIFhigh(H)	C7:APOEhigh(T)	CCL3L3	CCR1	2.98479e-06	0	CCL3L3_CCR1	CCL3L3 - CCR1	CCL	Secreted Signaling	KEGG: hsa04060
C11:C1QBhigh(H)	C8:MARCOhigh(H)	CCL3L3	CCR1	4.37085e-07	0	CCL3L3_CCR1	CCL3L3 - CCR1	CCL	Secreted Signaling	KEGG: hsa04060
C2:NAMPT/NFKBIAhigh(H)	C8:MARCOhigh(H)	CCL3L3	CCR1	1.61717e-05	0	CCL3L3_CCR1	CCL3L3 - CCR1	CCL	Secreted Signaling	KEGG: hsa04060
C3:FN1high(H)	C8:MARCOhigh(H)	CCL3L3	CCR1	8.52332e-06	0	CCL3L3_CCR1	CCL3L3 - CCR1	CCL	Secreted Signaling	KEGG: hsa04060
C4:LYZhigh(H)	C8:MARCOhigh(H)	CCL3L3	CCR1	6.8965e-06	0	CCL3L3_CCR1	CCL3L3 - CCR1	CCL	Secreted Signaling	KEGG: hsa04060
C5:CD163high(T)	C8:MARCOhigh(H)	CCL3L3	CCR1	2.90865e-06	0	CCL3L3_CCR1	CCL3L3 - CCR1	CCL	Secreted Signaling	KEGG: hsa04060
C9:MIFhigh(H)	C8:MARCOhigh(H)	CCL3L3	CCR1	2.4904e-06	0	CCL3L3_CCR1	CCL3L3 - CCR1	CCL	Secreted Signaling	KEGG: hsa04060
C11:C1QBhigh(H)	C9:MIFhigh(H)	CCL3L3	CCR1	3.23316e-07	0	CCL3L3_CCR1	CCL3L3 - CCR1	CCL	Secreted Signaling	KEGG: hsa04060
C2:NAMPT/NFKBIAhigh(H)	C9:MIFhigh(H)	CCL3L3	CCR1	1.19641e-05	0	CCL3L3_CCR1	CCL3L3 - CCR1	CCL	Secreted Signaling	KEGG: hsa04060
C3:FN1high(H)	C9:MIFhigh(H)	CCL3L3	CCR1	6.30471e-06	0	CCL3L3_CCR1	CCL3L3 - CCR1	CCL	Secreted Signaling	KEGG: hsa04060
C4:LYZhigh(H)	C9:MIFhigh(H)	CCL3L3	CCR1	5.10153e-06	0	CCL3L3_CCR1	CCL3L3 - CCR1	CCL	Secreted Signaling	KEGG: hsa04060
C5:CD163high(T)	C9:MIFhigh(H)	CCL3L3	CCR1	2.15134e-06	0	CCL3L3_CCR1	CCL3L3 - CCR1	CCL	Secreted Signaling	KEGG: hsa04060
C9:MIFhigh(H)	C9:MIFhigh(H)	CCL3L3	CCR1	1.84213e-06	0	CCL3L3_CCR1	CCL3L3 - CCR1	CCL	Secreted Signaling	KEGG: hsa04060
C1:C1QChigh(T)	C1:C1QChigh(T)	MIF	CD74_CXCR4	0.00189398	0	MIF_CD74_CXCR4	MIF - (CD74+CXCR4)	MIF	Secreted Signaling	PMID: 29637711; PMID: 24760155
C10:BIRC3high(T)	C1:C1QChigh(T)	MIF	CD74_CXCR4	9.46666e-05	0	MIF_CD74_CXCR4	MIF - (CD74+CXCR4)	MIF	Secreted Signaling	PMID: 29637711; PMID: 24760155
C11:C1QBhigh(H)	C1:C1QChigh(T)	MIF	CD74_CXCR4	6.78623e-05	0	MIF_CD74_CXCR4	MIF - (CD74+CXCR4)	MIF	Secreted Signaling	PMID: 29637711; PMID: 24760155
C2:NAMPT/NFKBIAhigh(H)	C1:C1QChigh(T)	MIF	CD74_CXCR4	0.001415	0	MIF_CD74_CXCR4	MIF - (CD74+CXCR4)	MIF	Secreted Signaling	PMID: 29637711; PMID: 24760155
C3:FN1high(H)	C1:C1QChigh(T)	MIF	CD74_CXCR4	0.00134976	0	MIF_CD74_CXCR4	MIF - (CD74+CXCR4)	MIF	Secreted Signaling	PMID: 29637711; PMID: 24760155
C4:LYZhigh(H)	C1:C1QChigh(T)	MIF	CD74_CXCR4	0.000853649	0	MIF_CD74_CXCR4	MIF - (CD74+CXCR4)	MIF	Secreted Signaling	PMID: 29637711; PMID: 24760155
C5:CD163high(T)	C1:C1QChigh(T)	MIF	CD74_CXCR4	0.000837243	0	MIF_CD74_CXCR4	MIF - (CD74+CXCR4)	MIF	Secreted Signaling	PMID: 29637711; PMID: 24760155
C6:HLAhigh(H)	C1:C1QChigh(T)	MIF	CD74_CXCR4	0.000994028	0	MIF_CD74_CXCR4	MIF - (CD74+CXCR4)	MIF	Secreted Signaling	PMID: 29637711; PMID: 24760155
C7:APOEhigh(T)	C1:C1QChigh(T)	MIF	CD74_CXCR4	0.000590481	0	MIF_CD74_CXCR4	MIF - (CD74+CXCR4)	MIF	Secreted Signaling	PMID: 29637711; PMID: 24760155
C8:MARCOhigh(H)	C1:C1QChigh(T)	MIF	CD74_CXCR4	0.000552837	0	MIF_CD74_CXCR4	MIF - (CD74+CXCR4)	MIF	Secreted Signaling	PMID: 29637711; PMID: 24760155
C9:MIFhigh(H)	C1:C1QChigh(T)	MIF	CD74_CXCR4	0.000455208	0	MIF_CD74_CXCR4	MIF - (CD74+CXCR4)	MIF	Secreted Signaling	PMID: 29637711; PMID: 24760155
C1:C1QChigh(T)	C10:BIRC3high(T)	MIF	CD74_CXCR4	0.000150084	0	MIF_CD74_CXCR4	MIF - (CD74+CXCR4)	MIF	Secreted Signaling	PMID: 29637711; PMID: 24760155
C10:BIRC3high(T)	C10:BIRC3high(T)	MIF	CD74_CXCR4	7.50943e-06	0	MIF_CD74_CXCR4	MIF - (CD74+CXCR4)	MIF	Secreted Signaling	PMID: 29637711; PMID: 24760155
C11:C1QBhigh(H)	C10:BIRC3high(T)	MIF	CD74_CXCR4	5.29881e-06	0	MIF_CD74_CXCR4	MIF - (CD74+CXCR4)	MIF	Secreted Signaling	PMID: 29637711; PMID: 24760155
C2:NAMPT/NFKBIAhigh(H)	C10:BIRC3high(T)	MIF	CD74_CXCR4	0.000110526	0	MIF_CD74_CXCR4	MIF - (CD74+CXCR4)	MIF	Secreted Signaling	PMID: 29637711; PMID: 24760155
C3:FN1high(H)	C10:BIRC3high(T)	MIF	CD74_CXCR4	0.000105659	0	MIF_CD74_CXCR4	MIF - (CD74+CXCR4)	MIF	Secreted Signaling	PMID: 29637711; PMID: 24760155
C4:LYZhigh(H)	C10:BIRC3high(T)	MIF	CD74_CXCR4	6.71018e-05	0	MIF_CD74_CXCR4	MIF - (CD74+CXCR4)	MIF	Secreted Signaling	PMID: 29637711; PMID: 24760155
C5:CD163high(T)	C10:BIRC3high(T)	MIF	CD74_CXCR4	6.60341e-05	0	MIF_CD74_CXCR4	MIF - (CD74+CXCR4)	MIF	Secreted Signaling	PMID: 29637711; PMID: 24760155
C6:HLAhigh(H)	C10:BIRC3high(T)	MIF	CD74_CXCR4	7.78025e-05	0	MIF_CD74_CXCR4	MIF - (CD74+CXCR4)	MIF	Secreted Signaling	PMID: 29637711; PMID: 24760155
C7:APOEhigh(T)	C10:BIRC3high(T)	MIF	CD74_CXCR4	4.63738e-05	0	MIF_CD74_CXCR4	MIF - (CD74+CXCR4)	MIF	Secreted Signaling	PMID: 29637711; PMID: 24760155
C8:MARCOhigh(H)	C10:BIRC3high(T)	MIF	CD74_CXCR4	4.31591e-05	0	MIF_CD74_CXCR4	MIF - (CD74+CXCR4)	MIF	Secreted Signaling	PMID: 29637711; PMID: 24760155
C9:MIFhigh(H)	C10:BIRC3high(T)	MIF	CD74_CXCR4	3.54084e-05	0	MIF_CD74_CXCR4	MIF - (CD74+CXCR4)	MIF	Secreted Signaling	PMID: 29637711; PMID: 24760155
C1:C1QChigh(T)	C11:C1QBhigh(H)	MIF	CD74_CXCR4	5.49724e-05	0	MIF_CD74_CXCR4	MIF - (CD74+CXCR4)	MIF	Secreted Signaling	PMID: 29637711; PMID: 24760155
C10:BIRC3high(T)	C11:C1QBhigh(H)	MIF	CD74_CXCR4	2.74776e-06	0	MIF_CD74_CXCR4	MIF - (CD74+CXCR4)	MIF	Secreted Signaling	PMID: 29637711; PMID: 24760155
C11:C1QBhigh(H)	C11:C1QBhigh(H)	MIF	CD74_CXCR4	1.9688e-06	0	MIF_CD74_CXCR4	MIF - (CD74+CXCR4)	MIF	Secreted Signaling	PMID: 29637711; PMID: 24760155
C2:NAMPT/NFKBIAhigh(H)	C11:C1QBhigh(H)	MIF	CD74_CXCR4	4.1052e-05	0	MIF_CD74_CXCR4	MIF - (CD74+CXCR4)	MIF	Secreted Signaling	PMID: 29637711; PMID: 24760155
C3:FN1high(H)	C11:C1QBhigh(H)	MIF	CD74_CXCR4	3.91618e-05	0	MIF_CD74_CXCR4	MIF - (CD74+CXCR4)	MIF	Secreted Signaling	PMID: 29637711; PMID: 24760155
C4:LYZhigh(H)	C11:C1QBhigh(H)	MIF	CD74_CXCR4	2.47709e-05	0	MIF_CD74_CXCR4	MIF - (CD74+CXCR4)	MIF	Secreted Signaling	PMID: 29637711; PMID: 24760155
C5:CD163high(T)	C11:C1QBhigh(H)	MIF	CD74_CXCR4	2.42973e-05	0	MIF_CD74_CXCR4	MIF - (CD74+CXCR4)	MIF	Secreted Signaling	PMID: 29637711; PMID: 24760155
C6:HLAhigh(H)	C11:C1QBhigh(H)	MIF	CD74_CXCR4	2.88406e-05	0	MIF_CD74_CXCR4	MIF - (CD74+CXCR4)	MIF	Secreted Signaling	PMID: 29637711; PMID: 24760155
C7:APOEhigh(T)	C11:C1QBhigh(H)	MIF	CD74_CXCR4	1.71339e-05	0	MIF_CD74_CXCR4	MIF - (CD74+CXCR4)	MIF	Secreted Signaling	PMID: 29637711; PMID: 24760155
C8:MARCOhigh(H)	C11:C1QBhigh(H)	MIF	CD74_CXCR4	1.60386e-05	0	MIF_CD74_CXCR4	MIF - (CD74+CXCR4)	MIF	Secreted Signaling	PMID: 29637711; PMID: 24760155
C9:MIFhigh(H)	C11:C1QBhigh(H)	MIF	CD74_CXCR4	1.32048e-05	0	MIF_CD74_CXCR4	MIF - (CD74+CXCR4)	MIF	Secreted Signaling	PMID: 29637711; PMID: 24760155
C1:C1QChigh(T)	C2:NAMPT/NFKBIAhigh(H)	MIF	CD74_CXCR4	0.00121018	0	MIF_CD74_CXCR4	MIF - (CD74+CXCR4)	MIF	Secreted Signaling	PMID: 29637711; PMID: 24760155
C10:BIRC3high(T)	C2:NAMPT/NFKBIAhigh(H)	MIF	CD74_CXCR4	6.0496e-05	0	MIF_CD74_CXCR4	MIF - (CD74+CXCR4)	MIF	Secreted Signaling	PMID: 29637711; PMID: 24760155
C11:C1QBhigh(H)	C2:NAMPT/NFKBIAhigh(H)	MIF	CD74_CXCR4	4.32826e-05	0	MIF_CD74_CXCR4	MIF - (CD74+CXCR4)	MIF	Secreted Signaling	PMID: 29637711; PMID: 24760155
C2:NAMPT/NFKBIAhigh(H)	C2:NAMPT/NFKBIAhigh(H)	MIF	CD74_CXCR4	0.000902529	0	MIF_CD74_CXCR4	MIF - (CD74+CXCR4)	MIF	Secreted Signaling	PMID: 29637711; PMID: 24760155
C3:FN1high(H)	C2:NAMPT/NFKBIAhigh(H)	MIF	CD74_CXCR4	0.000861147	0	MIF_CD74_CXCR4	MIF - (CD74+CXCR4)	MIF	Secreted Signaling	PMID: 29637711; PMID: 24760155
C4:LYZhigh(H)	C2:NAMPT/NFKBIAhigh(H)	MIF	CD74_CXCR4	0.000544908	0	MIF_CD74_CXCR4	MIF - (CD74+CXCR4)	MIF	Secreted Signaling	PMID: 29637711; PMID: 24760155
C5:CD163high(T)	C2:NAMPT/NFKBIAhigh(H)	MIF	CD74_CXCR4	0.000534658	0	MIF_CD74_CXCR4	MIF - (CD74+CXCR4)	MIF	Secreted Signaling	PMID: 29637711; PMID: 24760155
C6:HLAhigh(H)	C2:NAMPT/NFKBIAhigh(H)	MIF	CD74_CXCR4	0.000634181	0	MIF_CD74_CXCR4	MIF - (CD74+CXCR4)	MIF	Secreted Signaling	PMID: 29637711; PMID: 24760155
C7:APOEhigh(T)	C2:NAMPT/NFKBIAhigh(H)	MIF	CD74_CXCR4	0.000376879	0	MIF_CD74_CXCR4	MIF - (CD74+CXCR4)	MIF	Secreted Signaling	PMID: 29637711; PMID: 24760155
C8:MARCOhigh(H)	C2:NAMPT/NFKBIAhigh(H)	MIF	CD74_CXCR4	0.000352592	0	MIF_CD74_CXCR4	MIF - (CD74+CXCR4)	MIF	Secreted Signaling	PMID: 29637711; PMID: 24760155
C9:MIFhigh(H)	C2:NAMPT/NFKBIAhigh(H)	MIF	CD74_CXCR4	0.000290195	0	MIF_CD74_CXCR4	MIF - (CD74+CXCR4)	MIF	Secreted Signaling	PMID: 29637711; PMID: 24760155
C1:C1QChigh(T)	C3:FN1high(H)	MIF	CD74_CXCR4	0.00109061	0	MIF_CD74_CXCR4	MIF - (CD74+CXCR4)	MIF	Secreted Signaling	PMID: 29637711; PMID: 24760155
C10:BIRC3high(T)	C3:FN1high(H)	MIF	CD74_CXCR4	5.45095e-05	0	MIF_CD74_CXCR4	MIF - (CD74+CXCR4)	MIF	Secreted Signaling	PMID: 29637711; PMID: 24760155
C11:C1QBhigh(H)	C3:FN1high(H)	MIF	CD74_CXCR4	3.90992e-05	0	MIF_CD74_CXCR4	MIF - (CD74+CXCR4)	MIF	Secreted Signaling	PMID: 29637711; PMID: 24760155
C2:NAMPT/NFKBIAhigh(H)	C3:FN1high(H)	MIF	CD74_CXCR4	0.000815248	0	MIF_CD74_CXCR4	MIF - (CD74+CXCR4)	MIF	Secreted Signaling	PMID: 29637711; PMID: 24760155
C3:FN1high(H)	C3:FN1high(H)	MIF	CD74_CXCR4	0.000777594	0	MIF_CD74_CXCR4	MIF - (CD74+CXCR4)	MIF	Secreted Signaling	PMID: 29637711; PMID: 24760155
C4:LYZhigh(H)	C3:FN1high(H)	MIF	CD74_CXCR4	0.000491707	0	MIF_CD74_CXCR4	MIF - (CD74+CXCR4)	MIF	Secreted Signaling	PMID: 29637711; PMID: 24760155
C5:CD163high(T)	C3:FN1high(H)	MIF	CD74_CXCR4	0.000482195	0	MIF_CD74_CXCR4	MIF - (CD74+CXCR4)	MIF	Secreted Signaling	PMID: 29637711; PMID: 24760155
C6:HLAhigh(H)	C3:FN1high(H)	MIF	CD74_CXCR4	0.000572661	0	MIF_CD74_CXCR4	MIF - (CD74+CXCR4)	MIF	Secreted Signaling	PMID: 29637711; PMID: 24760155
C7:APOEhigh(T)	C3:FN1high(H)	MIF	CD74_CXCR4	0.000340133	0	MIF_CD74_CXCR4	MIF - (CD74+CXCR4)	MIF	Secreted Signaling	PMID: 29637711; PMID: 24760155
C8:MARCOhigh(H)	C3:FN1high(H)	MIF	CD74_CXCR4	0.000318522	0	MIF_CD74_CXCR4	MIF - (CD74+CXCR4)	MIF	Secreted Signaling	PMID: 29637711; PMID: 24760155
C9:MIFhigh(H)	C3:FN1high(H)	MIF	CD74_CXCR4	0.000262309	0	MIF_CD74_CXCR4	MIF - (CD74+CXCR4)	MIF	Secreted Signaling	PMID: 29637711; PMID: 24760155
C1:C1QChigh(T)	C4:LYZhigh(H)	MIF	CD74_CXCR4	0.00119858	0	MIF_CD74_CXCR4	MIF - (CD74+CXCR4)	MIF	Secreted Signaling	PMID: 29637711; PMID: 24760155
C10:BIRC3high(T)	C4:LYZhigh(H)	MIF	CD74_CXCR4	5.99756e-05	0	MIF_CD74_CXCR4	MIF - (CD74+CXCR4)	MIF	Secreted Signaling	PMID: 29637711; PMID: 24760155
C11:C1QBhigh(H)	C4:LYZhigh(H)	MIF	CD74_CXCR4	4.22696e-05	0	MIF_CD74_CXCR4	MIF - (CD74+CXCR4)	MIF	Secreted Signaling	PMID: 29637711; PMID: 24760155
C2:NAMPT/NFKBIAhigh(H)	C4:LYZhigh(H)	MIF	CD74_CXCR4	0.000881712	0	MIF_CD74_CXCR4	MIF - (CD74+CXCR4)	MIF	Secreted Signaling	PMID: 29637711; PMID: 24760155
C3:FN1high(H)	C4:LYZhigh(H)	MIF	CD74_CXCR4	0.00084302	0	MIF_CD74_CXCR4	MIF - (CD74+CXCR4)	MIF	Secreted Signaling	PMID: 29637711; PMID: 24760155
C4:LYZhigh(H)	C4:LYZhigh(H)	MIF	CD74_CXCR4	0.000535552	0	MIF_CD74_CXCR4	MIF - (CD74+CXCR4)	MIF	Secreted Signaling	PMID: 29637711; PMID: 24760155
C5:CD163high(T)	C4:LYZhigh(H)	MIF	CD74_CXCR4	0.000527165	0	MIF_CD74_CXCR4	MIF - (CD74+CXCR4)	MIF	Secreted Signaling	PMID: 29637711; PMID: 24760155
C6:HLAhigh(H)	C4:LYZhigh(H)	MIF	CD74_CXCR4	0.000620757	0	MIF_CD74_CXCR4	MIF - (CD74+CXCR4)	MIF	Secreted Signaling	PMID: 29637711; PMID: 24760155
C7:APOEhigh(T)	C4:LYZhigh(H)	MIF	CD74_CXCR4	0.000370093	0	MIF_CD74_CXCR4	MIF - (CD74+CXCR4)	MIF	Secreted Signaling	PMID: 29637711; PMID: 24760155
C8:MARCOhigh(H)	C4:LYZhigh(H)	MIF	CD74_CXCR4	0.000344283	0	MIF_CD74_CXCR4	MIF - (CD74+CXCR4)	MIF	Secreted Signaling	PMID: 29637711; PMID: 24760155
C9:MIFhigh(H)	C4:LYZhigh(H)	MIF	CD74_CXCR4	0.000282379	0	MIF_CD74_CXCR4	MIF - (CD74+CXCR4)	MIF	Secreted Signaling	PMID: 29637711; PMID: 24760155
Non-classical Monocytes	C4:LYZhigh(H)	MIF	CD74_CXCR4	0.00036421	0	MIF_CD74_CXCR4	MIF - (CD74+CXCR4)	MIF	Secreted Signaling	PMID: 29637711; PMID: 24760155
C1:C1QChigh(T)	C5:CD163high(T)	MIF	CD74_CXCR4	0.0011736	0	MIF_CD74_CXCR4	MIF - (CD74+CXCR4)	MIF	Secreted Signaling	PMID: 29637711; PMID: 24760155
C10:BIRC3high(T)	C5:CD163high(T)	MIF	CD74_CXCR4	5.87162e-05	0	MIF_CD74_CXCR4	MIF - (CD74+CXCR4)	MIF	Secreted Signaling	PMID: 29637711; PMID: 24760155
C11:C1QBhigh(H)	C5:CD163high(T)	MIF	CD74_CXCR4	4.14802e-05	0	MIF_CD74_CXCR4	MIF - (CD74+CXCR4)	MIF	Secreted Signaling	PMID: 29637711; PMID: 24760155
C2:NAMPT/NFKBIAhigh(H)	C5:CD163high(T)	MIF	CD74_CXCR4	0.0008652	0	MIF_CD74_CXCR4	MIF - (CD74+CXCR4)	MIF	Secreted Signaling	PMID: 29637711; PMID: 24760155
C3:FN1high(H)	C5:CD163high(T)	MIF	CD74_CXCR4	0.000826965	0	MIF_CD74_CXCR4	MIF - (CD74+CXCR4)	MIF	Secreted Signaling	PMID: 29637711; PMID: 24760155
C4:LYZhigh(H)	C5:CD163high(T)	MIF	CD74_CXCR4	0.000525026	0	MIF_CD74_CXCR4	MIF - (CD74+CXCR4)	MIF	Secreted Signaling	PMID: 29637711; PMID: 24760155
C5:CD163high(T)	C5:CD163high(T)	MIF	CD74_CXCR4	0.000516542	0	MIF_CD74_CXCR4	MIF - (CD74+CXCR4)	MIF	Secreted Signaling	PMID: 29637711; PMID: 24760155
C6:HLAhigh(H)	C5:CD163high(T)	MIF	CD74_CXCR4	0.000608946	0	MIF_CD74_CXCR4	MIF - (CD74+CXCR4)	MIF	Secreted Signaling	PMID: 29637711; PMID: 24760155
C7:APOEhigh(T)	C5:CD163high(T)	MIF	CD74_CXCR4	0.000362868	0	MIF_CD74_CXCR4	MIF - (CD74+CXCR4)	MIF	Secreted Signaling	PMID: 29637711; PMID: 24760155
C8:MARCOhigh(H)	C5:CD163high(T)	MIF	CD74_CXCR4	0.000337863	0	MIF_CD74_CXCR4	MIF - (CD74+CXCR4)	MIF	Secreted Signaling	PMID: 29637711; PMID: 24760155
C9:MIFhigh(H)	C5:CD163high(T)	MIF	CD74_CXCR4	0.000277263	0	MIF_CD74_CXCR4	MIF - (CD74+CXCR4)	MIF	Secreted Signaling	PMID: 29637711; PMID: 24760155
C1:C1QChigh(T)	C6:HLAhigh(H)	MIF	CD74_CXCR4	0.00085127	0	MIF_CD74_CXCR4	MIF - (CD74+CXCR4)	MIF	Secreted Signaling	PMID: 29637711; PMID: 24760155
C10:BIRC3high(T)	C6:HLAhigh(H)	MIF	CD74_CXCR4	4.2552e-05	0	MIF_CD74_CXCR4	MIF - (CD74+CXCR4)	MIF	Secreted Signaling	PMID: 29637711; PMID: 24760155
C11:C1QBhigh(H)	C6:HLAhigh(H)	MIF	CD74_CXCR4	3.04695e-05	0	MIF_CD74_CXCR4	MIF - (CD74+CXCR4)	MIF	Secreted Signaling	PMID: 29637711; PMID: 24760155
C2:NAMPT/NFKBIAhigh(H)	C6:HLAhigh(H)	MIF	CD74_CXCR4	0.000635338	0	MIF_CD74_CXCR4	MIF - (CD74+CXCR4)	MIF	Secreted Signaling	PMID: 29637711; PMID: 24760155
C3:FN1high(H)	C6:HLAhigh(H)	MIF	CD74_CXCR4	0.000606138	0	MIF_CD74_CXCR4	MIF - (CD74+CXCR4)	MIF	Secreted Signaling	PMID: 29637711; PMID: 24760155
C4:LYZhigh(H)	C6:HLAhigh(H)	MIF	CD74_CXCR4	0.000383463	0	MIF_CD74_CXCR4	MIF - (CD74+CXCR4)	MIF	Secreted Signaling	PMID: 29637711; PMID: 24760155
C5:CD163high(T)	C6:HLAhigh(H)	MIF	CD74_CXCR4	0.000376183	0	MIF_CD74_CXCR4	MIF - (CD74+CXCR4)	MIF	Secreted Signaling	PMID: 29637711; PMID: 24760155
C6:HLAhigh(H)	C6:HLAhigh(H)	MIF	CD74_CXCR4	0.000446386	0	MIF_CD74_CXCR4	MIF - (CD74+CXCR4)	MIF	Secreted Signaling	PMID: 29637711; PMID: 24760155
C7:APOEhigh(T)	C6:HLAhigh(H)	MIF	CD74_CXCR4	0.00026523	0	MIF_CD74_CXCR4	MIF - (CD74+CXCR4)	MIF	Secreted Signaling	PMID: 29637711; PMID: 24760155
C8:MARCOhigh(H)	C6:HLAhigh(H)	MIF	CD74_CXCR4	0.000248215	0	MIF_CD74_CXCR4	MIF - (CD74+CXCR4)	MIF	Secreted Signaling	PMID: 29637711; PMID: 24760155
C9:MIFhigh(H)	C6:HLAhigh(H)	MIF	CD74_CXCR4	0.000204329	0	MIF_CD74_CXCR4	MIF - (CD74+CXCR4)	MIF	Secreted Signaling	PMID: 29637711; PMID: 24760155
C1:C1QChigh(T)	C7:APOEhigh(T)	MIF	CD74_CXCR4	0.000533688	0	MIF_CD74_CXCR4	MIF - (CD74+CXCR4)	MIF	Secreted Signaling	PMID: 29637711; PMID: 24760155
C10:BIRC3high(T)	C7:APOEhigh(T)	MIF	CD74_CXCR4	2.66774e-05	0	MIF_CD74_CXCR4	MIF - (CD74+CXCR4)	MIF	Secreted Signaling	PMID: 29637711; PMID: 24760155
C11:C1QBhigh(H)	C7:APOEhigh(T)	MIF	CD74_CXCR4	1.91001e-05	0	MIF_CD74_CXCR4	MIF - (CD74+CXCR4)	MIF	Secreted Signaling	PMID: 29637711; PMID: 24760155
C2:NAMPT/NFKBIAhigh(H)	C7:APOEhigh(T)	MIF	CD74_CXCR4	0.000398268	0	MIF_CD74_CXCR4	MIF - (CD74+CXCR4)	MIF	Secreted Signaling	PMID: 29637711; PMID: 24760155
C3:FN1high(H)	C7:APOEhigh(T)	MIF	CD74_CXCR4	0.000379971	0	MIF_CD74_CXCR4	MIF - (CD74+CXCR4)	MIF	Secreted Signaling	PMID: 29637711; PMID: 24760155
C4:LYZhigh(H)	C7:APOEhigh(T)	MIF	CD74_CXCR4	0.00024039	0	MIF_CD74_CXCR4	MIF - (CD74+CXCR4)	MIF	Secreted Signaling	PMID: 29637711; PMID: 24760155
C5:CD163high(T)	C7:APOEhigh(T)	MIF	CD74_CXCR4	0.000235832	0	MIF_CD74_CXCR4	MIF - (CD74+CXCR4)	MIF	Secreted Signaling	PMID: 29637711; PMID: 24760155
C6:HLAhigh(H)	C7:APOEhigh(T)	MIF	CD74_CXCR4	0.000279826	0	MIF_CD74_CXCR4	MIF - (CD74+CXCR4)	MIF	Secreted Signaling	PMID: 29637711; PMID: 24760155
C7:APOEhigh(T)	C7:APOEhigh(T)	MIF	CD74_CXCR4	0.000166269	0	MIF_CD74_CXCR4	MIF - (CD74+CXCR4)	MIF	Secreted Signaling	PMID: 29637711; PMID: 24760155
C8:MARCOhigh(H)	C7:APOEhigh(T)	MIF	CD74_CXCR4	0.000155596	0	MIF_CD74_CXCR4	MIF - (CD74+CXCR4)	MIF	Secreted Signaling	PMID: 29637711; PMID: 24760155
C9:MIFhigh(H)	C7:APOEhigh(T)	MIF	CD74_CXCR4	0.000128081	0	MIF_CD74_CXCR4	MIF - (CD74+CXCR4)	MIF	Secreted Signaling	PMID: 29637711; PMID: 24760155
C1:C1QChigh(T)	C8:MARCOhigh(H)	MIF	CD74_CXCR4	0.000437767	0	MIF_CD74_CXCR4	MIF - (CD74+CXCR4)	MIF	Secreted Signaling	PMID: 29637711; PMID: 24760155
C10:BIRC3high(T)	C8:MARCOhigh(H)	MIF	CD74_CXCR4	2.18807e-05	0	MIF_CD74_CXCR4	MIF - (CD74+CXCR4)	MIF	Secreted Signaling	PMID: 29637711; PMID: 24760155
C11:C1QBhigh(H)	C8:MARCOhigh(H)	MIF	CD74_CXCR4	1.56869e-05	0	MIF_CD74_CXCR4	MIF - (CD74+CXCR4)	MIF	Secreted Signaling	PMID: 29637711; PMID: 24760155
C2:NAMPT/NFKBIAhigh(H)	C8:MARCOhigh(H)	MIF	CD74_CXCR4	0.000327087	0	MIF_CD74_CXCR4	MIF - (CD74+CXCR4)	MIF	Secreted Signaling	PMID: 29637711; PMID: 24760155
C3:FN1high(H)	C8:MARCOhigh(H)	MIF	CD74_CXCR4	0.000312002	0	MIF_CD74_CXCR4	MIF - (CD74+CXCR4)	MIF	Secreted Signaling	PMID: 29637711; PMID: 24760155
C4:LYZhigh(H)	C8:MARCOhigh(H)	MIF	CD74_CXCR4	0.000197319	0	MIF_CD74_CXCR4	MIF - (CD74+CXCR4)	MIF	Secreted Signaling	PMID: 29637711; PMID: 24760155
C5:CD163high(T)	C8:MARCOhigh(H)	MIF	CD74_CXCR4	0.000193522	0	MIF_CD74_CXCR4	MIF - (CD74+CXCR4)	MIF	Secreted Signaling	PMID: 29637711; PMID: 24760155
C6:HLAhigh(H)	C8:MARCOhigh(H)	MIF	CD74_CXCR4	0.000229773	0	MIF_CD74_CXCR4	MIF - (CD74+CXCR4)	MIF	Secreted Signaling	PMID: 29637711; PMID: 24760155
C7:APOEhigh(T)	C8:MARCOhigh(H)	MIF	CD74_CXCR4	0.000136489	0	MIF_CD74_CXCR4	MIF - (CD74+CXCR4)	MIF	Secreted Signaling	PMID: 29637711; PMID: 24760155
C8:MARCOhigh(H)	C8:MARCOhigh(H)	MIF	CD74_CXCR4	0.000127792	0	MIF_CD74_CXCR4	MIF - (CD74+CXCR4)	MIF	Secreted Signaling	PMID: 29637711; PMID: 24760155
C9:MIFhigh(H)	C8:MARCOhigh(H)	MIF	CD74_CXCR4	0.000105227	0	MIF_CD74_CXCR4	MIF - (CD74+CXCR4)	MIF	Secreted Signaling	PMID: 29637711; PMID: 24760155
C1:C1QChigh(T)	C9:MIFhigh(H)	MIF	CD74_CXCR4	0.000374403	0	MIF_CD74_CXCR4	MIF - (CD74+CXCR4)	MIF	Secreted Signaling	PMID: 29637711; PMID: 24760155
C10:BIRC3high(T)	C9:MIFhigh(H)	MIF	CD74_CXCR4	1.87168e-05	0	MIF_CD74_CXCR4	MIF - (CD74+CXCR4)	MIF	Secreted Signaling	PMID: 29637711; PMID: 24760155
C11:C1QBhigh(H)	C9:MIFhigh(H)	MIF	CD74_CXCR4	1.33839e-05	0	MIF_CD74_CXCR4	MIF - (CD74+CXCR4)	MIF	Secreted Signaling	PMID: 29637711; PMID: 24760155
C2:NAMPT/NFKBIAhigh(H)	C9:MIFhigh(H)	MIF	CD74_CXCR4	0.000279084	0	MIF_CD74_CXCR4	MIF - (CD74+CXCR4)	MIF	Secreted Signaling	PMID: 29637711; PMID: 24760155
C3:FN1high(H)	C9:MIFhigh(H)	MIF	CD74_CXCR4	0.000266308	0	MIF_CD74_CXCR4	MIF - (CD74+CXCR4)	MIF	Secreted Signaling	PMID: 29637711; PMID: 24760155
C4:LYZhigh(H)	C9:MIFhigh(H)	MIF	CD74_CXCR4	0.000168536	0	MIF_CD74_CXCR4	MIF - (CD74+CXCR4)	MIF	Secreted Signaling	PMID: 29637711; PMID: 24760155
C5:CD163high(T)	C9:MIFhigh(H)	MIF	CD74_CXCR4	0.000165384	0	MIF_CD74_CXCR4	MIF - (CD74+CXCR4)	MIF	Secreted Signaling	PMID: 29637711; PMID: 24760155
C6:HLAhigh(H)	C9:MIFhigh(H)	MIF	CD74_CXCR4	0.000196118	0	MIF_CD74_CXCR4	MIF - (CD74+CXCR4)	MIF	Secreted Signaling	PMID: 29637711; PMID: 24760155
C7:APOEhigh(T)	C9:MIFhigh(H)	MIF	CD74_CXCR4	0.000116562	0	MIF_CD74_CXCR4	MIF - (CD74+CXCR4)	MIF	Secreted Signaling	PMID: 29637711; PMID: 24760155
C8:MARCOhigh(H)	C9:MIFhigh(H)	MIF	CD74_CXCR4	0.000109028	0	MIF_CD74_CXCR4	MIF - (CD74+CXCR4)	MIF	Secreted Signaling	PMID: 29637711; PMID: 24760155
C9:MIFhigh(H)	C9:MIFhigh(H)	MIF	CD74_CXCR4	8.97224e-05	0	MIF_CD74_CXCR4	MIF - (CD74+CXCR4)	MIF	Secreted Signaling	PMID: 29637711; PMID: 24760155
C1:C1QChigh(T)	C1:C1QChigh(T)	MIF	CD74_CD44	0.00389691	0	MIF_CD74_CD44	MIF - (CD74+CD44)	MIF	Secreted Signaling	PMID: 29637711; PMID: 26175090
C10:BIRC3high(T)	C1:C1QChigh(T)	MIF	CD74_CD44	0.000195163	0	MIF_CD74_CD44	MIF - (CD74+CD44)	MIF	Secreted Signaling	PMID: 29637711; PMID: 26175090
C11:C1QBhigh(H)	C1:C1QChigh(T)	MIF	CD74_CD44	0.000135796	0	MIF_CD74_CD44	MIF - (CD74+CD44)	MIF	Secreted Signaling	PMID: 29637711; PMID: 26175090
C2:NAMPT/NFKBIAhigh(H)	C1:C1QChigh(T)	MIF	CD74_CD44	0.00283343	0	MIF_CD74_CD44	MIF - (CD74+CD44)	MIF	Secreted Signaling	PMID: 29637711; PMID: 26175090
C3:FN1high(H)	C1:C1QChigh(T)	MIF	CD74_CD44	0.00271379	0	MIF_CD74_CD44	MIF - (CD74+CD44)	MIF	Secreted Signaling	PMID: 29637711; PMID: 26175090
C4:LYZhigh(H)	C1:C1QChigh(T)	MIF	CD74_CD44	0.0017298	0	MIF_CD74_CD44	MIF - (CD74+CD44)	MIF	Secreted Signaling	PMID: 29637711; PMID: 26175090
C5:CD163high(T)	C1:C1QChigh(T)	MIF	CD74_CD44	0.00170737	0	MIF_CD74_CD44	MIF - (CD74+CD44)	MIF	Secreted Signaling	PMID: 29637711; PMID: 26175090
C6:HLAhigh(H)	C1:C1QChigh(T)	MIF	CD74_CD44	0.0019981	0	MIF_CD74_CD44	MIF - (CD74+CD44)	MIF	Secreted Signaling	PMID: 29637711; PMID: 26175090
C7:APOEhigh(T)	C1:C1QChigh(T)	MIF	CD74_CD44	0.00119451	0	MIF_CD74_CD44	MIF - (CD74+CD44)	MIF	Secreted Signaling	PMID: 29637711; PMID: 26175090
C8:MARCOhigh(H)	C1:C1QChigh(T)	MIF	CD74_CD44	0.0011059	0	MIF_CD74_CD44	MIF - (CD74+CD44)	MIF	Secreted Signaling	PMID: 29637711; PMID: 26175090
C9:MIFhigh(H)	C1:C1QChigh(T)	MIF	CD74_CD44	0.00090443	0	MIF_CD74_CD44	MIF - (CD74+CD44)	MIF	Secreted Signaling	PMID: 29637711; PMID: 26175090
C1:C1QChigh(T)	C10:BIRC3high(T)	MIF	CD74_CD44	0.000180545	0	MIF_CD74_CD44	MIF - (CD74+CD44)	MIF	Secreted Signaling	PMID: 29637711; PMID: 26175090
C10:BIRC3high(T)	C10:BIRC3high(T)	MIF	CD74_CD44	9.03885e-06	0	MIF_CD74_CD44	MIF - (CD74+CD44)	MIF	Secreted Signaling	PMID: 29637711; PMID: 26175090
C11:C1QBhigh(H)	C10:BIRC3high(T)	MIF	CD74_CD44	6.32171e-06	0	MIF_CD74_CD44	MIF - (CD74+CD44)	MIF	Secreted Signaling	PMID: 29637711; PMID: 26175090
C2:NAMPT/NFKBIAhigh(H)	C10:BIRC3high(T)	MIF	CD74_CD44	0.000131889	0	MIF_CD74_CD44	MIF - (CD74+CD44)	MIF	Secreted Signaling	PMID: 29637711; PMID: 26175090
C3:FN1high(H)	C10:BIRC3high(T)	MIF	CD74_CD44	0.000126233	0	MIF_CD74_CD44	MIF - (CD74+CD44)	MIF	Secreted Signaling	PMID: 29637711; PMID: 26175090
C4:LYZhigh(H)	C10:BIRC3high(T)	MIF	CD74_CD44	8.03542e-05	0	MIF_CD74_CD44	MIF - (CD74+CD44)	MIF	Secreted Signaling	PMID: 29637711; PMID: 26175090
C5:CD163high(T)	C10:BIRC3high(T)	MIF	CD74_CD44	7.92253e-05	0	MIF_CD74_CD44	MIF - (CD74+CD44)	MIF	Secreted Signaling	PMID: 29637711; PMID: 26175090
C6:HLAhigh(H)	C10:BIRC3high(T)	MIF	CD74_CD44	9.29458e-05	0	MIF_CD74_CD44	MIF - (CD74+CD44)	MIF	Secreted Signaling	PMID: 29637711; PMID: 26175090
C7:APOEhigh(T)	C10:BIRC3high(T)	MIF	CD74_CD44	5.55048e-05	0	MIF_CD74_CD44	MIF - (CD74+CD44)	MIF	Secreted Signaling	PMID: 29637711; PMID: 26175090
C8:MARCOhigh(H)	C10:BIRC3high(T)	MIF	CD74_CD44	5.14857e-05	0	MIF_CD74_CD44	MIF - (CD74+CD44)	MIF	Secreted Signaling	PMID: 29637711; PMID: 26175090
C9:MIFhigh(H)	C10:BIRC3high(T)	MIF	CD74_CD44	4.2155e-05	0	MIF_CD74_CD44	MIF - (CD74+CD44)	MIF	Secreted Signaling	PMID: 29637711; PMID: 26175090
C1:C1QChigh(T)	C11:C1QBhigh(H)	MIF	CD74_CD44	0.000109516	0	MIF_CD74_CD44	MIF - (CD74+CD44)	MIF	Secreted Signaling	PMID: 29637711; PMID: 26175090
C10:BIRC3high(T)	C11:C1QBhigh(H)	MIF	CD74_CD44	5.4844e-06	0	MIF_CD74_CD44	MIF - (CD74+CD44)	MIF	Secreted Signaling	PMID: 29637711; PMID: 26175090
C11:C1QBhigh(H)	C11:C1QBhigh(H)	MIF	CD74_CD44	3.81943e-06	0	MIF_CD74_CD44	MIF - (CD74+CD44)	MIF	Secreted Signaling	PMID: 29637711; PMID: 26175090
C2:NAMPT/NFKBIAhigh(H)	C11:C1QBhigh(H)	MIF	CD74_CD44	7.96923e-05	0	MIF_CD74_CD44	MIF - (CD74+CD44)	MIF	Secreted Signaling	PMID: 29637711; PMID: 26175090
C3:FN1high(H)	C11:C1QBhigh(H)	MIF	CD74_CD44	7.63185e-05	0	MIF_CD74_CD44	MIF - (CD74+CD44)	MIF	Secreted Signaling	PMID: 29637711; PMID: 26175090
C4:LYZhigh(H)	C11:C1QBhigh(H)	MIF	CD74_CD44	4.86349e-05	0	MIF_CD74_CD44	MIF - (CD74+CD44)	MIF	Secreted Signaling	PMID: 29637711; PMID: 26175090
C5:CD163high(T)	C11:C1QBhigh(H)	MIF	CD74_CD44	4.79953e-05	0	MIF_CD74_CD44	MIF - (CD74+CD44)	MIF	Secreted Signaling	PMID: 29637711; PMID: 26175090
C6:HLAhigh(H)	C11:C1QBhigh(H)	MIF	CD74_CD44	5.61917e-05	0	MIF_CD74_CD44	MIF - (CD74+CD44)	MIF	Secreted Signaling	PMID: 29637711; PMID: 26175090
C7:APOEhigh(T)	C11:C1QBhigh(H)	MIF	CD74_CD44	3.35866e-05	0	MIF_CD74_CD44	MIF - (CD74+CD44)	MIF	Secreted Signaling	PMID: 29637711; PMID: 26175090
C8:MARCOhigh(H)	C11:C1QBhigh(H)	MIF	CD74_CD44	3.11051e-05	0	MIF_CD74_CD44	MIF - (CD74+CD44)	MIF	Secreted Signaling	PMID: 29637711; PMID: 26175090
C9:MIFhigh(H)	C11:C1QBhigh(H)	MIF	CD74_CD44	2.54435e-05	0	MIF_CD74_CD44	MIF - (CD74+CD44)	MIF	Secreted Signaling	PMID: 29637711; PMID: 26175090
C1:C1QChigh(T)	C2:NAMPT/NFKBIAhigh(H)	MIF	CD74_CD44	0.0022986	0	MIF_CD74_CD44	MIF - (CD74+CD44)	MIF	Secreted Signaling	PMID: 29637711; PMID: 26175090
C10:BIRC3high(T)	C2:NAMPT/NFKBIAhigh(H)	MIF	CD74_CD44	0.000115111	0	MIF_CD74_CD44	MIF - (CD74+CD44)	MIF	Secreted Signaling	PMID: 29637711; PMID: 26175090
C11:C1QBhigh(H)	C2:NAMPT/NFKBIAhigh(H)	MIF	CD74_CD44	8.01588e-05	0	MIF_CD74_CD44	MIF - (CD74+CD44)	MIF	Secreted Signaling	PMID: 29637711; PMID: 26175090
C2:NAMPT/NFKBIAhigh(H)	C2:NAMPT/NFKBIAhigh(H)	MIF	CD74_CD44	0.00167251	0	MIF_CD74_CD44	MIF - (CD74+CD44)	MIF	Secreted Signaling	PMID: 29637711; PMID: 26175090
C3:FN1high(H)	C2:NAMPT/NFKBIAhigh(H)	MIF	CD74_CD44	0.00160172	0	MIF_CD74_CD44	MIF - (CD74+CD44)	MIF	Secreted Signaling	PMID: 29637711; PMID: 26175090
C4:LYZhigh(H)	C2:NAMPT/NFKBIAhigh(H)	MIF	CD74_CD44	0.00102074	0	MIF_CD74_CD44	MIF - (CD74+CD44)	MIF	Secreted Signaling	PMID: 29637711; PMID: 26175090
C5:CD163high(T)	C2:NAMPT/NFKBIAhigh(H)	MIF	CD74_CD44	0.00100734	0	MIF_CD74_CD44	MIF - (CD74+CD44)	MIF	Secreted Signaling	PMID: 29637711; PMID: 26175090
C6:HLAhigh(H)	C2:NAMPT/NFKBIAhigh(H)	MIF	CD74_CD44	0.00117931	0	MIF_CD74_CD44	MIF - (CD74+CD44)	MIF	Secreted Signaling	PMID: 29637711; PMID: 26175090
C7:APOEhigh(T)	C2:NAMPT/NFKBIAhigh(H)	MIF	CD74_CD44	0.000704906	0	MIF_CD74_CD44	MIF - (CD74+CD44)	MIF	Secreted Signaling	PMID: 29637711; PMID: 26175090
C8:MARCOhigh(H)	C2:NAMPT/NFKBIAhigh(H)	MIF	CD74_CD44	0.000652805	0	MIF_CD74_CD44	MIF - (CD74+CD44)	MIF	Secreted Signaling	PMID: 29637711; PMID: 26175090
C9:MIFhigh(H)	C2:NAMPT/NFKBIAhigh(H)	MIF	CD74_CD44	0.000533975	0	MIF_CD74_CD44	MIF - (CD74+CD44)	MIF	Secreted Signaling	PMID: 29637711; PMID: 26175090
C1:C1QChigh(T)	C3:FN1high(H)	MIF	CD74_CD44	0.00240865	0	MIF_CD74_CD44	MIF - (CD74+CD44)	MIF	Secreted Signaling	PMID: 29637711; PMID: 26175090
C10:BIRC3high(T)	C3:FN1high(H)	MIF	CD74_CD44	0.000120652	0	MIF_CD74_CD44	MIF - (CD74+CD44)	MIF	Secreted Signaling	PMID: 29637711; PMID: 26175090
C11:C1QBhigh(H)	C3:FN1high(H)	MIF	CD74_CD44	8.37083e-05	0	MIF_CD74_CD44	MIF - (CD74+CD44)	MIF	Secreted Signaling	PMID: 29637711; PMID: 26175090
C2:NAMPT/NFKBIAhigh(H)	C3:FN1high(H)	MIF	CD74_CD44	0.00174672	0	MIF_CD74_CD44	MIF - (CD74+CD44)	MIF	Secreted Signaling	PMID: 29637711; PMID: 26175090
C3:FN1high(H)	C3:FN1high(H)	MIF	CD74_CD44	0.00167362	0	MIF_CD74_CD44	MIF - (CD74+CD44)	MIF	Secreted Signaling	PMID: 29637711; PMID: 26175090
C4:LYZhigh(H)	C3:FN1high(H)	MIF	CD74_CD44	0.00106758	0	MIF_CD74_CD44	MIF - (CD74+CD44)	MIF	Secreted Signaling	PMID: 29637711; PMID: 26175090
C5:CD163high(T)	C3:FN1high(H)	MIF	CD74_CD44	0.00105439	0	MIF_CD74_CD44	MIF - (CD74+CD44)	MIF	Secreted Signaling	PMID: 29637711; PMID: 26175090
C6:HLAhigh(H)	C3:FN1high(H)	MIF	CD74_CD44	0.00123221	0	MIF_CD74_CD44	MIF - (CD74+CD44)	MIF	Secreted Signaling	PMID: 29637711; PMID: 26175090
C7:APOEhigh(T)	C3:FN1high(H)	MIF	CD74_CD44	0.000737101	0	MIF_CD74_CD44	MIF - (CD74+CD44)	MIF	Secreted Signaling	PMID: 29637711; PMID: 26175090
C8:MARCOhigh(H)	C3:FN1high(H)	MIF	CD74_CD44	0.000681684	0	MIF_CD74_CD44	MIF - (CD74+CD44)	MIF	Secreted Signaling	PMID: 29637711; PMID: 26175090
C9:MIFhigh(H)	C3:FN1high(H)	MIF	CD74_CD44	0.000557139	0	MIF_CD74_CD44	MIF - (CD74+CD44)	MIF	Secreted Signaling	PMID: 29637711; PMID: 26175090
C1:C1QChigh(T)	C4:LYZhigh(H)	MIF	CD74_CD44	0.00157093	0	MIF_CD74_CD44	MIF - (CD74+CD44)	MIF	Secreted Signaling	PMID: 29637711; PMID: 26175090
C10:BIRC3high(T)	C4:LYZhigh(H)	MIF	CD74_CD44	7.86805e-05	0	MIF_CD74_CD44	MIF - (CD74+CD44)	MIF	Secreted Signaling	PMID: 29637711; PMID: 26175090
C11:C1QBhigh(H)	C4:LYZhigh(H)	MIF	CD74_CD44	5.46872e-05	0	MIF_CD74_CD44	MIF - (CD74+CD44)	MIF	Secreted Signaling	PMID: 29637711; PMID: 26175090
C2:NAMPT/NFKBIAhigh(H)	C4:LYZhigh(H)	MIF	CD74_CD44	0.0011411	0	MIF_CD74_CD44	MIF - (CD74+CD44)	MIF	Secreted Signaling	PMID: 29637711; PMID: 26175090
C3:FN1high(H)	C4:LYZhigh(H)	MIF	CD74_CD44	0.00109308	0	MIF_CD74_CD44	MIF - (CD74+CD44)	MIF	Secreted Signaling	PMID: 29637711; PMID: 26175090
C4:LYZhigh(H)	C4:LYZhigh(H)	MIF	CD74_CD44	0.000696933	0	MIF_CD74_CD44	MIF - (CD74+CD44)	MIF	Secreted Signaling	PMID: 29637711; PMID: 26175090
C5:CD163high(T)	C4:LYZhigh(H)	MIF	CD74_CD44	0.000688055	0	MIF_CD74_CD44	MIF - (CD74+CD44)	MIF	Secreted Signaling	PMID: 29637711; PMID: 26175090
C6:HLAhigh(H)	C4:LYZhigh(H)	MIF	CD74_CD44	0.000804797	0	MIF_CD74_CD44	MIF - (CD74+CD44)	MIF	Secreted Signaling	PMID: 29637711; PMID: 26175090
C7:APOEhigh(T)	C4:LYZhigh(H)	MIF	CD74_CD44	0.000481239	0	MIF_CD74_CD44	MIF - (CD74+CD44)	MIF	Secreted Signaling	PMID: 29637711; PMID: 26175090
C8:MARCOhigh(H)	C4:LYZhigh(H)	MIF	CD74_CD44	0.000445358	0	MIF_CD74_CD44	MIF - (CD74+CD44)	MIF	Secreted Signaling	PMID: 29637711; PMID: 26175090
C9:MIFhigh(H)	C4:LYZhigh(H)	MIF	CD74_CD44	0.000364137	0	MIF_CD74_CD44	MIF - (CD74+CD44)	MIF	Secreted Signaling	PMID: 29637711; PMID: 26175090
C1:C1QChigh(T)	C5:CD163high(T)	MIF	CD74_CD44	0.00165863	0	MIF_CD74_CD44	MIF - (CD74+CD44)	MIF	Secreted Signaling	PMID: 29637711; PMID: 26175090
C10:BIRC3high(T)	C5:CD163high(T)	MIF	CD74_CD44	8.308e-05	0	MIF_CD74_CD44	MIF - (CD74+CD44)	MIF	Secreted Signaling	PMID: 29637711; PMID: 26175090
C11:C1QBhigh(H)	C5:CD163high(T)	MIF	CD74_CD44	5.76728e-05	0	MIF_CD74_CD44	MIF - (CD74+CD44)	MIF	Secreted Signaling	PMID: 29637711; PMID: 26175090
C2:NAMPT/NFKBIAhigh(H)	C5:CD163high(T)	MIF	CD74_CD44	0.00120343	0	MIF_CD74_CD44	MIF - (CD74+CD44)	MIF	Secreted Signaling	PMID: 29637711; PMID: 26175090
C3:FN1high(H)	C5:CD163high(T)	MIF	CD74_CD44	0.00115298	0	MIF_CD74_CD44	MIF - (CD74+CD44)	MIF	Secreted Signaling	PMID: 29637711; PMID: 26175090
C4:LYZhigh(H)	C5:CD163high(T)	MIF	CD74_CD44	0.000735366	0	MIF_CD74_CD44	MIF - (CD74+CD44)	MIF	Secreted Signaling	PMID: 29637711; PMID: 26175090
C5:CD163high(T)	C5:CD163high(T)	MIF	CD74_CD44	0.000726192	0	MIF_CD74_CD44	MIF - (CD74+CD44)	MIF	Secreted Signaling	PMID: 29637711; PMID: 26175090
C6:HLAhigh(H)	C5:CD163high(T)	MIF	CD74_CD44	0.000848892	0	MIF_CD74_CD44	MIF - (CD74+CD44)	MIF	Secreted Signaling	PMID: 29637711; PMID: 26175090
C7:APOEhigh(T)	C5:CD163high(T)	MIF	CD74_CD44	0.000507741	0	MIF_CD74_CD44	MIF - (CD74+CD44)	MIF	Secreted Signaling	PMID: 29637711; PMID: 26175090
C8:MARCOhigh(H)	C5:CD163high(T)	MIF	CD74_CD44	0.000469665	0	MIF_CD74_CD44	MIF - (CD74+CD44)	MIF	Secreted Signaling	PMID: 29637711; PMID: 26175090
C9:MIFhigh(H)	C5:CD163high(T)	MIF	CD74_CD44	0.000383904	0	MIF_CD74_CD44	MIF - (CD74+CD44)	MIF	Secreted Signaling	PMID: 29637711; PMID: 26175090
C1:C1QChigh(T)	C6:HLAhigh(H)	MIF	CD74_CD44	0.0015315	0	MIF_CD74_CD44	MIF - (CD74+CD44)	MIF	Secreted Signaling	PMID: 29637711; PMID: 26175090
C10:BIRC3high(T)	C6:HLAhigh(H)	MIF	CD74_CD44	7.6673e-05	0	MIF_CD74_CD44	MIF - (CD74+CD44)	MIF	Secreted Signaling	PMID: 29637711; PMID: 26175090
C11:C1QBhigh(H)	C6:HLAhigh(H)	MIF	CD74_CD44	5.36298e-05	0	MIF_CD74_CD44	MIF - (CD74+CD44)	MIF	Secreted Signaling	PMID: 29637711; PMID: 26175090
C2:NAMPT/NFKBIAhigh(H)	C6:HLAhigh(H)	MIF	CD74_CD44	0.00111887	0	MIF_CD74_CD44	MIF - (CD74+CD44)	MIF	Secreted Signaling	PMID: 29637711; PMID: 26175090
C3:FN1high(H)	C6:HLAhigh(H)	MIF	CD74_CD44	0.00107087	0	MIF_CD74_CD44	MIF - (CD74+CD44)	MIF	Secreted Signaling	PMID: 29637711; PMID: 26175090
C4:LYZhigh(H)	C6:HLAhigh(H)	MIF	CD74_CD44	0.000681651	0	MIF_CD74_CD44	MIF - (CD74+CD44)	MIF	Secreted Signaling	PMID: 29637711; PMID: 26175090
C5:CD163high(T)	C6:HLAhigh(H)	MIF	CD74_CD44	0.000672061	0	MIF_CD74_CD44	MIF - (CD74+CD44)	MIF	Secreted Signaling	PMID: 29637711; PMID: 26175090
C6:HLAhigh(H)	C6:HLAhigh(H)	MIF	CD74_CD44	0.000788488	0	MIF_CD74_CD44	MIF - (CD74+CD44)	MIF	Secreted Signaling	PMID: 29637711; PMID: 26175090
C7:APOEhigh(T)	C6:HLAhigh(H)	MIF	CD74_CD44	0.000470854	0	MIF_CD74_CD44	MIF - (CD74+CD44)	MIF	Secreted Signaling	PMID: 29637711; PMID: 26175090
C8:MARCOhigh(H)	C6:HLAhigh(H)	MIF	CD74_CD44	0.000436776	0	MIF_CD74_CD44	MIF - (CD74+CD44)	MIF	Secreted Signaling	PMID: 29637711; PMID: 26175090
C9:MIFhigh(H)	C6:HLAhigh(H)	MIF	CD74_CD44	0.000357627	0	MIF_CD74_CD44	MIF - (CD74+CD44)	MIF	Secreted Signaling	PMID: 29637711; PMID: 26175090
C1:C1QChigh(T)	C7:APOEhigh(T)	MIF	CD74_CD44	0.000968177	0	MIF_CD74_CD44	MIF - (CD74+CD44)	MIF	Secreted Signaling	PMID: 29637711; PMID: 26175090
C10:BIRC3high(T)	C7:APOEhigh(T)	MIF	CD74_CD44	4.8473e-05	0	MIF_CD74_CD44	MIF - (CD74+CD44)	MIF	Secreted Signaling	PMID: 29637711; PMID: 26175090
C11:C1QBhigh(H)	C7:APOEhigh(T)	MIF	CD74_CD44	3.38826e-05	0	MIF_CD74_CD44	MIF - (CD74+CD44)	MIF	Secreted Signaling	PMID: 29637711; PMID: 26175090
C2:NAMPT/NFKBIAhigh(H)	C7:APOEhigh(T)	MIF	CD74_CD44	0.0007069	0	MIF_CD74_CD44	MIF - (CD74+CD44)	MIF	Secreted Signaling	PMID: 29637711; PMID: 26175090
C3:FN1high(H)	C7:APOEhigh(T)	MIF	CD74_CD44	0.000676634	0	MIF_CD74_CD44	MIF - (CD74+CD44)	MIF	Secreted Signaling	PMID: 29637711; PMID: 26175090
C4:LYZhigh(H)	C7:APOEhigh(T)	MIF	CD74_CD44	0.000430778	0	MIF_CD74_CD44	MIF - (CD74+CD44)	MIF	Secreted Signaling	PMID: 29637711; PMID: 26175090
C5:CD163high(T)	C7:APOEhigh(T)	MIF	CD74_CD44	0.000424777	0	MIF_CD74_CD44	MIF - (CD74+CD44)	MIF	Secreted Signaling	PMID: 29637711; PMID: 26175090
C6:HLAhigh(H)	C7:APOEhigh(T)	MIF	CD74_CD44	0.000498206	0	MIF_CD74_CD44	MIF - (CD74+CD44)	MIF	Secreted Signaling	PMID: 29637711; PMID: 26175090
C7:APOEhigh(T)	C7:APOEhigh(T)	MIF	CD74_CD44	0.000297551	0	MIF_CD74_CD44	MIF - (CD74+CD44)	MIF	Secreted Signaling	PMID: 29637711; PMID: 26175090
C8:MARCOhigh(H)	C7:APOEhigh(T)	MIF	CD74_CD44	0.000275948	0	MIF_CD74_CD44	MIF - (CD74+CD44)	MIF	Secreted Signaling	PMID: 29637711; PMID: 26175090
C9:MIFhigh(H)	C7:APOEhigh(T)	MIF	CD74_CD44	0.000225909	0	MIF_CD74_CD44	MIF - (CD74+CD44)	MIF	Secreted Signaling	PMID: 29637711; PMID: 26175090
C1:C1QChigh(T)	C8:MARCOhigh(H)	MIF	CD74_CD44	0.000931588	0	MIF_CD74_CD44	MIF - (CD74+CD44)	MIF	Secreted Signaling	PMID: 29637711; PMID: 26175090
C10:BIRC3high(T)	C8:MARCOhigh(H)	MIF	CD74_CD44	4.66609e-05	0	MIF_CD74_CD44	MIF - (CD74+CD44)	MIF	Secreted Signaling	PMID: 29637711; PMID: 26175090
C11:C1QBhigh(H)	C8:MARCOhigh(H)	MIF	CD74_CD44	3.24101e-05	0	MIF_CD74_CD44	MIF - (CD74+CD44)	MIF	Secreted Signaling	PMID: 29637711; PMID: 26175090
C2:NAMPT/NFKBIAhigh(H)	C8:MARCOhigh(H)	MIF	CD74_CD44	0.000676276	0	MIF_CD74_CD44	MIF - (CD74+CD44)	MIF	Secreted Signaling	PMID: 29637711; PMID: 26175090
C3:FN1high(H)	C8:MARCOhigh(H)	MIF	CD74_CD44	0.000647875	0	MIF_CD74_CD44	MIF - (CD74+CD44)	MIF	Secreted Signaling	PMID: 29637711; PMID: 26175090
C4:LYZhigh(H)	C8:MARCOhigh(H)	MIF	CD74_CD44	0.00041315	0	MIF_CD74_CD44	MIF - (CD74+CD44)	MIF	Secreted Signaling	PMID: 29637711; PMID: 26175090
C5:CD163high(T)	C8:MARCOhigh(H)	MIF	CD74_CD44	0.000407945	0	MIF_CD74_CD44	MIF - (CD74+CD44)	MIF	Secreted Signaling	PMID: 29637711; PMID: 26175090
C6:HLAhigh(H)	C8:MARCOhigh(H)	MIF	CD74_CD44	0.000477006	0	MIF_CD74_CD44	MIF - (CD74+CD44)	MIF	Secreted Signaling	PMID: 29637711; PMID: 26175090
C7:APOEhigh(T)	C8:MARCOhigh(H)	MIF	CD74_CD44	0.000285273	0	MIF_CD74_CD44	MIF - (CD74+CD44)	MIF	Secreted Signaling	PMID: 29637711; PMID: 26175090
C8:MARCOhigh(H)	C8:MARCOhigh(H)	MIF	CD74_CD44	0.000263937	0	MIF_CD74_CD44	MIF - (CD74+CD44)	MIF	Secreted Signaling	PMID: 29637711; PMID: 26175090
C9:MIFhigh(H)	C8:MARCOhigh(H)	MIF	CD74_CD44	0.00021577	0	MIF_CD74_CD44	MIF - (CD74+CD44)	MIF	Secreted Signaling	PMID: 29637711; PMID: 26175090
C1:C1QChigh(T)	C9:MIFhigh(H)	MIF	CD74_CD44	0.000732664	0	MIF_CD74_CD44	MIF - (CD74+CD44)	MIF	Secreted Signaling	PMID: 29637711; PMID: 26175090
C10:BIRC3high(T)	C9:MIFhigh(H)	MIF	CD74_CD44	3.66978e-05	0	MIF_CD74_CD44	MIF - (CD74+CD44)	MIF	Secreted Signaling	PMID: 29637711; PMID: 26175090
C11:C1QBhigh(H)	C9:MIFhigh(H)	MIF	CD74_CD44	2.54848e-05	0	MIF_CD74_CD44	MIF - (CD74+CD44)	MIF	Secreted Signaling	PMID: 29637711; PMID: 26175090
C2:NAMPT/NFKBIAhigh(H)	C9:MIFhigh(H)	MIF	CD74_CD44	0.000531774	0	MIF_CD74_CD44	MIF - (CD74+CD44)	MIF	Secreted Signaling	PMID: 29637711; PMID: 26175090
C3:FN1high(H)	C9:MIFhigh(H)	MIF	CD74_CD44	0.000509455	0	MIF_CD74_CD44	MIF - (CD74+CD44)	MIF	Secreted Signaling	PMID: 29637711; PMID: 26175090
C4:LYZhigh(H)	C9:MIFhigh(H)	MIF	CD74_CD44	0.000324896	0	MIF_CD74_CD44	MIF - (CD74+CD44)	MIF	Secreted Signaling	PMID: 29637711; PMID: 26175090
C5:CD163high(T)	C9:MIFhigh(H)	MIF	CD74_CD44	0.000320816	0	MIF_CD74_CD44	MIF - (CD74+CD44)	MIF	Secreted Signaling	PMID: 29637711; PMID: 26175090
C6:HLAhigh(H)	C9:MIFhigh(H)	MIF	CD74_CD44	0.000375092	0	MIF_CD74_CD44	MIF - (CD74+CD44)	MIF	Secreted Signaling	PMID: 29637711; PMID: 26175090
C7:APOEhigh(T)	C9:MIFhigh(H)	MIF	CD74_CD44	0.000224333	0	MIF_CD74_CD44	MIF - (CD74+CD44)	MIF	Secreted Signaling	PMID: 29637711; PMID: 26175090
C8:MARCOhigh(H)	C9:MIFhigh(H)	MIF	CD74_CD44	0.00020754	0	MIF_CD74_CD44	MIF - (CD74+CD44)	MIF	Secreted Signaling	PMID: 29637711; PMID: 26175090
C9:MIFhigh(H)	C9:MIFhigh(H)	MIF	CD74_CD44	0.000169657	0	MIF_CD74_CD44	MIF - (CD74+CD44)	MIF	Secreted Signaling	PMID: 29637711; PMID: 26175090
C11:C1QBhigh(H)	Classical Monocytes	MIF	CD74_CD44	0.000191603	0	MIF_CD74_CD44	MIF - (CD74+CD44)	MIF	Secreted Signaling	PMID: 29637711; PMID: 26175090
C2:NAMPT/NFKBIAhigh(H)	Classical Monocytes	MIF	CD74_CD44	0.00399626	0	MIF_CD74_CD44	MIF - (CD74+CD44)	MIF	Secreted Signaling	PMID: 29637711; PMID: 26175090
C3:FN1high(H)	Classical Monocytes	MIF	CD74_CD44	0.00381835	0	MIF_CD74_CD44	MIF - (CD74+CD44)	MIF	Secreted Signaling	PMID: 29637711; PMID: 26175090
C4:LYZhigh(H)	Classical Monocytes	MIF	CD74_CD44	0.00242262	0	MIF_CD74_CD44	MIF - (CD74+CD44)	MIF	Secreted Signaling	PMID: 29637711; PMID: 26175090
C6:HLAhigh(H)	Classical Monocytes	MIF	CD74_CD44	0.00281175	0	MIF_CD74_CD44	MIF - (CD74+CD44)	MIF	Secreted Signaling	PMID: 29637711; PMID: 26175090
C7:APOEhigh(T)	Classical Monocytes	MIF	CD74_CD44	0.00167461	0	MIF_CD74_CD44	MIF - (CD74+CD44)	MIF	Secreted Signaling	PMID: 29637711; PMID: 26175090
C8:MARCOhigh(H)	Classical Monocytes	MIF	CD74_CD44	0.00156068	0	MIF_CD74_CD44	MIF - (CD74+CD44)	MIF	Secreted Signaling	PMID: 29637711; PMID: 26175090
C9:MIFhigh(H)	Classical Monocytes	MIF	CD74_CD44	0.00128148	0	MIF_CD74_CD44	MIF - (CD74+CD44)	MIF	Secreted Signaling	PMID: 29637711; PMID: 26175090
C2:NAMPT/NFKBIAhigh(H)	Non-classical Monocytes	MIF	CD74_CD44	0.00118091	0	MIF_CD74_CD44	MIF - (CD74+CD44)	MIF	Secreted Signaling	PMID: 29637711; PMID: 26175090
C3:FN1high(H)	Non-classical Monocytes	MIF	CD74_CD44	0.0011281	0	MIF_CD74_CD44	MIF - (CD74+CD44)	MIF	Secreted Signaling	PMID: 29637711; PMID: 26175090
C6:HLAhigh(H)	Non-classical Monocytes	MIF	CD74_CD44	0.000830714	0	MIF_CD74_CD44	MIF - (CD74+CD44)	MIF	Secreted Signaling	PMID: 29637711; PMID: 26175090
C8:MARCOhigh(H)	Non-classical Monocytes	MIF	CD74_CD44	0.000461211	0	MIF_CD74_CD44	MIF - (CD74+CD44)	MIF	Secreted Signaling	PMID: 29637711; PMID: 26175090
C9:MIFhigh(H)	Non-classical Monocytes	MIF	CD74_CD44	0.000378839	0	MIF_CD74_CD44	MIF - (CD74+CD44)	MIF	Secreted Signaling	PMID: 29637711; PMID: 26175090
C1:C1QChigh(T)	C1:C1QChigh(T)	SPP1	CD44	0.00278881	0	SPP1_CD44	SPP1 - CD44	SPP1	Secreted Signaling	PMID: 21907263
C10:BIRC3high(T)	C1:C1QChigh(T)	SPP1	CD44	8.97177e-05	0	SPP1_CD44	SPP1 - CD44	SPP1	Secreted Signaling	PMID: 21907263
C11:C1QBhigh(H)	C1:C1QChigh(T)	SPP1	CD44	0.000108751	0	SPP1_CD44	SPP1 - CD44	SPP1	Secreted Signaling	PMID: 21907263
C2:NAMPT/NFKBIAhigh(H)	C1:C1QChigh(T)	SPP1	CD44	0.00178554	0	SPP1_CD44	SPP1 - CD44	SPP1	Secreted Signaling	PMID: 21907263
C3:FN1high(H)	C1:C1QChigh(T)	SPP1	CD44	0.00217847	0	SPP1_CD44	SPP1 - CD44	SPP1	Secreted Signaling	PMID: 21907263
C4:LYZhigh(H)	C1:C1QChigh(T)	SPP1	CD44	0.000895736	0	SPP1_CD44	SPP1 - CD44	SPP1	Secreted Signaling	PMID: 21907263
C5:CD163high(T)	C1:C1QChigh(T)	SPP1	CD44	0.0012566	0	SPP1_CD44	SPP1 - CD44	SPP1	Secreted Signaling	PMID: 21907263
C6:HLAhigh(H)	C1:C1QChigh(T)	SPP1	CD44	0.00143476	0	SPP1_CD44	SPP1 - CD44	SPP1	Secreted Signaling	PMID: 21907263
C7:APOEhigh(T)	C1:C1QChigh(T)	SPP1	CD44	0.00101722	0	SPP1_CD44	SPP1 - CD44	SPP1	Secreted Signaling	PMID: 21907263
C8:MARCOhigh(H)	C1:C1QChigh(T)	SPP1	CD44	0.000806592	0	SPP1_CD44	SPP1 - CD44	SPP1	Secreted Signaling	PMID: 21907263
C9:MIFhigh(H)	C1:C1QChigh(T)	SPP1	CD44	0.000651691	0	SPP1_CD44	SPP1 - CD44	SPP1	Secreted Signaling	PMID: 21907263
C1:C1QChigh(T)	C10:BIRC3high(T)	SPP1	CD44	0.000112032	0	SPP1_CD44	SPP1 - CD44	SPP1	Secreted Signaling	PMID: 21907263
C11:C1QBhigh(H)	C10:BIRC3high(T)	SPP1	CD44	4.42397e-06	0	SPP1_CD44	SPP1 - CD44	SPP1	Secreted Signaling	PMID: 21907263
C2:NAMPT/NFKBIAhigh(H)	C10:BIRC3high(T)	SPP1	CD44	7.19006e-05	0	SPP1_CD44	SPP1 - CD44	SPP1	Secreted Signaling	PMID: 21907263
C3:FN1high(H)	C10:BIRC3high(T)	SPP1	CD44	8.85016e-05	0	SPP1_CD44	SPP1 - CD44	SPP1	Secreted Signaling	PMID: 21907263
C4:LYZhigh(H)	C10:BIRC3high(T)	SPP1	CD44	3.57539e-05	0	SPP1_CD44	SPP1 - CD44	SPP1	Secreted Signaling	PMID: 21907263
C5:CD163high(T)	C10:BIRC3high(T)	SPP1	CD44	5.06559e-05	0	SPP1_CD44	SPP1 - CD44	SPP1	Secreted Signaling	PMID: 21907263
C6:HLAhigh(H)	C10:BIRC3high(T)	SPP1	CD44	5.80119e-05	0	SPP1_CD44	SPP1 - CD44	SPP1	Secreted Signaling	PMID: 21907263
C7:APOEhigh(T)	C10:BIRC3high(T)	SPP1	CD44	4.13584e-05	0	SPP1_CD44	SPP1 - CD44	SPP1	Secreted Signaling	PMID: 21907263
C8:MARCOhigh(H)	C10:BIRC3high(T)	SPP1	CD44	3.26773e-05	0	SPP1_CD44	SPP1 - CD44	SPP1	Secreted Signaling	PMID: 21907263
C9:MIFhigh(H)	C10:BIRC3high(T)	SPP1	CD44	2.64367e-05	0	SPP1_CD44	SPP1 - CD44	SPP1	Secreted Signaling	PMID: 21907263
C1:C1QChigh(T)	C11:C1QBhigh(H)	SPP1	CD44	9.22087e-05	0	SPP1_CD44	SPP1 - CD44	SPP1	Secreted Signaling	PMID: 21907263
C10:BIRC3high(T)	C11:C1QBhigh(H)	SPP1	CD44	2.99466e-06	0	SPP1_CD44	SPP1 - CD44	SPP1	Secreted Signaling	PMID: 21907263
C11:C1QBhigh(H)	C11:C1QBhigh(H)	SPP1	CD44	3.56226e-06	0	SPP1_CD44	SPP1 - CD44	SPP1	Secreted Signaling	PMID: 21907263
C2:NAMPT/NFKBIAhigh(H)	C11:C1QBhigh(H)	SPP1	CD44	5.89302e-05	0	SPP1_CD44	SPP1 - CD44	SPP1	Secreted Signaling	PMID: 21907263
C3:FN1high(H)	C11:C1QBhigh(H)	SPP1	CD44	7.1428e-05	0	SPP1_CD44	SPP1 - CD44	SPP1	Secreted Signaling	PMID: 21907263
C4:LYZhigh(H)	C11:C1QBhigh(H)	SPP1	CD44	2.976e-05	0	SPP1_CD44	SPP1 - CD44	SPP1	Secreted Signaling	PMID: 21907263
C5:CD163high(T)	C11:C1QBhigh(H)	SPP1	CD44	4.14398e-05	0	SPP1_CD44	SPP1 - CD44	SPP1	Secreted Signaling	PMID: 21907263
C6:HLAhigh(H)	C11:C1QBhigh(H)	SPP1	CD44	4.72092e-05	0	SPP1_CD44	SPP1 - CD44	SPP1	Secreted Signaling	PMID: 21907263
C7:APOEhigh(T)	C11:C1QBhigh(H)	SPP1	CD44	3.33333e-05	0	SPP1_CD44	SPP1 - CD44	SPP1	Secreted Signaling	PMID: 21907263
C8:MARCOhigh(H)	C11:C1QBhigh(H)	SPP1	CD44	2.65012e-05	0	SPP1_CD44	SPP1 - CD44	SPP1	Secreted Signaling	PMID: 21907263
C9:MIFhigh(H)	C11:C1QBhigh(H)	SPP1	CD44	2.13909e-05	0	SPP1_CD44	SPP1 - CD44	SPP1	Secreted Signaling	PMID: 21907263
C1:C1QChigh(T)	C2:NAMPT/NFKBIAhigh(H)	SPP1	CD44	0.00191806	0	SPP1_CD44	SPP1 - CD44	SPP1	Secreted Signaling	PMID: 21907263
C10:BIRC3high(T)	C2:NAMPT/NFKBIAhigh(H)	SPP1	CD44	6.22604e-05	0	SPP1_CD44	SPP1 - CD44	SPP1	Secreted Signaling	PMID: 21907263
C11:C1QBhigh(H)	C2:NAMPT/NFKBIAhigh(H)	SPP1	CD44	7.41373e-05	0	SPP1_CD44	SPP1 - CD44	SPP1	Secreted Signaling	PMID: 21907263
C2:NAMPT/NFKBIAhigh(H)	C2:NAMPT/NFKBIAhigh(H)	SPP1	CD44	0.00122594	0	SPP1_CD44	SPP1 - CD44	SPP1	Secreted Signaling	PMID: 21907263
C3:FN1high(H)	C2:NAMPT/NFKBIAhigh(H)	SPP1	CD44	0.00148647	0	SPP1_CD44	SPP1 - CD44	SPP1	Secreted Signaling	PMID: 21907263
C4:LYZhigh(H)	C2:NAMPT/NFKBIAhigh(H)	SPP1	CD44	0.000618883	0	SPP1_CD44	SPP1 - CD44	SPP1	Secreted Signaling	PMID: 21907263
C5:CD163high(T)	C2:NAMPT/NFKBIAhigh(H)	SPP1	CD44	0.000862124	0	SPP1_CD44	SPP1 - CD44	SPP1	Secreted Signaling	PMID: 21907263
C6:HLAhigh(H)	C2:NAMPT/NFKBIAhigh(H)	SPP1	CD44	0.000982272	0	SPP1_CD44	SPP1 - CD44	SPP1	Secreted Signaling	PMID: 21907263
C7:APOEhigh(T)	C2:NAMPT/NFKBIAhigh(H)	SPP1	CD44	0.000693712	0	SPP1_CD44	SPP1 - CD44	SPP1	Secreted Signaling	PMID: 21907263
C8:MARCOhigh(H)	C2:NAMPT/NFKBIAhigh(H)	SPP1	CD44	0.000551448	0	SPP1_CD44	SPP1 - CD44	SPP1	Secreted Signaling	PMID: 21907263
C9:MIFhigh(H)	C2:NAMPT/NFKBIAhigh(H)	SPP1	CD44	0.000445134	0	SPP1_CD44	SPP1 - CD44	SPP1	Secreted Signaling	PMID: 21907263
C1:C1QChigh(T)	C3:FN1high(H)	SPP1	CD44	0.00204289	0	SPP1_CD44	SPP1 - CD44	SPP1	Secreted Signaling	PMID: 21907263
C10:BIRC3high(T)	C3:FN1high(H)	SPP1	CD44	6.6694e-05	0	SPP1_CD44	SPP1 - CD44	SPP1	Secreted Signaling	PMID: 21907263
C11:C1QBhigh(H)	C3:FN1high(H)	SPP1	CD44	7.85227e-05	0	SPP1_CD44	SPP1 - CD44	SPP1	Secreted Signaling	PMID: 21907263
C2:NAMPT/NFKBIAhigh(H)	C3:FN1high(H)	SPP1	CD44	0.00130432	0	SPP1_CD44	SPP1 - CD44	SPP1	Secreted Signaling	PMID: 21907263
C3:FN1high(H)	C3:FN1high(H)	SPP1	CD44	0.00157532	0	SPP1_CD44	SPP1 - CD44	SPP1	Secreted Signaling	PMID: 21907263
C4:LYZhigh(H)	C3:FN1high(H)	SPP1	CD44	0.000661088	0	SPP1_CD44	SPP1 - CD44	SPP1	Secreted Signaling	PMID: 21907263
C5:CD163high(T)	C3:FN1high(H)	SPP1	CD44	0.000916796	0	SPP1_CD44	SPP1 - CD44	SPP1	Secreted Signaling	PMID: 21907263
C6:HLAhigh(H)	C3:FN1high(H)	SPP1	CD44	0.00104317	0	SPP1_CD44	SPP1 - CD44	SPP1	Secreted Signaling	PMID: 21907263
C7:APOEhigh(T)	C3:FN1high(H)	SPP1	CD44	0.000734918	0	SPP1_CD44	SPP1 - CD44	SPP1	Secreted Signaling	PMID: 21907263
C8:MARCOhigh(H)	C3:FN1high(H)	SPP1	CD44	0.000585123	0	SPP1_CD44	SPP1 - CD44	SPP1	Secreted Signaling	PMID: 21907263
C9:MIFhigh(H)	C3:FN1high(H)	SPP1	CD44	0.000472043	0	SPP1_CD44	SPP1 - CD44	SPP1	Secreted Signaling	PMID: 21907263
C1:C1QChigh(T)	C4:LYZhigh(H)	SPP1	CD44	0.00116611	0	SPP1_CD44	SPP1 - CD44	SPP1	Secreted Signaling	PMID: 21907263
C10:BIRC3high(T)	C4:LYZhigh(H)	SPP1	CD44	3.76419e-05	0	SPP1_CD44	SPP1 - CD44	SPP1	Secreted Signaling	PMID: 21907263
C11:C1QBhigh(H)	C4:LYZhigh(H)	SPP1	CD44	4.53205e-05	0	SPP1_CD44	SPP1 - CD44	SPP1	Secreted Signaling	PMID: 21907263
C2:NAMPT/NFKBIAhigh(H)	C4:LYZhigh(H)	SPP1	CD44	0.000746121	0	SPP1_CD44	SPP1 - CD44	SPP1	Secreted Signaling	PMID: 21907263
C3:FN1high(H)	C4:LYZhigh(H)	SPP1	CD44	0.000908166	0	SPP1_CD44	SPP1 - CD44	SPP1	Secreted Signaling	PMID: 21907263
C4:LYZhigh(H)	C4:LYZhigh(H)	SPP1	CD44	0.000375193	0	SPP1_CD44	SPP1 - CD44	SPP1	Secreted Signaling	PMID: 21907263
C5:CD163high(T)	C4:LYZhigh(H)	SPP1	CD44	0.000524944	0	SPP1_CD44	SPP1 - CD44	SPP1	Secreted Signaling	PMID: 21907263
C6:HLAhigh(H)	C4:LYZhigh(H)	SPP1	CD44	0.000598888	0	SPP1_CD44	SPP1 - CD44	SPP1	Secreted Signaling	PMID: 21907263
C7:APOEhigh(T)	C4:LYZhigh(H)	SPP1	CD44	0.000423973	0	SPP1_CD44	SPP1 - CD44	SPP1	Secreted Signaling	PMID: 21907263
C8:MARCOhigh(H)	C4:LYZhigh(H)	SPP1	CD44	0.000336504	0	SPP1_CD44	SPP1 - CD44	SPP1	Secreted Signaling	PMID: 21907263
C9:MIFhigh(H)	C4:LYZhigh(H)	SPP1	CD44	0.000271785	0	SPP1_CD44	SPP1 - CD44	SPP1	Secreted Signaling	PMID: 21907263
C1:C1QChigh(T)	C5:CD163high(T)	SPP1	CD44	0.00123069	0	SPP1_CD44	SPP1 - CD44	SPP1	Secreted Signaling	PMID: 21907263
C10:BIRC3high(T)	C5:CD163high(T)	SPP1	CD44	3.97795e-05	0	SPP1_CD44	SPP1 - CD44	SPP1	Secreted Signaling	PMID: 21907263
C11:C1QBhigh(H)	C5:CD163high(T)	SPP1	CD44	4.77674e-05	0	SPP1_CD44	SPP1 - CD44	SPP1	Secreted Signaling	PMID: 21907263
C2:NAMPT/NFKBIAhigh(H)	C5:CD163high(T)	SPP1	CD44	0.000787241	0	SPP1_CD44	SPP1 - CD44	SPP1	Secreted Signaling	PMID: 21907263
C3:FN1high(H)	C5:CD163high(T)	SPP1	CD44	0.000957332	0	SPP1_CD44	SPP1 - CD44	SPP1	Secreted Signaling	PMID: 21907263
C4:LYZhigh(H)	C5:CD163high(T)	SPP1	CD44	0.00039624	0	SPP1_CD44	SPP1 - CD44	SPP1	Secreted Signaling	PMID: 21907263
C5:CD163high(T)	C5:CD163high(T)	SPP1	CD44	0.000553812	0	SPP1_CD44	SPP1 - CD44	SPP1	Secreted Signaling	PMID: 21907263
C6:HLAhigh(H)	C5:CD163high(T)	SPP1	CD44	0.000631623	0	SPP1_CD44	SPP1 - CD44	SPP1	Secreted Signaling	PMID: 21907263
C7:APOEhigh(T)	C5:CD163high(T)	SPP1	CD44	0.000446889	0	SPP1_CD44	SPP1 - CD44	SPP1	Secreted Signaling	PMID: 21907263
C8:MARCOhigh(H)	C5:CD163high(T)	SPP1	CD44	0.000354824	0	SPP1_CD44	SPP1 - CD44	SPP1	Secreted Signaling	PMID: 21907263
C9:MIFhigh(H)	C5:CD163high(T)	SPP1	CD44	0.000286542	0	SPP1_CD44	SPP1 - CD44	SPP1	Secreted Signaling	PMID: 21907263
C1:C1QChigh(T)	C6:HLAhigh(H)	SPP1	CD44	0.00108451	0	SPP1_CD44	SPP1 - CD44	SPP1	Secreted Signaling	PMID: 21907263
C10:BIRC3high(T)	C6:HLAhigh(H)	SPP1	CD44	3.46812e-05	0.01	SPP1_CD44	SPP1 - CD44	SPP1	Secreted Signaling	PMID: 21907263
C11:C1QBhigh(H)	C6:HLAhigh(H)	SPP1	CD44	4.25456e-05	0	SPP1_CD44	SPP1 - CD44	SPP1	Secreted Signaling	PMID: 21907263
C2:NAMPT/NFKBIAhigh(H)	C6:HLAhigh(H)	SPP1	CD44	0.000695158	0	SPP1_CD44	SPP1 - CD44	SPP1	Secreted Signaling	PMID: 21907263
C3:FN1high(H)	C6:HLAhigh(H)	SPP1	CD44	0.000851719	0	SPP1_CD44	SPP1 - CD44	SPP1	Secreted Signaling	PMID: 21907263
C4:LYZhigh(H)	C6:HLAhigh(H)	SPP1	CD44	0.000347267	0	SPP1_CD44	SPP1 - CD44	SPP1	Secreted Signaling	PMID: 21907263
C5:CD163high(T)	C6:HLAhigh(H)	SPP1	CD44	0.000489482	0	SPP1_CD44	SPP1 - CD44	SPP1	Secreted Signaling	PMID: 21907263
C6:HLAhigh(H)	C6:HLAhigh(H)	SPP1	CD44	0.000559683	0	SPP1_CD44	SPP1 - CD44	SPP1	Secreted Signaling	PMID: 21907263
C7:APOEhigh(T)	C6:HLAhigh(H)	SPP1	CD44	0.000397857	0	SPP1_CD44	SPP1 - CD44	SPP1	Secreted Signaling	PMID: 21907263
C8:MARCOhigh(H)	C6:HLAhigh(H)	SPP1	CD44	0.000314937	0	SPP1_CD44	SPP1 - CD44	SPP1	Secreted Signaling	PMID: 21907263
C9:MIFhigh(H)	C6:HLAhigh(H)	SPP1	CD44	0.000254615	0	SPP1_CD44	SPP1 - CD44	SPP1	Secreted Signaling	PMID: 21907263
C1:C1QChigh(T)	C7:APOEhigh(T)	SPP1	CD44	0.000644345	0	SPP1_CD44	SPP1 - CD44	SPP1	Secreted Signaling	PMID: 21907263
C10:BIRC3high(T)	C7:APOEhigh(T)	SPP1	CD44	2.05524e-05	0.04	SPP1_CD44	SPP1 - CD44	SPP1	Secreted Signaling	PMID: 21907263
C11:C1QBhigh(H)	C7:APOEhigh(T)	SPP1	CD44	2.53434e-05	0	SPP1_CD44	SPP1 - CD44	SPP1	Secreted Signaling	PMID: 21907263
C2:NAMPT/NFKBIAhigh(H)	C7:APOEhigh(T)	SPP1	CD44	0.000413221	0	SPP1_CD44	SPP1 - CD44	SPP1	Secreted Signaling	PMID: 21907263
C3:FN1high(H)	C7:APOEhigh(T)	SPP1	CD44	0.000507209	0	SPP1_CD44	SPP1 - CD44	SPP1	Secreted Signaling	PMID: 21907263
C4:LYZhigh(H)	C7:APOEhigh(T)	SPP1	CD44	0.000206051	0	SPP1_CD44	SPP1 - CD44	SPP1	Secreted Signaling	PMID: 21907263
C5:CD163high(T)	C7:APOEhigh(T)	SPP1	CD44	0.000291026	0	SPP1_CD44	SPP1 - CD44	SPP1	Secreted Signaling	PMID: 21907263
C6:HLAhigh(H)	C7:APOEhigh(T)	SPP1	CD44	0.000332971	0	SPP1_CD44	SPP1 - CD44	SPP1	Secreted Signaling	PMID: 21907263
C7:APOEhigh(T)	C7:APOEhigh(T)	SPP1	CD44	0.000236968	0	SPP1_CD44	SPP1 - CD44	SPP1	Secreted Signaling	PMID: 21907263
C8:MARCOhigh(H)	C7:APOEhigh(T)	SPP1	CD44	0.000187441	0	SPP1_CD44	SPP1 - CD44	SPP1	Secreted Signaling	PMID: 21907263
C9:MIFhigh(H)	C7:APOEhigh(T)	SPP1	CD44	0.000151581	0	SPP1_CD44	SPP1 - CD44	SPP1	Secreted Signaling	PMID: 21907263
C1:C1QChigh(T)	C8:MARCOhigh(H)	SPP1	CD44	0.000782421	0	SPP1_CD44	SPP1 - CD44	SPP1	Secreted Signaling	PMID: 21907263
C10:BIRC3high(T)	C8:MARCOhigh(H)	SPP1	CD44	2.54889e-05	0	SPP1_CD44	SPP1 - CD44	SPP1	Secreted Signaling	PMID: 21907263
C11:C1QBhigh(H)	C8:MARCOhigh(H)	SPP1	CD44	3.01366e-05	0	SPP1_CD44	SPP1 - CD44	SPP1	Secreted Signaling	PMID: 21907263
C2:NAMPT/NFKBIAhigh(H)	C8:MARCOhigh(H)	SPP1	CD44	0.000499752	0	SPP1_CD44	SPP1 - CD44	SPP1	Secreted Signaling	PMID: 21907263
C3:FN1high(H)	C8:MARCOhigh(H)	SPP1	CD44	0.000604467	0	SPP1_CD44	SPP1 - CD44	SPP1	Secreted Signaling	PMID: 21907263
C4:LYZhigh(H)	C8:MARCOhigh(H)	SPP1	CD44	0.000252919	0	SPP1_CD44	SPP1 - CD44	SPP1	Secreted Signaling	PMID: 21907263
C5:CD163high(T)	C8:MARCOhigh(H)	SPP1	CD44	0.000351336	0	SPP1_CD44	SPP1 - CD44	SPP1	Secreted Signaling	PMID: 21907263
C6:HLAhigh(H)	C8:MARCOhigh(H)	SPP1	CD44	0.000399962	0	SPP1_CD44	SPP1 - CD44	SPP1	Secreted Signaling	PMID: 21907263
C7:APOEhigh(T)	C8:MARCOhigh(H)	SPP1	CD44	0.000282033	0	SPP1_CD44	SPP1 - CD44	SPP1	Secreted Signaling	PMID: 21907263
C8:MARCOhigh(H)	C8:MARCOhigh(H)	SPP1	CD44	0.000224416	0	SPP1_CD44	SPP1 - CD44	SPP1	Secreted Signaling	PMID: 21907263
C9:MIFhigh(H)	C8:MARCOhigh(H)	SPP1	CD44	0.000181085	0	SPP1_CD44	SPP1 - CD44	SPP1	Secreted Signaling	PMID: 21907263
C1:C1QChigh(T)	C9:MIFhigh(H)	SPP1	CD44	0.00061393	0	SPP1_CD44	SPP1 - CD44	SPP1	Secreted Signaling	PMID: 21907263
C10:BIRC3high(T)	C9:MIFhigh(H)	SPP1	CD44	2.00015e-05	0	SPP1_CD44	SPP1 - CD44	SPP1	Secreted Signaling	PMID: 21907263
C11:C1QBhigh(H)	C9:MIFhigh(H)	SPP1	CD44	2.36451e-05	0	SPP1_CD44	SPP1 - CD44	SPP1	Secreted Signaling	PMID: 21907263
C2:NAMPT/NFKBIAhigh(H)	C9:MIFhigh(H)	SPP1	CD44	0.000392127	0	SPP1_CD44	SPP1 - CD44	SPP1	Secreted Signaling	PMID: 21907263
C3:FN1high(H)	C9:MIFhigh(H)	SPP1	CD44	0.000474267	0	SPP1_CD44	SPP1 - CD44	SPP1	Secreted Signaling	PMID: 21907263
C4:LYZhigh(H)	C9:MIFhigh(H)	SPP1	CD44	0.000198462	0	SPP1_CD44	SPP1 - CD44	SPP1	Secreted Signaling	PMID: 21907263
C5:CD163high(T)	C9:MIFhigh(H)	SPP1	CD44	0.000275671	0	SPP1_CD44	SPP1 - CD44	SPP1	Secreted Signaling	PMID: 21907263
C6:HLAhigh(H)	C9:MIFhigh(H)	SPP1	CD44	0.000313821	0	SPP1_CD44	SPP1 - CD44	SPP1	Secreted Signaling	PMID: 21907263
C7:APOEhigh(T)	C9:MIFhigh(H)	SPP1	CD44	0.000221283	0	SPP1_CD44	SPP1 - CD44	SPP1	Secreted Signaling	PMID: 21907263
C8:MARCOhigh(H)	C9:MIFhigh(H)	SPP1	CD44	0.000176081	0	SPP1_CD44	SPP1 - CD44	SPP1	Secreted Signaling	PMID: 21907263
C9:MIFhigh(H)	C9:MIFhigh(H)	SPP1	CD44	0.000142081	0	SPP1_CD44	SPP1 - CD44	SPP1	Secreted Signaling	PMID: 21907263
C1:C1QChigh(T)	Classical Monocytes	SPP1	CD44	0.00395246	0	SPP1_CD44	SPP1 - CD44	SPP1	Secreted Signaling	PMID: 21907263
C11:C1QBhigh(H)	Classical Monocytes	SPP1	CD44	0.000156842	0	SPP1_CD44	SPP1 - CD44	SPP1	Secreted Signaling	PMID: 21907263
C2:NAMPT/NFKBIAhigh(H)	Classical Monocytes	SPP1	CD44	0.002539	0	SPP1_CD44	SPP1 - CD44	SPP1	Secreted Signaling	PMID: 21907263
C3:FN1high(H)	Classical Monocytes	SPP1	CD44	0.00313598	0	SPP1_CD44	SPP1 - CD44	SPP1	Secreted Signaling	PMID: 21907263
C4:LYZhigh(H)	Classical Monocytes	SPP1	CD44	0.0012583	0	SPP1_CD44	SPP1 - CD44	SPP1	Secreted Signaling	PMID: 21907263
C5:CD163high(T)	Classical Monocytes	SPP1	CD44	0.00178954	0	SPP1_CD44	SPP1 - CD44	SPP1	Secreted Signaling	PMID: 21907263
C6:HLAhigh(H)	Classical Monocytes	SPP1	CD44	0.0020518	0	SPP1_CD44	SPP1 - CD44	SPP1	Secreted Signaling	PMID: 21907263
C7:APOEhigh(T)	Classical Monocytes	SPP1	CD44	0.00146596	0	SPP1_CD44	SPP1 - CD44	SPP1	Secreted Signaling	PMID: 21907263
C8:MARCOhigh(H)	Classical Monocytes	SPP1	CD44	0.00115664	0	SPP1_CD44	SPP1 - CD44	SPP1	Secreted Signaling	PMID: 21907263
C9:MIFhigh(H)	Classical Monocytes	SPP1	CD44	0.000936226	0	SPP1_CD44	SPP1 - CD44	SPP1	Secreted Signaling	PMID: 21907263
C1:C1QChigh(T)	Non-classical Monocytes	SPP1	CD44	0.00100482	0	SPP1_CD44	SPP1 - CD44	SPP1	Secreted Signaling	PMID: 21907263
C11:C1QBhigh(H)	Non-classical Monocytes	SPP1	CD44	4.01685e-05	0	SPP1_CD44	SPP1 - CD44	SPP1	Secreted Signaling	PMID: 21907263
C2:NAMPT/NFKBIAhigh(H)	Non-classical Monocytes	SPP1	CD44	0.000646381	0	SPP1_CD44	SPP1 - CD44	SPP1	Secreted Signaling	PMID: 21907263
C3:FN1high(H)	Non-classical Monocytes	SPP1	CD44	0.000802517	0	SPP1_CD44	SPP1 - CD44	SPP1	Secreted Signaling	PMID: 21907263
C4:LYZhigh(H)	Non-classical Monocytes	SPP1	CD44	0.000318722	0.01	SPP1_CD44	SPP1 - CD44	SPP1	Secreted Signaling	PMID: 21907263
C5:CD163high(T)	Non-classical Monocytes	SPP1	CD44	0.000455868	0	SPP1_CD44	SPP1 - CD44	SPP1	Secreted Signaling	PMID: 21907263
C6:HLAhigh(H)	Non-classical Monocytes	SPP1	CD44	0.000523595	0	SPP1_CD44	SPP1 - CD44	SPP1	Secreted Signaling	PMID: 21907263
C7:APOEhigh(T)	Non-classical Monocytes	SPP1	CD44	0.000375326	0	SPP1_CD44	SPP1 - CD44	SPP1	Secreted Signaling	PMID: 21907263
C8:MARCOhigh(H)	Non-classical Monocytes	SPP1	CD44	0.000295503	0	SPP1_CD44	SPP1 - CD44	SPP1	Secreted Signaling	PMID: 21907263
C9:MIFhigh(H)	Non-classical Monocytes	SPP1	CD44	0.000239378	0	SPP1_CD44	SPP1 - CD44	SPP1	Secreted Signaling	PMID: 21907263
C1:C1QChigh(T)	C5:CD163high(T)	SPP1	ITGAV_ITGB1	0.000157104	0	SPP1_ITGAV_ITGB1	SPP1 - (ITGAV+ITGB1)	SPP1	Secreted Signaling	PMID: 21907263
C10:BIRC3high(T)	C5:CD163high(T)	SPP1	ITGAV_ITGB1	4.80735e-06	0	SPP1_ITGAV_ITGB1	SPP1 - (ITGAV+ITGB1)	SPP1	Secreted Signaling	PMID: 21907263
C11:C1QBhigh(H)	C5:CD163high(T)	SPP1	ITGAV_ITGB1	6.45638e-06	0	SPP1_ITGAV_ITGB1	SPP1 - (ITGAV+ITGB1)	SPP1	Secreted Signaling	PMID: 21907263
C2:NAMPT/NFKBIAhigh(H)	C5:CD163high(T)	SPP1	ITGAV_ITGB1	0.000101583	0	SPP1_ITGAV_ITGB1	SPP1 - (ITGAV+ITGB1)	SPP1	Secreted Signaling	PMID: 21907263
C3:FN1high(H)	C5:CD163high(T)	SPP1	ITGAV_ITGB1	0.000128602	0	SPP1_ITGAV_ITGB1	SPP1 - (ITGAV+ITGB1)	SPP1	Secreted Signaling	PMID: 21907263
C4:LYZhigh(H)	C5:CD163high(T)	SPP1	ITGAV_ITGB1	4.91688e-05	0	SPP1_ITGAV_ITGB1	SPP1 - (ITGAV+ITGB1)	SPP1	Secreted Signaling	PMID: 21907263
C5:CD163high(T)	C5:CD163high(T)	SPP1	ITGAV_ITGB1	7.18097e-05	0	SPP1_ITGAV_ITGB1	SPP1 - (ITGAV+ITGB1)	SPP1	Secreted Signaling	PMID: 21907263
C6:HLAhigh(H)	C5:CD163high(T)	SPP1	ITGAV_ITGB1	8.30215e-05	0	SPP1_ITGAV_ITGB1	SPP1 - (ITGAV+ITGB1)	SPP1	Secreted Signaling	PMID: 21907263
C7:APOEhigh(T)	C5:CD163high(T)	SPP1	ITGAV_ITGB1	6.02544e-05	0	SPP1_ITGAV_ITGB1	SPP1 - (ITGAV+ITGB1)	SPP1	Secreted Signaling	PMID: 21907263
C8:MARCOhigh(H)	C5:CD163high(T)	SPP1	ITGAV_ITGB1	4.70598e-05	0	SPP1_ITGAV_ITGB1	SPP1 - (ITGAV+ITGB1)	SPP1	Secreted Signaling	PMID: 21907263
C9:MIFhigh(H)	C5:CD163high(T)	SPP1	ITGAV_ITGB1	3.82341e-05	0	SPP1_ITGAV_ITGB1	SPP1 - (ITGAV+ITGB1)	SPP1	Secreted Signaling	PMID: 21907263
C1:C1QChigh(T)	C10:BIRC3high(T)	SPP1	ITGA4_ITGB1	2.21831e-05	0	SPP1_ITGA4_ITGB1	SPP1 - (ITGA4+ITGB1)	SPP1	Secreted Signaling	PMID: 21907263
C10:BIRC3high(T)	C10:BIRC3high(T)	SPP1	ITGA4_ITGB1	6.79513e-07	0	SPP1_ITGA4_ITGB1	SPP1 - (ITGA4+ITGB1)	SPP1	Secreted Signaling	PMID: 21907263
C11:C1QBhigh(H)	C10:BIRC3high(T)	SPP1	ITGA4_ITGB1	9.10587e-07	0	SPP1_ITGA4_ITGB1	SPP1 - (ITGA4+ITGB1)	SPP1	Secreted Signaling	PMID: 21907263
C2:NAMPT/NFKBIAhigh(H)	C10:BIRC3high(T)	SPP1	ITGA4_ITGB1	1.43405e-05	0	SPP1_ITGA4_ITGB1	SPP1 - (ITGA4+ITGB1)	SPP1	Secreted Signaling	PMID: 21907263
C3:FN1high(H)	C10:BIRC3high(T)	SPP1	ITGA4_ITGB1	1.814e-05	0	SPP1_ITGA4_ITGB1	SPP1 - (ITGA4+ITGB1)	SPP1	Secreted Signaling	PMID: 21907263
C4:LYZhigh(H)	C10:BIRC3high(T)	SPP1	ITGA4_ITGB1	6.94646e-06	0	SPP1_ITGA4_ITGB1	SPP1 - (ITGA4+ITGB1)	SPP1	Secreted Signaling	PMID: 21907263
C5:CD163high(T)	C10:BIRC3high(T)	SPP1	ITGA4_ITGB1	1.01364e-05	0	SPP1_ITGA4_ITGB1	SPP1 - (ITGA4+ITGB1)	SPP1	Secreted Signaling	PMID: 21907263
C6:HLAhigh(H)	C10:BIRC3high(T)	SPP1	ITGA4_ITGB1	1.17158e-05	0	SPP1_ITGA4_ITGB1	SPP1 - (ITGA4+ITGB1)	SPP1	Secreted Signaling	PMID: 21907263
C7:APOEhigh(T)	C10:BIRC3high(T)	SPP1	ITGA4_ITGB1	8.49851e-06	0	SPP1_ITGA4_ITGB1	SPP1 - (ITGA4+ITGB1)	SPP1	Secreted Signaling	PMID: 21907263
C8:MARCOhigh(H)	C10:BIRC3high(T)	SPP1	ITGA4_ITGB1	6.63976e-06	0	SPP1_ITGA4_ITGB1	SPP1 - (ITGA4+ITGB1)	SPP1	Secreted Signaling	PMID: 21907263
C9:MIFhigh(H)	C10:BIRC3high(T)	SPP1	ITGA4_ITGB1	5.39386e-06	0	SPP1_ITGA4_ITGB1	SPP1 - (ITGA4+ITGB1)	SPP1	Secreted Signaling	PMID: 21907263
C1:C1QChigh(T)	Non-classical Monocytes	SPP1	ITGA4_ITGB1	0.000569486	0	SPP1_ITGA4_ITGB1	SPP1 - (ITGA4+ITGB1)	SPP1	Secreted Signaling	PMID: 21907263
C10:BIRC3high(T)	Non-classical Monocytes	SPP1	ITGA4_ITGB1	1.76203e-05	0	SPP1_ITGA4_ITGB1	SPP1 - (ITGA4+ITGB1)	SPP1	Secreted Signaling	PMID: 21907263
C11:C1QBhigh(H)	Non-classical Monocytes	SPP1	ITGA4_ITGB1	2.31226e-05	0	SPP1_ITGA4_ITGB1	SPP1 - (ITGA4+ITGB1)	SPP1	Secreted Signaling	PMID: 21907263
C2:NAMPT/NFKBIAhigh(H)	Non-classical Monocytes	SPP1	ITGA4_ITGB1	0.000367407	0	SPP1_ITGA4_ITGB1	SPP1 - (ITGA4+ITGB1)	SPP1	Secreted Signaling	PMID: 21907263
C3:FN1high(H)	Non-classical Monocytes	SPP1	ITGA4_ITGB1	0.000461182	0	SPP1_ITGA4_ITGB1	SPP1 - (ITGA4+ITGB1)	SPP1	Secreted Signaling	PMID: 21907263
C4:LYZhigh(H)	Non-classical Monocytes	SPP1	ITGA4_ITGB1	0.000179267	0	SPP1_ITGA4_ITGB1	SPP1 - (ITGA4+ITGB1)	SPP1	Secreted Signaling	PMID: 21907263
C5:CD163high(T)	Non-classical Monocytes	SPP1	ITGA4_ITGB1	0.000259458	0	SPP1_ITGA4_ITGB1	SPP1 - (ITGA4+ITGB1)	SPP1	Secreted Signaling	PMID: 21907263
C6:HLAhigh(H)	Non-classical Monocytes	SPP1	ITGA4_ITGB1	0.00029911	0	SPP1_ITGA4_ITGB1	SPP1 - (ITGA4+ITGB1)	SPP1	Secreted Signaling	PMID: 21907263
C7:APOEhigh(T)	Non-classical Monocytes	SPP1	ITGA4_ITGB1	0.000215907	0	SPP1_ITGA4_ITGB1	SPP1 - (ITGA4+ITGB1)	SPP1	Secreted Signaling	PMID: 21907263
C8:MARCOhigh(H)	Non-classical Monocytes	SPP1	ITGA4_ITGB1	0.000169224	0	SPP1_ITGA4_ITGB1	SPP1 - (ITGA4+ITGB1)	SPP1	Secreted Signaling	PMID: 21907263
C9:MIFhigh(H)	Non-classical Monocytes	SPP1	ITGA4_ITGB1	0.00013731	0	SPP1_ITGA4_ITGB1	SPP1 - (ITGA4+ITGB1)	SPP1	Secreted Signaling	PMID: 21907263
C1:C1QChigh(T)	Non-classical Monocytes	NAMPT	INSR	3.46843e-05	0	NAMPT_INSR	NAMPT - INSR	VISFATIN	Secreted Signaling	PMID: 28490838
C10:BIRC3high(T)	Non-classical Monocytes	NAMPT	INSR	4.66819e-06	0	NAMPT_INSR	NAMPT - INSR	VISFATIN	Secreted Signaling	PMID: 28490838
C11:C1QBhigh(H)	Non-classical Monocytes	NAMPT	INSR	3.23835e-06	0	NAMPT_INSR	NAMPT - INSR	VISFATIN	Secreted Signaling	PMID: 28490838
C2:NAMPT/NFKBIAhigh(H)	Non-classical Monocytes	NAMPT	INSR	9.77286e-05	0	NAMPT_INSR	NAMPT - INSR	VISFATIN	Secreted Signaling	PMID: 28490838
C3:FN1high(H)	Non-classical Monocytes	NAMPT	INSR	6.49742e-05	0	NAMPT_INSR	NAMPT - INSR	VISFATIN	Secreted Signaling	PMID: 28490838
C4:LYZhigh(H)	Non-classical Monocytes	NAMPT	INSR	5.42249e-05	0	NAMPT_INSR	NAMPT - INSR	VISFATIN	Secreted Signaling	PMID: 28490838
C5:CD163high(T)	Non-classical Monocytes	NAMPT	INSR	3.48992e-05	0	NAMPT_INSR	NAMPT - INSR	VISFATIN	Secreted Signaling	PMID: 28490838
C6:HLAhigh(H)	Non-classical Monocytes	NAMPT	INSR	3.61432e-05	0	NAMPT_INSR	NAMPT - INSR	VISFATIN	Secreted Signaling	PMID: 28490838
C7:APOEhigh(T)	Non-classical Monocytes	NAMPT	INSR	8.88183e-06	0	NAMPT_INSR	NAMPT - INSR	VISFATIN	Secreted Signaling	PMID: 28490838
C8:MARCOhigh(H)	Non-classical Monocytes	NAMPT	INSR	2.03687e-05	0	NAMPT_INSR	NAMPT - INSR	VISFATIN	Secreted Signaling	PMID: 28490838
C9:MIFhigh(H)	Non-classical Monocytes	NAMPT	INSR	2.37238e-05	0	NAMPT_INSR	NAMPT - INSR	VISFATIN	Secreted Signaling	PMID: 28490838
Classical Monocytes	Non-classical Monocytes	NAMPT	INSR	7.66555e-05	0	NAMPT_INSR	NAMPT - INSR	VISFATIN	Secreted Signaling	PMID: 28490838
Non-classical Monocytes	Non-classical Monocytes	NAMPT	INSR	4.97704e-05	0	NAMPT_INSR	NAMPT - INSR	VISFATIN	Secreted Signaling	PMID: 28490838
C1:C1QChigh(T)	C1:C1QChigh(T)	ANXA1	FPR1	0.000414729	0	ANXA1_FPR1	ANXA1 - FPR1	ANNEXIN	Secreted Signaling	PMID: 23230437
C2:NAMPT/NFKBIAhigh(H)	C1:C1QChigh(T)	ANXA1	FPR1	0.000227471	0.03	ANXA1_FPR1	ANXA1 - FPR1	ANNEXIN	Secreted Signaling	PMID: 23230437
C3:FN1high(H)	C1:C1QChigh(T)	ANXA1	FPR1	0.000328191	0	ANXA1_FPR1	ANXA1 - FPR1	ANNEXIN	Secreted Signaling	PMID: 23230437
C4:LYZhigh(H)	C1:C1QChigh(T)	ANXA1	FPR1	0.000162188	0	ANXA1_FPR1	ANXA1 - FPR1	ANNEXIN	Secreted Signaling	PMID: 23230437
C5:CD163high(T)	C1:C1QChigh(T)	ANXA1	FPR1	0.00016497	0	ANXA1_FPR1	ANXA1 - FPR1	ANNEXIN	Secreted Signaling	PMID: 23230437
C8:MARCOhigh(H)	C1:C1QChigh(T)	ANXA1	FPR1	0.000105687	0	ANXA1_FPR1	ANXA1 - FPR1	ANNEXIN	Secreted Signaling	PMID: 23230437
C9:MIFhigh(H)	C1:C1QChigh(T)	ANXA1	FPR1	8.1183e-05	0	ANXA1_FPR1	ANXA1 - FPR1	ANNEXIN	Secreted Signaling	PMID: 23230437
C1:C1QChigh(T)	C11:C1QBhigh(H)	ANXA1	FPR1	1.18075e-05	0.04	ANXA1_FPR1	ANXA1 - FPR1	ANNEXIN	Secreted Signaling	PMID: 23230437
C3:FN1high(H)	C11:C1QBhigh(H)	ANXA1	FPR1	9.3439e-06	0	ANXA1_FPR1	ANXA1 - FPR1	ANNEXIN	Secreted Signaling	PMID: 23230437
C8:MARCOhigh(H)	C11:C1QBhigh(H)	ANXA1	FPR1	3.00897e-06	0	ANXA1_FPR1	ANXA1 - FPR1	ANNEXIN	Secreted Signaling	PMID: 23230437
C9:MIFhigh(H)	C11:C1QBhigh(H)	ANXA1	FPR1	2.31132e-06	0	ANXA1_FPR1	ANXA1 - FPR1	ANNEXIN	Secreted Signaling	PMID: 23230437
C1:C1QChigh(T)	C2:NAMPT/NFKBIAhigh(H)	ANXA1	FPR1	0.000331619	0	ANXA1_FPR1	ANXA1 - FPR1	ANNEXIN	Secreted Signaling	PMID: 23230437
C11:C1QBhigh(H)	C2:NAMPT/NFKBIAhigh(H)	ANXA1	FPR1	8.53646e-06	0	ANXA1_FPR1	ANXA1 - FPR1	ANNEXIN	Secreted Signaling	PMID: 23230437
C2:NAMPT/NFKBIAhigh(H)	C2:NAMPT/NFKBIAhigh(H)	ANXA1	FPR1	0.000181994	0	ANXA1_FPR1	ANXA1 - FPR1	ANNEXIN	Secreted Signaling	PMID: 23230437
C3:FN1high(H)	C2:NAMPT/NFKBIAhigh(H)	ANXA1	FPR1	0.000261779	0	ANXA1_FPR1	ANXA1 - FPR1	ANNEXIN	Secreted Signaling	PMID: 23230437
C4:LYZhigh(H)	C2:NAMPT/NFKBIAhigh(H)	ANXA1	FPR1	0.000129697	0	ANXA1_FPR1	ANXA1 - FPR1	ANNEXIN	Secreted Signaling	PMID: 23230437
C5:CD163high(T)	C2:NAMPT/NFKBIAhigh(H)	ANXA1	FPR1	0.000131936	0	ANXA1_FPR1	ANXA1 - FPR1	ANNEXIN	Secreted Signaling	PMID: 23230437
C6:HLAhigh(H)	C2:NAMPT/NFKBIAhigh(H)	ANXA1	FPR1	0.000128414	0	ANXA1_FPR1	ANXA1 - FPR1	ANNEXIN	Secreted Signaling	PMID: 23230437
C7:APOEhigh(T)	C2:NAMPT/NFKBIAhigh(H)	ANXA1	FPR1	7.44772e-05	0	ANXA1_FPR1	ANXA1 - FPR1	ANNEXIN	Secreted Signaling	PMID: 23230437
C8:MARCOhigh(H)	C2:NAMPT/NFKBIAhigh(H)	ANXA1	FPR1	8.44484e-05	0	ANXA1_FPR1	ANXA1 - FPR1	ANNEXIN	Secreted Signaling	PMID: 23230437
C9:MIFhigh(H)	C2:NAMPT/NFKBIAhigh(H)	ANXA1	FPR1	6.48787e-05	0	ANXA1_FPR1	ANXA1 - FPR1	ANNEXIN	Secreted Signaling	PMID: 23230437
Classical Monocytes	C2:NAMPT/NFKBIAhigh(H)	ANXA1	FPR1	0.000495885	0	ANXA1_FPR1	ANXA1 - FPR1	ANNEXIN	Secreted Signaling	PMID: 23230437
C1:C1QChigh(T)	C3:FN1high(H)	ANXA1	FPR1	0.000270823	0	ANXA1_FPR1	ANXA1 - FPR1	ANNEXIN	Secreted Signaling	PMID: 23230437
C11:C1QBhigh(H)	C3:FN1high(H)	ANXA1	FPR1	6.96817e-06	0.02	ANXA1_FPR1	ANXA1 - FPR1	ANNEXIN	Secreted Signaling	PMID: 23230437
C2:NAMPT/NFKBIAhigh(H)	C3:FN1high(H)	ANXA1	FPR1	0.00014857	0	ANXA1_FPR1	ANXA1 - FPR1	ANNEXIN	Secreted Signaling	PMID: 23230437
C3:FN1high(H)	C3:FN1high(H)	ANXA1	FPR1	0.000214141	0	ANXA1_FPR1	ANXA1 - FPR1	ANNEXIN	Secreted Signaling	PMID: 23230437
C4:LYZhigh(H)	C3:FN1high(H)	ANXA1	FPR1	0.000105914	0	ANXA1_FPR1	ANXA1 - FPR1	ANNEXIN	Secreted Signaling	PMID: 23230437
C5:CD163high(T)	C3:FN1high(H)	ANXA1	FPR1	0.000107734	0	ANXA1_FPR1	ANXA1 - FPR1	ANNEXIN	Secreted Signaling	PMID: 23230437
C6:HLAhigh(H)	C3:FN1high(H)	ANXA1	FPR1	0.000104819	0	ANXA1_FPR1	ANXA1 - FPR1	ANNEXIN	Secreted Signaling	PMID: 23230437
C7:APOEhigh(T)	C3:FN1high(H)	ANXA1	FPR1	6.07739e-05	0.03	ANXA1_FPR1	ANXA1 - FPR1	ANNEXIN	Secreted Signaling	PMID: 23230437
C8:MARCOhigh(H)	C3:FN1high(H)	ANXA1	FPR1	6.89991e-05	0	ANXA1_FPR1	ANXA1 - FPR1	ANNEXIN	Secreted Signaling	PMID: 23230437
C9:MIFhigh(H)	C3:FN1high(H)	ANXA1	FPR1	5.3004e-05	0	ANXA1_FPR1	ANXA1 - FPR1	ANNEXIN	Secreted Signaling	PMID: 23230437
C1:C1QChigh(T)	C4:LYZhigh(H)	ANXA1	FPR1	0.000430613	0	ANXA1_FPR1	ANXA1 - FPR1	ANNEXIN	Secreted Signaling	PMID: 23230437
C11:C1QBhigh(H)	C4:LYZhigh(H)	ANXA1	FPR1	1.11147e-05	0	ANXA1_FPR1	ANXA1 - FPR1	ANNEXIN	Secreted Signaling	PMID: 23230437
C2:NAMPT/NFKBIAhigh(H)	C4:LYZhigh(H)	ANXA1	FPR1	0.000236859	0	ANXA1_FPR1	ANXA1 - FPR1	ANNEXIN	Secreted Signaling	PMID: 23230437
C3:FN1high(H)	C4:LYZhigh(H)	ANXA1	FPR1	0.000336768	0	ANXA1_FPR1	ANXA1 - FPR1	ANNEXIN	Secreted Signaling	PMID: 23230437
C4:LYZhigh(H)	C4:LYZhigh(H)	ANXA1	FPR1	0.000168467	0	ANXA1_FPR1	ANXA1 - FPR1	ANNEXIN	Secreted Signaling	PMID: 23230437
C5:CD163high(T)	C4:LYZhigh(H)	ANXA1	FPR1	0.000171449	0	ANXA1_FPR1	ANXA1 - FPR1	ANNEXIN	Secreted Signaling	PMID: 23230437
C6:HLAhigh(H)	C4:LYZhigh(H)	ANXA1	FPR1	0.000167228	0	ANXA1_FPR1	ANXA1 - FPR1	ANNEXIN	Secreted Signaling	PMID: 23230437
C7:APOEhigh(T)	C4:LYZhigh(H)	ANXA1	FPR1	9.71585e-05	0	ANXA1_FPR1	ANXA1 - FPR1	ANNEXIN	Secreted Signaling	PMID: 23230437
C8:MARCOhigh(H)	C4:LYZhigh(H)	ANXA1	FPR1	0.000109364	0	ANXA1_FPR1	ANXA1 - FPR1	ANNEXIN	Secreted Signaling	PMID: 23230437
C9:MIFhigh(H)	C4:LYZhigh(H)	ANXA1	FPR1	8.4071e-05	0	ANXA1_FPR1	ANXA1 - FPR1	ANNEXIN	Secreted Signaling	PMID: 23230437
Classical Monocytes	C4:LYZhigh(H)	ANXA1	FPR1	0.000648413	0	ANXA1_FPR1	ANXA1 - FPR1	ANNEXIN	Secreted Signaling	PMID: 23230437
Non-classical Monocytes	C4:LYZhigh(H)	ANXA1	FPR1	0.000135043	0	ANXA1_FPR1	ANXA1 - FPR1	ANNEXIN	Secreted Signaling	PMID: 23230437
C1:C1QChigh(T)	C5:CD163high(T)	ANXA1	FPR1	0.000377391	0	ANXA1_FPR1	ANXA1 - FPR1	ANNEXIN	Secreted Signaling	PMID: 23230437
C11:C1QBhigh(H)	C5:CD163high(T)	ANXA1	FPR1	9.73281e-06	0	ANXA1_FPR1	ANXA1 - FPR1	ANNEXIN	Secreted Signaling	PMID: 23230437
C2:NAMPT/NFKBIAhigh(H)	C5:CD163high(T)	ANXA1	FPR1	0.000207439	0	ANXA1_FPR1	ANXA1 - FPR1	ANNEXIN	Secreted Signaling	PMID: 23230437
C3:FN1high(H)	C5:CD163high(T)	ANXA1	FPR1	0.000295997	0	ANXA1_FPR1	ANXA1 - FPR1	ANNEXIN	Secreted Signaling	PMID: 23230437
C4:LYZhigh(H)	C5:CD163high(T)	ANXA1	FPR1	0.000147631	0	ANXA1_FPR1	ANXA1 - FPR1	ANNEXIN	Secreted Signaling	PMID: 23230437
C5:CD163high(T)	C5:CD163high(T)	ANXA1	FPR1	0.000150224	0	ANXA1_FPR1	ANXA1 - FPR1	ANNEXIN	Secreted Signaling	PMID: 23230437
C6:HLAhigh(H)	C5:CD163high(T)	ANXA1	FPR1	0.000146429	0	ANXA1_FPR1	ANXA1 - FPR1	ANNEXIN	Secreted Signaling	PMID: 23230437
C7:APOEhigh(T)	C5:CD163high(T)	ANXA1	FPR1	8.50279e-05	0	ANXA1_FPR1	ANXA1 - FPR1	ANNEXIN	Secreted Signaling	PMID: 23230437
C8:MARCOhigh(H)	C5:CD163high(T)	ANXA1	FPR1	9.5927e-05	0	ANXA1_FPR1	ANXA1 - FPR1	ANNEXIN	Secreted Signaling	PMID: 23230437
C9:MIFhigh(H)	C5:CD163high(T)	ANXA1	FPR1	7.37277e-05	0	ANXA1_FPR1	ANXA1 - FPR1	ANNEXIN	Secreted Signaling	PMID: 23230437
Classical Monocytes	C5:CD163high(T)	ANXA1	FPR1	0.000567045	0	ANXA1_FPR1	ANXA1 - FPR1	ANNEXIN	Secreted Signaling	PMID: 23230437
Non-classical Monocytes	C5:CD163high(T)	ANXA1	FPR1	0.000117848	0	ANXA1_FPR1	ANXA1 - FPR1	ANNEXIN	Secreted Signaling	PMID: 23230437
C1:C1QChigh(T)	C6:HLAhigh(H)	ANXA1	FPR1	0.000201411	0	ANXA1_FPR1	ANXA1 - FPR1	ANNEXIN	Secreted Signaling	PMID: 23230437
C11:C1QBhigh(H)	C6:HLAhigh(H)	ANXA1	FPR1	5.18238e-06	0.03	ANXA1_FPR1	ANXA1 - FPR1	ANNEXIN	Secreted Signaling	PMID: 23230437
C2:NAMPT/NFKBIAhigh(H)	C6:HLAhigh(H)	ANXA1	FPR1	0.000110494	0	ANXA1_FPR1	ANXA1 - FPR1	ANNEXIN	Secreted Signaling	PMID: 23230437
C3:FN1high(H)	C6:HLAhigh(H)	ANXA1	FPR1	0.000159242	0	ANXA1_FPR1	ANXA1 - FPR1	ANNEXIN	Secreted Signaling	PMID: 23230437
C4:LYZhigh(H)	C6:HLAhigh(H)	ANXA1	FPR1	7.87683e-05	0	ANXA1_FPR1	ANXA1 - FPR1	ANNEXIN	Secreted Signaling	PMID: 23230437
C5:CD163high(T)	C6:HLAhigh(H)	ANXA1	FPR1	8.01226e-05	0	ANXA1_FPR1	ANXA1 - FPR1	ANNEXIN	Secreted Signaling	PMID: 23230437
C6:HLAhigh(H)	C6:HLAhigh(H)	ANXA1	FPR1	7.79562e-05	0	ANXA1_FPR1	ANXA1 - FPR1	ANNEXIN	Secreted Signaling	PMID: 23230437
C7:APOEhigh(T)	C6:HLAhigh(H)	ANXA1	FPR1	4.51997e-05	0.01	ANXA1_FPR1	ANXA1 - FPR1	ANNEXIN	Secreted Signaling	PMID: 23230437
C8:MARCOhigh(H)	C6:HLAhigh(H)	ANXA1	FPR1	5.13133e-05	0	ANXA1_FPR1	ANXA1 - FPR1	ANNEXIN	Secreted Signaling	PMID: 23230437
C9:MIFhigh(H)	C6:HLAhigh(H)	ANXA1	FPR1	3.94183e-05	0	ANXA1_FPR1	ANXA1 - FPR1	ANNEXIN	Secreted Signaling	PMID: 23230437
C1:C1QChigh(T)	C7:APOEhigh(T)	ANXA1	FPR1	0.000118405	0	ANXA1_FPR1	ANXA1 - FPR1	ANNEXIN	Secreted Signaling	PMID: 23230437
C2:NAMPT/NFKBIAhigh(H)	C7:APOEhigh(T)	ANXA1	FPR1	6.49496e-05	0	ANXA1_FPR1	ANXA1 - FPR1	ANNEXIN	Secreted Signaling	PMID: 23230437
C3:FN1high(H)	C7:APOEhigh(T)	ANXA1	FPR1	9.36594e-05	0	ANXA1_FPR1	ANXA1 - FPR1	ANNEXIN	Secreted Signaling	PMID: 23230437
C4:LYZhigh(H)	C7:APOEhigh(T)	ANXA1	FPR1	4.63054e-05	0	ANXA1_FPR1	ANXA1 - FPR1	ANNEXIN	Secreted Signaling	PMID: 23230437
C5:CD163high(T)	C7:APOEhigh(T)	ANXA1	FPR1	4.71005e-05	0	ANXA1_FPR1	ANXA1 - FPR1	ANNEXIN	Secreted Signaling	PMID: 23230437
C6:HLAhigh(H)	C7:APOEhigh(T)	ANXA1	FPR1	4.5822e-05	0	ANXA1_FPR1	ANXA1 - FPR1	ANNEXIN	Secreted Signaling	PMID: 23230437
C8:MARCOhigh(H)	C7:APOEhigh(T)	ANXA1	FPR1	3.01701e-05	0	ANXA1_FPR1	ANXA1 - FPR1	ANNEXIN	Secreted Signaling	PMID: 23230437
C9:MIFhigh(H)	C7:APOEhigh(T)	ANXA1	FPR1	2.31756e-05	0	ANXA1_FPR1	ANXA1 - FPR1	ANNEXIN	Secreted Signaling	PMID: 23230437
C1:C1QChigh(T)	C8:MARCOhigh(H)	ANXA1	FPR1	8.98275e-05	0.04	ANXA1_FPR1	ANXA1 - FPR1	ANNEXIN	Secreted Signaling	PMID: 23230437
C3:FN1high(H)	C8:MARCOhigh(H)	ANXA1	FPR1	7.11183e-05	0	ANXA1_FPR1	ANXA1 - FPR1	ANNEXIN	Secreted Signaling	PMID: 23230437
C8:MARCOhigh(H)	C8:MARCOhigh(H)	ANXA1	FPR1	2.28943e-05	0	ANXA1_FPR1	ANXA1 - FPR1	ANNEXIN	Secreted Signaling	PMID: 23230437
C9:MIFhigh(H)	C8:MARCOhigh(H)	ANXA1	FPR1	1.75856e-05	0.01	ANXA1_FPR1	ANXA1 - FPR1	ANNEXIN	Secreted Signaling	PMID: 23230437
C1:C1QChigh(T)	C9:MIFhigh(H)	ANXA1	FPR1	8.09419e-05	0	ANXA1_FPR1	ANXA1 - FPR1	ANNEXIN	Secreted Signaling	PMID: 23230437
C2:NAMPT/NFKBIAhigh(H)	C9:MIFhigh(H)	ANXA1	FPR1	4.44009e-05	0	ANXA1_FPR1	ANXA1 - FPR1	ANNEXIN	Secreted Signaling	PMID: 23230437
C3:FN1high(H)	C9:MIFhigh(H)	ANXA1	FPR1	6.40182e-05	0	ANXA1_FPR1	ANXA1 - FPR1	ANNEXIN	Secreted Signaling	PMID: 23230437
C4:LYZhigh(H)	C9:MIFhigh(H)	ANXA1	FPR1	3.16545e-05	0	ANXA1_FPR1	ANXA1 - FPR1	ANNEXIN	Secreted Signaling	PMID: 23230437
C5:CD163high(T)	C9:MIFhigh(H)	ANXA1	FPR1	3.21983e-05	0	ANXA1_FPR1	ANXA1 - FPR1	ANNEXIN	Secreted Signaling	PMID: 23230437
C6:HLAhigh(H)	C9:MIFhigh(H)	ANXA1	FPR1	3.13251e-05	0.02	ANXA1_FPR1	ANXA1 - FPR1	ANNEXIN	Secreted Signaling	PMID: 23230437
C8:MARCOhigh(H)	C9:MIFhigh(H)	ANXA1	FPR1	2.06236e-05	0	ANXA1_FPR1	ANXA1 - FPR1	ANNEXIN	Secreted Signaling	PMID: 23230437
C9:MIFhigh(H)	C9:MIFhigh(H)	ANXA1	FPR1	1.58425e-05	0	ANXA1_FPR1	ANXA1 - FPR1	ANNEXIN	Secreted Signaling	PMID: 23230437
C1:C1QChigh(T)	Classical Monocytes	ANXA1	FPR1	0.00098681	0	ANXA1_FPR1	ANXA1 - FPR1	ANNEXIN	Secreted Signaling	PMID: 23230437
C11:C1QBhigh(H)	Classical Monocytes	ANXA1	FPR1	2.53944e-05	0.01	ANXA1_FPR1	ANXA1 - FPR1	ANNEXIN	Secreted Signaling	PMID: 23230437
C2:NAMPT/NFKBIAhigh(H)	Classical Monocytes	ANXA1	FPR1	0.000541427	0	ANXA1_FPR1	ANXA1 - FPR1	ANNEXIN	Secreted Signaling	PMID: 23230437
C3:FN1high(H)	Classical Monocytes	ANXA1	FPR1	0.000779825	0	ANXA1_FPR1	ANXA1 - FPR1	ANNEXIN	Secreted Signaling	PMID: 23230437
C4:LYZhigh(H)	Classical Monocytes	ANXA1	FPR1	0.00038593	0	ANXA1_FPR1	ANXA1 - FPR1	ANNEXIN	Secreted Signaling	PMID: 23230437
C5:CD163high(T)	Classical Monocytes	ANXA1	FPR1	0.000392574	0	ANXA1_FPR1	ANXA1 - FPR1	ANNEXIN	Secreted Signaling	PMID: 23230437
C6:HLAhigh(H)	Classical Monocytes	ANXA1	FPR1	0.000382001	0	ANXA1_FPR1	ANXA1 - FPR1	ANNEXIN	Secreted Signaling	PMID: 23230437
C7:APOEhigh(T)	Classical Monocytes	ANXA1	FPR1	0.000221507	0	ANXA1_FPR1	ANXA1 - FPR1	ANNEXIN	Secreted Signaling	PMID: 23230437
C8:MARCOhigh(H)	Classical Monocytes	ANXA1	FPR1	0.000251374	0	ANXA1_FPR1	ANXA1 - FPR1	ANNEXIN	Secreted Signaling	PMID: 23230437
C9:MIFhigh(H)	Classical Monocytes	ANXA1	FPR1	0.000193108	0	ANXA1_FPR1	ANXA1 - FPR1	ANNEXIN	Secreted Signaling	PMID: 23230437
C3:FN1high(H)	Non-classical Monocytes	ANXA1	FPR1	0.000140812	0	ANXA1_FPR1	ANXA1 - FPR1	ANNEXIN	Secreted Signaling	PMID: 23230437
Non-classical Monocytes	C1:C1QChigh(T)	LGALS9	PTPRC	0.000155564	0.04	LGALS9_CD45	LGALS9 - CD45	GALECTIN	Secreted Signaling	PMID: 30120235
C1:C1QChigh(T)	C11:C1QBhigh(H)	LGALS9	PTPRC	7.86252e-06	0.03	LGALS9_CD45	LGALS9 - CD45	GALECTIN	Secreted Signaling	PMID: 30120235
C3:FN1high(H)	C11:C1QBhigh(H)	LGALS9	PTPRC	4.71106e-06	0.02	LGALS9_CD45	LGALS9 - CD45	GALECTIN	Secreted Signaling	PMID: 30120235
C7:APOEhigh(T)	C11:C1QBhigh(H)	LGALS9	PTPRC	2.30359e-06	0.03	LGALS9_CD45	LGALS9 - CD45	GALECTIN	Secreted Signaling	PMID: 30120235
Non-classical Monocytes	C11:C1QBhigh(H)	LGALS9	PTPRC	5.60805e-06	0	LGALS9_CD45	LGALS9 - CD45	GALECTIN	Secreted Signaling	PMID: 30120235
Non-classical Monocytes	C2:NAMPT/NFKBIAhigh(H)	LGALS9	PTPRC	9.65736e-05	0	LGALS9_CD45	LGALS9 - CD45	GALECTIN	Secreted Signaling	PMID: 30120235
C3:FN1high(H)	C4:LYZhigh(H)	LGALS9	PTPRC	5.82078e-05	0.04	LGALS9_CD45	LGALS9 - CD45	GALECTIN	Secreted Signaling	PMID: 30120235
C7:APOEhigh(T)	C4:LYZhigh(H)	LGALS9	PTPRC	2.8465e-05	0.02	LGALS9_CD45	LGALS9 - CD45	GALECTIN	Secreted Signaling	PMID: 30120235
Non-classical Monocytes	C4:LYZhigh(H)	LGALS9	PTPRC	6.93056e-05	0	LGALS9_CD45	LGALS9 - CD45	GALECTIN	Secreted Signaling	PMID: 30120235
C1:C1QChigh(T)	C5:CD163high(T)	LGALS9	PTPRC	0.000112105	0	LGALS9_CD45	LGALS9 - CD45	GALECTIN	Secreted Signaling	PMID: 30120235
C3:FN1high(H)	C5:CD163high(T)	LGALS9	PTPRC	6.71709e-05	0	LGALS9_CD45	LGALS9 - CD45	GALECTIN	Secreted Signaling	PMID: 30120235
C4:LYZhigh(H)	C5:CD163high(T)	LGALS9	PTPRC	4.19261e-05	0.02	LGALS9_CD45	LGALS9 - CD45	GALECTIN	Secreted Signaling	PMID: 30120235
C5:CD163high(T)	C5:CD163high(T)	LGALS9	PTPRC	4.40092e-05	0	LGALS9_CD45	LGALS9 - CD45	GALECTIN	Secreted Signaling	PMID: 30120235
C7:APOEhigh(T)	C5:CD163high(T)	LGALS9	PTPRC	3.28451e-05	0	LGALS9_CD45	LGALS9 - CD45	GALECTIN	Secreted Signaling	PMID: 30120235
Non-classical Monocytes	C5:CD163high(T)	LGALS9	PTPRC	7.99612e-05	0	LGALS9_CD45	LGALS9 - CD45	GALECTIN	Secreted Signaling	PMID: 30120235
Non-classical Monocytes	C9:MIFhigh(H)	LGALS9	PTPRC	2.89866e-05	0.03	LGALS9_CD45	LGALS9 - CD45	GALECTIN	Secreted Signaling	PMID: 30120235
C1:C1QChigh(T)	Classical Monocytes	LGALS9	PTPRC	0.000801601	0	LGALS9_CD45	LGALS9 - CD45	GALECTIN	Secreted Signaling	PMID: 30120235
C10:BIRC3high(T)	Classical Monocytes	LGALS9	PTPRC	4.02868e-05	0	LGALS9_CD45	LGALS9 - CD45	GALECTIN	Secreted Signaling	PMID: 30120235
C3:FN1high(H)	Classical Monocytes	LGALS9	PTPRC	0.000480247	0	LGALS9_CD45	LGALS9 - CD45	GALECTIN	Secreted Signaling	PMID: 30120235
C4:LYZhigh(H)	Classical Monocytes	LGALS9	PTPRC	0.000299896	0	LGALS9_CD45	LGALS9 - CD45	GALECTIN	Secreted Signaling	PMID: 30120235
C5:CD163high(T)	Classical Monocytes	LGALS9	PTPRC	0.000314767	0	LGALS9_CD45	LGALS9 - CD45	GALECTIN	Secreted Signaling	PMID: 30120235
C7:APOEhigh(T)	Classical Monocytes	LGALS9	PTPRC	0.00023473	0	LGALS9_CD45	LGALS9 - CD45	GALECTIN	Secreted Signaling	PMID: 30120235
C8:MARCOhigh(H)	Classical Monocytes	LGALS9	PTPRC	0.000133199	0	LGALS9_CD45	LGALS9 - CD45	GALECTIN	Secreted Signaling	PMID: 30120235
Non-classical Monocytes	Classical Monocytes	LGALS9	PTPRC	0.000571171	0	LGALS9_CD45	LGALS9 - CD45	GALECTIN	Secreted Signaling	PMID: 30120235
C1:C1QChigh(T)	Intermediate Monocytes	LGALS9	PTPRC	0.000102233	0	LGALS9_CD45	LGALS9 - CD45	GALECTIN	Secreted Signaling	PMID: 30120235
C10:BIRC3high(T)	Intermediate Monocytes	LGALS9	PTPRC	5.13796e-06	0	LGALS9_CD45	LGALS9 - CD45	GALECTIN	Secreted Signaling	PMID: 30120235
C3:FN1high(H)	Intermediate Monocytes	LGALS9	PTPRC	6.12494e-05	0	LGALS9_CD45	LGALS9 - CD45	GALECTIN	Secreted Signaling	PMID: 30120235
C4:LYZhigh(H)	Intermediate Monocytes	LGALS9	PTPRC	3.82459e-05	0	LGALS9_CD45	LGALS9 - CD45	GALECTIN	Secreted Signaling	PMID: 30120235
C5:CD163high(T)	Intermediate Monocytes	LGALS9	PTPRC	4.01428e-05	0	LGALS9_CD45	LGALS9 - CD45	GALECTIN	Secreted Signaling	PMID: 30120235
C7:APOEhigh(T)	Intermediate Monocytes	LGALS9	PTPRC	2.99383e-05	0	LGALS9_CD45	LGALS9 - CD45	GALECTIN	Secreted Signaling	PMID: 30120235
C8:MARCOhigh(H)	Intermediate Monocytes	LGALS9	PTPRC	1.6984e-05	0.01	LGALS9_CD45	LGALS9 - CD45	GALECTIN	Secreted Signaling	PMID: 30120235
Non-classical Monocytes	Intermediate Monocytes	LGALS9	PTPRC	7.28535e-05	0	LGALS9_CD45	LGALS9 - CD45	GALECTIN	Secreted Signaling	PMID: 30120235
C1:C1QChigh(T)	Non-classical Monocytes	LGALS9	PTPRC	0.000293712	0	LGALS9_CD45	LGALS9 - CD45	GALECTIN	Secreted Signaling	PMID: 30120235
C10:BIRC3high(T)	Non-classical Monocytes	LGALS9	PTPRC	1.47621e-05	0	LGALS9_CD45	LGALS9 - CD45	GALECTIN	Secreted Signaling	PMID: 30120235
C3:FN1high(H)	Non-classical Monocytes	LGALS9	PTPRC	0.000175953	0	LGALS9_CD45	LGALS9 - CD45	GALECTIN	Secreted Signaling	PMID: 30120235
C4:LYZhigh(H)	Non-classical Monocytes	LGALS9	PTPRC	0.000109908	0	LGALS9_CD45	LGALS9 - CD45	GALECTIN	Secreted Signaling	PMID: 30120235
C5:CD163high(T)	Non-classical Monocytes	LGALS9	PTPRC	0.000115351	0	LGALS9_CD45	LGALS9 - CD45	GALECTIN	Secreted Signaling	PMID: 30120235
C7:APOEhigh(T)	Non-classical Monocytes	LGALS9	PTPRC	8.59779e-05	0	LGALS9_CD45	LGALS9 - CD45	GALECTIN	Secreted Signaling	PMID: 30120235
C8:MARCOhigh(H)	Non-classical Monocytes	LGALS9	PTPRC	4.88597e-05	0	LGALS9_CD45	LGALS9 - CD45	GALECTIN	Secreted Signaling	PMID: 30120235
Non-classical Monocytes	Non-classical Monocytes	LGALS9	PTPRC	0.00020915	0	LGALS9_CD45	LGALS9 - CD45	GALECTIN	Secreted Signaling	PMID: 30120235
C1:C1QChigh(T)	C1:C1QChigh(T)	LGALS9	HAVCR2	4.08179e-05	0	LGALS9_HAVCR2	LGALS9 - HAVCR2	GALECTIN	Secreted Signaling	PMID: 27192565
C10:BIRC3high(T)	C1:C1QChigh(T)	LGALS9	HAVCR2	2.05096e-06	0	LGALS9_HAVCR2	LGALS9 - HAVCR2	GALECTIN	Secreted Signaling	PMID: 27192565
C3:FN1high(H)	C1:C1QChigh(T)	LGALS9	HAVCR2	2.44626e-05	0	LGALS9_HAVCR2	LGALS9 - HAVCR2	GALECTIN	Secreted Signaling	PMID: 27192565
C4:LYZhigh(H)	C1:C1QChigh(T)	LGALS9	HAVCR2	1.52556e-05	0	LGALS9_HAVCR2	LGALS9 - HAVCR2	GALECTIN	Secreted Signaling	PMID: 27192565
C5:CD163high(T)	C1:C1QChigh(T)	LGALS9	HAVCR2	1.60164e-05	0	LGALS9_HAVCR2	LGALS9 - HAVCR2	GALECTIN	Secreted Signaling	PMID: 27192565
C6:HLAhigh(H)	C1:C1QChigh(T)	LGALS9	HAVCR2	6.14002e-06	0	LGALS9_HAVCR2	LGALS9 - HAVCR2	GALECTIN	Secreted Signaling	PMID: 27192565
C7:APOEhigh(T)	C1:C1QChigh(T)	LGALS9	HAVCR2	1.19711e-05	0	LGALS9_HAVCR2	LGALS9 - HAVCR2	GALECTIN	Secreted Signaling	PMID: 27192565
C8:MARCOhigh(H)	C1:C1QChigh(T)	LGALS9	HAVCR2	6.74745e-06	0	LGALS9_HAVCR2	LGALS9 - HAVCR2	GALECTIN	Secreted Signaling	PMID: 27192565
Non-classical Monocytes	C1:C1QChigh(T)	LGALS9	HAVCR2	2.91697e-05	0	LGALS9_HAVCR2	LGALS9 - HAVCR2	GALECTIN	Secreted Signaling	PMID: 27192565
C1:C1QChigh(T)	C3:FN1high(H)	LGALS9	HAVCR2	2.44514e-05	0	LGALS9_HAVCR2	LGALS9 - HAVCR2	GALECTIN	Secreted Signaling	PMID: 27192565
C10:BIRC3high(T)	C3:FN1high(H)	LGALS9	HAVCR2	1.22859e-06	0	LGALS9_HAVCR2	LGALS9 - HAVCR2	GALECTIN	Secreted Signaling	PMID: 27192565
C3:FN1high(H)	C3:FN1high(H)	LGALS9	HAVCR2	1.46539e-05	0	LGALS9_HAVCR2	LGALS9 - HAVCR2	GALECTIN	Secreted Signaling	PMID: 27192565
C4:LYZhigh(H)	C3:FN1high(H)	LGALS9	HAVCR2	9.13868e-06	0	LGALS9_HAVCR2	LGALS9 - HAVCR2	GALECTIN	Secreted Signaling	PMID: 27192565
C5:CD163high(T)	C3:FN1high(H)	LGALS9	HAVCR2	9.59439e-06	0	LGALS9_HAVCR2	LGALS9 - HAVCR2	GALECTIN	Secreted Signaling	PMID: 27192565
C6:HLAhigh(H)	C3:FN1high(H)	LGALS9	HAVCR2	3.67817e-06	0	LGALS9_HAVCR2	LGALS9 - HAVCR2	GALECTIN	Secreted Signaling	PMID: 27192565
C7:APOEhigh(T)	C3:FN1high(H)	LGALS9	HAVCR2	7.17108e-06	0	LGALS9_HAVCR2	LGALS9 - HAVCR2	GALECTIN	Secreted Signaling	PMID: 27192565
C8:MARCOhigh(H)	C3:FN1high(H)	LGALS9	HAVCR2	4.042e-06	0	LGALS9_HAVCR2	LGALS9 - HAVCR2	GALECTIN	Secreted Signaling	PMID: 27192565
Non-classical Monocytes	C3:FN1high(H)	LGALS9	HAVCR2	1.74736e-05	0	LGALS9_HAVCR2	LGALS9 - HAVCR2	GALECTIN	Secreted Signaling	PMID: 27192565
C1:C1QChigh(T)	C4:LYZhigh(H)	LGALS9	HAVCR2	1.74609e-05	0	LGALS9_HAVCR2	LGALS9 - HAVCR2	GALECTIN	Secreted Signaling	PMID: 27192565
C10:BIRC3high(T)	C4:LYZhigh(H)	LGALS9	HAVCR2	8.77349e-07	0	LGALS9_HAVCR2	LGALS9 - HAVCR2	GALECTIN	Secreted Signaling	PMID: 27192565
C3:FN1high(H)	C4:LYZhigh(H)	LGALS9	HAVCR2	1.04644e-05	0	LGALS9_HAVCR2	LGALS9 - HAVCR2	GALECTIN	Secreted Signaling	PMID: 27192565
C4:LYZhigh(H)	C4:LYZhigh(H)	LGALS9	HAVCR2	6.52604e-06	0	LGALS9_HAVCR2	LGALS9 - HAVCR2	GALECTIN	Secreted Signaling	PMID: 27192565
C5:CD163high(T)	C4:LYZhigh(H)	LGALS9	HAVCR2	6.85145e-06	0	LGALS9_HAVCR2	LGALS9 - HAVCR2	GALECTIN	Secreted Signaling	PMID: 27192565
C6:HLAhigh(H)	C4:LYZhigh(H)	LGALS9	HAVCR2	2.62683e-06	0	LGALS9_HAVCR2	LGALS9 - HAVCR2	GALECTIN	Secreted Signaling	PMID: 27192565
C7:APOEhigh(T)	C4:LYZhigh(H)	LGALS9	HAVCR2	5.12085e-06	0	LGALS9_HAVCR2	LGALS9 - HAVCR2	GALECTIN	Secreted Signaling	PMID: 27192565
C8:MARCOhigh(H)	C4:LYZhigh(H)	LGALS9	HAVCR2	2.88653e-06	0	LGALS9_HAVCR2	LGALS9 - HAVCR2	GALECTIN	Secreted Signaling	PMID: 27192565
Non-classical Monocytes	C4:LYZhigh(H)	LGALS9	HAVCR2	1.24777e-05	0	LGALS9_HAVCR2	LGALS9 - HAVCR2	GALECTIN	Secreted Signaling	PMID: 27192565
C1:C1QChigh(T)	C5:CD163high(T)	LGALS9	HAVCR2	1.8996e-05	0	LGALS9_HAVCR2	LGALS9 - HAVCR2	GALECTIN	Secreted Signaling	PMID: 27192565
C10:BIRC3high(T)	C5:CD163high(T)	LGALS9	HAVCR2	9.54484e-07	0	LGALS9_HAVCR2	LGALS9 - HAVCR2	GALECTIN	Secreted Signaling	PMID: 27192565
C3:FN1high(H)	C5:CD163high(T)	LGALS9	HAVCR2	1.13844e-05	0	LGALS9_HAVCR2	LGALS9 - HAVCR2	GALECTIN	Secreted Signaling	PMID: 27192565
C4:LYZhigh(H)	C5:CD163high(T)	LGALS9	HAVCR2	7.09983e-06	0	LGALS9_HAVCR2	LGALS9 - HAVCR2	GALECTIN	Secreted Signaling	PMID: 27192565
C5:CD163high(T)	C5:CD163high(T)	LGALS9	HAVCR2	7.45384e-06	0	LGALS9_HAVCR2	LGALS9 - HAVCR2	GALECTIN	Secreted Signaling	PMID: 27192565
C6:HLAhigh(H)	C5:CD163high(T)	LGALS9	HAVCR2	2.85799e-06	0	LGALS9_HAVCR2	LGALS9 - HAVCR2	GALECTIN	Secreted Signaling	PMID: 27192565
C7:APOEhigh(T)	C5:CD163high(T)	LGALS9	HAVCR2	5.57101e-06	0	LGALS9_HAVCR2	LGALS9 - HAVCR2	GALECTIN	Secreted Signaling	PMID: 27192565
C8:MARCOhigh(H)	C5:CD163high(T)	LGALS9	HAVCR2	3.14041e-06	0	LGALS9_HAVCR2	LGALS9 - HAVCR2	GALECTIN	Secreted Signaling	PMID: 27192565
Non-classical Monocytes	C5:CD163high(T)	LGALS9	HAVCR2	1.35745e-05	0	LGALS9_HAVCR2	LGALS9 - HAVCR2	GALECTIN	Secreted Signaling	PMID: 27192565
C1:C1QChigh(T)	C1:C1QChigh(T)	LGALS9	CD44	0.000362152	0	LGALS9_CD44	LGALS9 - CD44	GALECTIN	Secreted Signaling	PMID: 25065622
C10:BIRC3high(T)	C1:C1QChigh(T)	LGALS9	CD44	1.82006e-05	0	LGALS9_CD44	LGALS9 - CD44	GALECTIN	Secreted Signaling	PMID: 25065622
C3:FN1high(H)	C1:C1QChigh(T)	LGALS9	CD44	0.000216976	0	LGALS9_CD44	LGALS9 - CD44	GALECTIN	Secreted Signaling	PMID: 25065622
C4:LYZhigh(H)	C1:C1QChigh(T)	LGALS9	CD44	0.000135475	0	LGALS9_CD44	LGALS9 - CD44	GALECTIN	Secreted Signaling	PMID: 25065622
C5:CD163high(T)	C1:C1QChigh(T)	LGALS9	CD44	0.000142196	0	LGALS9_CD44	LGALS9 - CD44	GALECTIN	Secreted Signaling	PMID: 25065622
C7:APOEhigh(T)	C1:C1QChigh(T)	LGALS9	CD44	0.000106065	0	LGALS9_CD44	LGALS9 - CD44	GALECTIN	Secreted Signaling	PMID: 25065622
Non-classical Monocytes	C1:C1QChigh(T)	LGALS9	CD44	0.000258128	0	LGALS9_CD44	LGALS9 - CD44	GALECTIN	Secreted Signaling	PMID: 25065622
C7:APOEhigh(T)	C10:BIRC3high(T)	LGALS9	CD44	4.13959e-06	0.02	LGALS9_CD44	LGALS9 - CD44	GALECTIN	Secreted Signaling	PMID: 25065622
Non-classical Monocytes	C10:BIRC3high(T)	LGALS9	CD44	1.00777e-05	0	LGALS9_CD44	LGALS9 - CD44	GALECTIN	Secreted Signaling	PMID: 25065622
C1:C1QChigh(T)	C11:C1QBhigh(H)	LGALS9	CD44	1.22474e-05	0	LGALS9_CD44	LGALS9 - CD44	GALECTIN	Secreted Signaling	PMID: 25065622
C10:BIRC3high(T)	C11:C1QBhigh(H)	LGALS9	CD44	6.15542e-07	0	LGALS9_CD44	LGALS9 - CD44	GALECTIN	Secreted Signaling	PMID: 25065622
C3:FN1high(H)	C11:C1QBhigh(H)	LGALS9	CD44	7.33735e-06	0	LGALS9_CD44	LGALS9 - CD44	GALECTIN	Secreted Signaling	PMID: 25065622
C4:LYZhigh(H)	C11:C1QBhigh(H)	LGALS9	CD44	4.58239e-06	0	LGALS9_CD44	LGALS9 - CD44	GALECTIN	Secreted Signaling	PMID: 25065622
C5:CD163high(T)	C11:C1QBhigh(H)	LGALS9	CD44	4.8095e-06	0	LGALS9_CD44	LGALS9 - CD44	GALECTIN	Secreted Signaling	PMID: 25065622
C7:APOEhigh(T)	C11:C1QBhigh(H)	LGALS9	CD44	3.58592e-06	0	LGALS9_CD44	LGALS9 - CD44	GALECTIN	Secreted Signaling	PMID: 25065622
Non-classical Monocytes	C11:C1QBhigh(H)	LGALS9	CD44	8.72473e-06	0	LGALS9_CD44	LGALS9 - CD44	GALECTIN	Secreted Signaling	PMID: 25065622
C1:C1QChigh(T)	C2:NAMPT/NFKBIAhigh(H)	LGALS9	CD44	0.000254445	0	LGALS9_CD44	LGALS9 - CD44	GALECTIN	Secreted Signaling	PMID: 25065622
C10:BIRC3high(T)	C2:NAMPT/NFKBIAhigh(H)	LGALS9	CD44	1.27881e-05	0	LGALS9_CD44	LGALS9 - CD44	GALECTIN	Secreted Signaling	PMID: 25065622
C3:FN1high(H)	C2:NAMPT/NFKBIAhigh(H)	LGALS9	CD44	0.000152437	0	LGALS9_CD44	LGALS9 - CD44	GALECTIN	Secreted Signaling	PMID: 25065622
C4:LYZhigh(H)	C2:NAMPT/NFKBIAhigh(H)	LGALS9	CD44	9.52001e-05	0	LGALS9_CD44	LGALS9 - CD44	GALECTIN	Secreted Signaling	PMID: 25065622
C5:CD163high(T)	C2:NAMPT/NFKBIAhigh(H)	LGALS9	CD44	9.99187e-05	0	LGALS9_CD44	LGALS9 - CD44	GALECTIN	Secreted Signaling	PMID: 25065622
C7:APOEhigh(T)	C2:NAMPT/NFKBIAhigh(H)	LGALS9	CD44	7.45002e-05	0	LGALS9_CD44	LGALS9 - CD44	GALECTIN	Secreted Signaling	PMID: 25065622
C8:MARCOhigh(H)	C2:NAMPT/NFKBIAhigh(H)	LGALS9	CD44	4.22953e-05	0	LGALS9_CD44	LGALS9 - CD44	GALECTIN	Secreted Signaling	PMID: 25065622
Non-classical Monocytes	C2:NAMPT/NFKBIAhigh(H)	LGALS9	CD44	0.000181265	0	LGALS9_CD44	LGALS9 - CD44	GALECTIN	Secreted Signaling	PMID: 25065622
C1:C1QChigh(T)	C3:FN1high(H)	LGALS9	CD44	0.000274771	0	LGALS9_CD44	LGALS9 - CD44	GALECTIN	Secreted Signaling	PMID: 25065622
C10:BIRC3high(T)	C3:FN1high(H)	LGALS9	CD44	1.381e-05	0	LGALS9_CD44	LGALS9 - CD44	GALECTIN	Secreted Signaling	PMID: 25065622
C3:FN1high(H)	C3:FN1high(H)	LGALS9	CD44	0.000164607	0	LGALS9_CD44	LGALS9 - CD44	GALECTIN	Secreted Signaling	PMID: 25065622
C4:LYZhigh(H)	C3:FN1high(H)	LGALS9	CD44	0.000102817	0	LGALS9_CD44	LGALS9 - CD44	GALECTIN	Secreted Signaling	PMID: 25065622
C5:CD163high(T)	C3:FN1high(H)	LGALS9	CD44	0.000107909	0	LGALS9_CD44	LGALS9 - CD44	GALECTIN	Secreted Signaling	PMID: 25065622
C7:APOEhigh(T)	C3:FN1high(H)	LGALS9	CD44	8.04369e-05	0	LGALS9_CD44	LGALS9 - CD44	GALECTIN	Secreted Signaling	PMID: 25065622
C8:MARCOhigh(H)	C3:FN1high(H)	LGALS9	CD44	4.57014e-05	0	LGALS9_CD44	LGALS9 - CD44	GALECTIN	Secreted Signaling	PMID: 25065622
Non-classical Monocytes	C3:FN1high(H)	LGALS9	CD44	0.000195679	0	LGALS9_CD44	LGALS9 - CD44	GALECTIN	Secreted Signaling	PMID: 25065622
C1:C1QChigh(T)	C4:LYZhigh(H)	LGALS9	CD44	0.000152652	0	LGALS9_CD44	LGALS9 - CD44	GALECTIN	Secreted Signaling	PMID: 25065622
C10:BIRC3high(T)	C4:LYZhigh(H)	LGALS9	CD44	7.67192e-06	0	LGALS9_CD44	LGALS9 - CD44	GALECTIN	Secreted Signaling	PMID: 25065622
C3:FN1high(H)	C4:LYZhigh(H)	LGALS9	CD44	9.14566e-05	0	LGALS9_CD44	LGALS9 - CD44	GALECTIN	Secreted Signaling	PMID: 25065622
C4:LYZhigh(H)	C4:LYZhigh(H)	LGALS9	CD44	5.71082e-05	0	LGALS9_CD44	LGALS9 - CD44	GALECTIN	Secreted Signaling	PMID: 25065622
C5:CD163high(T)	C4:LYZhigh(H)	LGALS9	CD44	5.99406e-05	0	LGALS9_CD44	LGALS9 - CD44	GALECTIN	Secreted Signaling	PMID: 25065622
C7:APOEhigh(T)	C4:LYZhigh(H)	LGALS9	CD44	4.47034e-05	0	LGALS9_CD44	LGALS9 - CD44	GALECTIN	Secreted Signaling	PMID: 25065622
Non-classical Monocytes	C4:LYZhigh(H)	LGALS9	CD44	0.000108784	0	LGALS9_CD44	LGALS9 - CD44	GALECTIN	Secreted Signaling	PMID: 25065622
C1:C1QChigh(T)	C5:CD163high(T)	LGALS9	CD44	0.000161617	0	LGALS9_CD44	LGALS9 - CD44	GALECTIN	Secreted Signaling	PMID: 25065622
C10:BIRC3high(T)	C5:CD163high(T)	LGALS9	CD44	8.12252e-06	0	LGALS9_CD44	LGALS9 - CD44	GALECTIN	Secreted Signaling	PMID: 25065622
C3:FN1high(H)	C5:CD163high(T)	LGALS9	CD44	9.68269e-05	0	LGALS9_CD44	LGALS9 - CD44	GALECTIN	Secreted Signaling	PMID: 25065622
C4:LYZhigh(H)	C5:CD163high(T)	LGALS9	CD44	6.04636e-05	0	LGALS9_CD44	LGALS9 - CD44	GALECTIN	Secreted Signaling	PMID: 25065622
C5:CD163high(T)	C5:CD163high(T)	LGALS9	CD44	6.34619e-05	0	LGALS9_CD44	LGALS9 - CD44	GALECTIN	Secreted Signaling	PMID: 25065622
C7:APOEhigh(T)	C5:CD163high(T)	LGALS9	CD44	4.73268e-05	0	LGALS9_CD44	LGALS9 - CD44	GALECTIN	Secreted Signaling	PMID: 25065622
C8:MARCOhigh(H)	C5:CD163high(T)	LGALS9	CD44	2.68532e-05	0.03	LGALS9_CD44	LGALS9 - CD44	GALECTIN	Secreted Signaling	PMID: 25065622
Non-classical Monocytes	C5:CD163high(T)	LGALS9	CD44	0.000115163	0	LGALS9_CD44	LGALS9 - CD44	GALECTIN	Secreted Signaling	PMID: 25065622
C1:C1QChigh(T)	C6:HLAhigh(H)	LGALS9	CD44	0.000138862	0	LGALS9_CD44	LGALS9 - CD44	GALECTIN	Secreted Signaling	PMID: 25065622
C10:BIRC3high(T)	C6:HLAhigh(H)	LGALS9	CD44	6.97855e-06	0	LGALS9_CD44	LGALS9 - CD44	GALECTIN	Secreted Signaling	PMID: 25065622
C3:FN1high(H)	C6:HLAhigh(H)	LGALS9	CD44	8.31995e-05	0	LGALS9_CD44	LGALS9 - CD44	GALECTIN	Secreted Signaling	PMID: 25065622
C4:LYZhigh(H)	C6:HLAhigh(H)	LGALS9	CD44	5.19397e-05	0	LGALS9_CD44	LGALS9 - CD44	GALECTIN	Secreted Signaling	PMID: 25065622
C5:CD163high(T)	C6:HLAhigh(H)	LGALS9	CD44	5.45184e-05	0	LGALS9_CD44	LGALS9 - CD44	GALECTIN	Secreted Signaling	PMID: 25065622
C7:APOEhigh(T)	C6:HLAhigh(H)	LGALS9	CD44	4.06762e-05	0	LGALS9_CD44	LGALS9 - CD44	GALECTIN	Secreted Signaling	PMID: 25065622
Non-classical Monocytes	C6:HLAhigh(H)	LGALS9	CD44	9.90083e-05	0	LGALS9_CD44	LGALS9 - CD44	GALECTIN	Secreted Signaling	PMID: 25065622
C1:C1QChigh(T)	C7:APOEhigh(T)	LGALS9	CD44	8.20075e-05	0	LGALS9_CD44	LGALS9 - CD44	GALECTIN	Secreted Signaling	PMID: 25065622
C10:BIRC3high(T)	C7:APOEhigh(T)	LGALS9	CD44	4.12127e-06	0.03	LGALS9_CD44	LGALS9 - CD44	GALECTIN	Secreted Signaling	PMID: 25065622
C3:FN1high(H)	C7:APOEhigh(T)	LGALS9	CD44	4.91359e-05	0	LGALS9_CD44	LGALS9 - CD44	GALECTIN	Secreted Signaling	PMID: 25065622
C4:LYZhigh(H)	C7:APOEhigh(T)	LGALS9	CD44	3.06725e-05	0	LGALS9_CD44	LGALS9 - CD44	GALECTIN	Secreted Signaling	PMID: 25065622
C5:CD163high(T)	C7:APOEhigh(T)	LGALS9	CD44	3.21957e-05	0	LGALS9_CD44	LGALS9 - CD44	GALECTIN	Secreted Signaling	PMID: 25065622
C7:APOEhigh(T)	C7:APOEhigh(T)	LGALS9	CD44	2.40239e-05	0	LGALS9_CD44	LGALS9 - CD44	GALECTIN	Secreted Signaling	PMID: 25065622
Non-classical Monocytes	C7:APOEhigh(T)	LGALS9	CD44	5.84795e-05	0	LGALS9_CD44	LGALS9 - CD44	GALECTIN	Secreted Signaling	PMID: 25065622
C1:C1QChigh(T)	C8:MARCOhigh(H)	LGALS9	CD44	0.000104694	0	LGALS9_CD44	LGALS9 - CD44	GALECTIN	Secreted Signaling	PMID: 25065622
C10:BIRC3high(T)	C8:MARCOhigh(H)	LGALS9	CD44	5.26186e-06	0	LGALS9_CD44	LGALS9 - CD44	GALECTIN	Secreted Signaling	PMID: 25065622
C3:FN1high(H)	C8:MARCOhigh(H)	LGALS9	CD44	6.272e-05	0	LGALS9_CD44	LGALS9 - CD44	GALECTIN	Secreted Signaling	PMID: 25065622
C4:LYZhigh(H)	C8:MARCOhigh(H)	LGALS9	CD44	3.91737e-05	0	LGALS9_CD44	LGALS9 - CD44	GALECTIN	Secreted Signaling	PMID: 25065622
C5:CD163high(T)	C8:MARCOhigh(H)	LGALS9	CD44	4.11146e-05	0	LGALS9_CD44	LGALS9 - CD44	GALECTIN	Secreted Signaling	PMID: 25065622
C7:APOEhigh(T)	C8:MARCOhigh(H)	LGALS9	CD44	3.06504e-05	0	LGALS9_CD44	LGALS9 - CD44	GALECTIN	Secreted Signaling	PMID: 25065622
C8:MARCOhigh(H)	C8:MARCOhigh(H)	LGALS9	CD44	1.74093e-05	0	LGALS9_CD44	LGALS9 - CD44	GALECTIN	Secreted Signaling	PMID: 25065622
Non-classical Monocytes	C8:MARCOhigh(H)	LGALS9	CD44	7.45675e-05	0	LGALS9_CD44	LGALS9 - CD44	GALECTIN	Secreted Signaling	PMID: 25065622
C1:C1QChigh(T)	C9:MIFhigh(H)	LGALS9	CD44	8.21632e-05	0	LGALS9_CD44	LGALS9 - CD44	GALECTIN	Secreted Signaling	PMID: 25065622
C10:BIRC3high(T)	C9:MIFhigh(H)	LGALS9	CD44	4.12949e-06	0	LGALS9_CD44	LGALS9 - CD44	GALECTIN	Secreted Signaling	PMID: 25065622
C3:FN1high(H)	C9:MIFhigh(H)	LGALS9	CD44	4.92224e-05	0	LGALS9_CD44	LGALS9 - CD44	GALECTIN	Secreted Signaling	PMID: 25065622
C4:LYZhigh(H)	C9:MIFhigh(H)	LGALS9	CD44	3.07434e-05	0	LGALS9_CD44	LGALS9 - CD44	GALECTIN	Secreted Signaling	PMID: 25065622
C5:CD163high(T)	C9:MIFhigh(H)	LGALS9	CD44	3.22666e-05	0	LGALS9_CD44	LGALS9 - CD44	GALECTIN	Secreted Signaling	PMID: 25065622
C7:APOEhigh(T)	C9:MIFhigh(H)	LGALS9	CD44	2.40542e-05	0	LGALS9_CD44	LGALS9 - CD44	GALECTIN	Secreted Signaling	PMID: 25065622
C8:MARCOhigh(H)	C9:MIFhigh(H)	LGALS9	CD44	1.36629e-05	0	LGALS9_CD44	LGALS9 - CD44	GALECTIN	Secreted Signaling	PMID: 25065622
Non-classical Monocytes	C9:MIFhigh(H)	LGALS9	CD44	5.852e-05	0	LGALS9_CD44	LGALS9 - CD44	GALECTIN	Secreted Signaling	PMID: 25065622
Non-classical Monocytes	Classical Monocytes	LGALS9	CD44	0.000351725	0	LGALS9_CD44	LGALS9 - CD44	GALECTIN	Secreted Signaling	PMID: 25065622
C1:C1QChigh(T)	C10:BIRC3high(T)	FN1	ITGA4_ITGB1	3.36147e-05	0	FN1_ITGA4_ITGB1	FN1 - (ITGA4+ITGB1)	FN1	ECM-Receptor	KEGG: hsa04512
C11:C1QBhigh(H)	C10:BIRC3high(T)	FN1	ITGA4_ITGB1	9.80803e-07	0	FN1_ITGA4_ITGB1	FN1 - (ITGA4+ITGB1)	FN1	ECM-Receptor	KEGG: hsa04512
C2:NAMPT/NFKBIAhigh(H)	C10:BIRC3high(T)	FN1	ITGA4_ITGB1	1.64636e-05	0	FN1_ITGA4_ITGB1	FN1 - (ITGA4+ITGB1)	FN1	ECM-Receptor	KEGG: hsa04512
C3:FN1high(H)	C10:BIRC3high(T)	FN1	ITGA4_ITGB1	2.06618e-05	0	FN1_ITGA4_ITGB1	FN1 - (ITGA4+ITGB1)	FN1	ECM-Receptor	KEGG: hsa04512
C4:LYZhigh(H)	C10:BIRC3high(T)	FN1	ITGA4_ITGB1	1.2338e-05	0	FN1_ITGA4_ITGB1	FN1 - (ITGA4+ITGB1)	FN1	ECM-Receptor	KEGG: hsa04512
C5:CD163high(T)	C10:BIRC3high(T)	FN1	ITGA4_ITGB1	1.4372e-05	0	FN1_ITGA4_ITGB1	FN1 - (ITGA4+ITGB1)	FN1	ECM-Receptor	KEGG: hsa04512
C6:HLAhigh(H)	C10:BIRC3high(T)	FN1	ITGA4_ITGB1	1.27989e-05	0	FN1_ITGA4_ITGB1	FN1 - (ITGA4+ITGB1)	FN1	ECM-Receptor	KEGG: hsa04512
C7:APOEhigh(T)	C10:BIRC3high(T)	FN1	ITGA4_ITGB1	8.87406e-06	0	FN1_ITGA4_ITGB1	FN1 - (ITGA4+ITGB1)	FN1	ECM-Receptor	KEGG: hsa04512
C8:MARCOhigh(H)	C10:BIRC3high(T)	FN1	ITGA4_ITGB1	8.35049e-06	0	FN1_ITGA4_ITGB1	FN1 - (ITGA4+ITGB1)	FN1	ECM-Receptor	KEGG: hsa04512
C9:MIFhigh(H)	C10:BIRC3high(T)	FN1	ITGA4_ITGB1	6.27196e-06	0	FN1_ITGA4_ITGB1	FN1 - (ITGA4+ITGB1)	FN1	ECM-Receptor	KEGG: hsa04512
C1:C1QChigh(T)	Non-classical Monocytes	FN1	ITGA4_ITGB1	0.000851952	0	FN1_ITGA4_ITGB1	FN1 - (ITGA4+ITGB1)	FN1	ECM-Receptor	KEGG: hsa04512
C10:BIRC3high(T)	Non-classical Monocytes	FN1	ITGA4_ITGB1	1.4979e-05	0	FN1_ITGA4_ITGB1	FN1 - (ITGA4+ITGB1)	FN1	ECM-Receptor	KEGG: hsa04512
C11:C1QBhigh(H)	Non-classical Monocytes	FN1	ITGA4_ITGB1	2.48373e-05	0	FN1_ITGA4_ITGB1	FN1 - (ITGA4+ITGB1)	FN1	ECM-Receptor	KEGG: hsa04512
C2:NAMPT/NFKBIAhigh(H)	Non-classical Monocytes	FN1	ITGA4_ITGB1	0.000420119	0	FN1_ITGA4_ITGB1	FN1 - (ITGA4+ITGB1)	FN1	ECM-Receptor	KEGG: hsa04512
C3:FN1high(H)	Non-classical Monocytes	FN1	ITGA4_ITGB1	0.000522789	0	FN1_ITGA4_ITGB1	FN1 - (ITGA4+ITGB1)	FN1	ECM-Receptor	KEGG: hsa04512
C4:LYZhigh(H)	Non-classical Monocytes	FN1	ITGA4_ITGB1	0.000313553	0	FN1_ITGA4_ITGB1	FN1 - (ITGA4+ITGB1)	FN1	ECM-Receptor	KEGG: hsa04512
C5:CD163high(T)	Non-classical Monocytes	FN1	ITGA4_ITGB1	0.000363634	0	FN1_ITGA4_ITGB1	FN1 - (ITGA4+ITGB1)	FN1	ECM-Receptor	KEGG: hsa04512
C6:HLAhigh(H)	Non-classical Monocytes	FN1	ITGA4_ITGB1	0.000325846	0	FN1_ITGA4_ITGB1	FN1 - (ITGA4+ITGB1)	FN1	ECM-Receptor	KEGG: hsa04512
C7:APOEhigh(T)	Non-classical Monocytes	FN1	ITGA4_ITGB1	0.000225098	0	FN1_ITGA4_ITGB1	FN1 - (ITGA4+ITGB1)	FN1	ECM-Receptor	KEGG: hsa04512
C8:MARCOhigh(H)	Non-classical Monocytes	FN1	ITGA4_ITGB1	0.000211078	0	FN1_ITGA4_ITGB1	FN1 - (ITGA4+ITGB1)	FN1	ECM-Receptor	KEGG: hsa04512
C9:MIFhigh(H)	Non-classical Monocytes	FN1	ITGA4_ITGB1	0.000158804	0	FN1_ITGA4_ITGB1	FN1 - (ITGA4+ITGB1)	FN1	ECM-Receptor	KEGG: hsa04512
C1:C1QChigh(T)	C5:CD163high(T)	FN1	ITGAV_ITGB1	0.000238389	0	FN1_ITGAV_ITGB1	FN1 - (ITGAV+ITGB1)	FN1	ECM-Receptor	KEGG: hsa04512
C10:BIRC3high(T)	C5:CD163high(T)	FN1	ITGAV_ITGB1	4.07629e-06	0	FN1_ITGAV_ITGB1	FN1 - (ITGAV+ITGB1)	FN1	ECM-Receptor	KEGG: hsa04512
C11:C1QBhigh(H)	C5:CD163high(T)	FN1	ITGAV_ITGB1	6.95628e-06	0	FN1_ITGAV_ITGB1	FN1 - (ITGAV+ITGB1)	FN1	ECM-Receptor	KEGG: hsa04512
C2:NAMPT/NFKBIAhigh(H)	C5:CD163high(T)	FN1	ITGAV_ITGB1	0.000116672	0	FN1_ITGAV_ITGB1	FN1 - (ITGAV+ITGB1)	FN1	ECM-Receptor	KEGG: hsa04512
C3:FN1high(H)	C5:CD163high(T)	FN1	ITGAV_ITGB1	0.000146556	0	FN1_ITGAV_ITGB1	FN1 - (ITGAV+ITGB1)	FN1	ECM-Receptor	KEGG: hsa04512
C4:LYZhigh(H)	C5:CD163high(T)	FN1	ITGAV_ITGB1	8.74735e-05	0	FN1_ITGAV_ITGB1	FN1 - (ITGAV+ITGB1)	FN1	ECM-Receptor	KEGG: hsa04512
C5:CD163high(T)	C5:CD163high(T)	FN1	ITGAV_ITGB1	0.000101942	0	FN1_ITGAV_ITGB1	FN1 - (ITGAV+ITGB1)	FN1	ECM-Receptor	KEGG: hsa04512
C6:HLAhigh(H)	C5:CD163high(T)	FN1	ITGAV_ITGB1	9.07238e-05	0	FN1_ITGAV_ITGB1	FN1 - (ITGAV+ITGB1)	FN1	ECM-Receptor	KEGG: hsa04512
C7:APOEhigh(T)	C5:CD163high(T)	FN1	ITGAV_ITGB1	6.29274e-05	0	FN1_ITGAV_ITGB1	FN1 - (ITGAV+ITGB1)	FN1	ECM-Receptor	KEGG: hsa04512
C8:MARCOhigh(H)	C5:CD163high(T)	FN1	ITGAV_ITGB1	5.92368e-05	0	FN1_ITGAV_ITGB1	FN1 - (ITGAV+ITGB1)	FN1	ECM-Receptor	KEGG: hsa04512
C9:MIFhigh(H)	C5:CD163high(T)	FN1	ITGAV_ITGB1	4.44841e-05	0	FN1_ITGAV_ITGB1	FN1 - (ITGAV+ITGB1)	FN1	ECM-Receptor	KEGG: hsa04512
C1:C1QChigh(T)	C1:C1QChigh(T)	FN1	CD44	0.00397958	0	FN1_CD44	FN1 - CD44	FN1	ECM-Receptor	KEGG: hsa04512
C11:C1QBhigh(H)	C1:C1QChigh(T)	FN1	CD44	0.000115673	0	FN1_CD44	FN1 - CD44	FN1	ECM-Receptor	KEGG: hsa04512
C2:NAMPT/NFKBIAhigh(H)	C1:C1QChigh(T)	FN1	CD44	0.00201158	0	FN1_CD44	FN1 - CD44	FN1	ECM-Receptor	KEGG: hsa04512
C3:FN1high(H)	C1:C1QChigh(T)	FN1	CD44	0.00242749	0	FN1_CD44	FN1 - CD44	FN1	ECM-Receptor	KEGG: hsa04512
C4:LYZhigh(H)	C1:C1QChigh(T)	FN1	CD44	0.00147901	0	FN1_CD44	FN1 - CD44	FN1	ECM-Receptor	KEGG: hsa04512
C5:CD163high(T)	C1:C1QChigh(T)	FN1	CD44	0.0016883	0	FN1_CD44	FN1 - CD44	FN1	ECM-Receptor	KEGG: hsa04512
C6:HLAhigh(H)	C1:C1QChigh(T)	FN1	CD44	0.00154697	0	FN1_CD44	FN1 - CD44	FN1	ECM-Receptor	KEGG: hsa04512
C7:APOEhigh(T)	C1:C1QChigh(T)	FN1	CD44	0.00105461	0	FN1_CD44	FN1 - CD44	FN1	ECM-Receptor	KEGG: hsa04512
C8:MARCOhigh(H)	C1:C1QChigh(T)	FN1	CD44	0.000976712	0	FN1_CD44	FN1 - CD44	FN1	ECM-Receptor	KEGG: hsa04512
C9:MIFhigh(H)	C1:C1QChigh(T)	FN1	CD44	0.000739202	0	FN1_CD44	FN1 - CD44	FN1	ECM-Receptor	KEGG: hsa04512
C1:C1QChigh(T)	C10:BIRC3high(T)	FN1	CD44	0.000162228	0	FN1_CD44	FN1 - CD44	FN1	ECM-Receptor	KEGG: hsa04512
C11:C1QBhigh(H)	C10:BIRC3high(T)	FN1	CD44	4.71971e-06	0	FN1_CD44	FN1 - CD44	FN1	ECM-Receptor	KEGG: hsa04512
C2:NAMPT/NFKBIAhigh(H)	C10:BIRC3high(T)	FN1	CD44	8.13799e-05	0	FN1_CD44	FN1 - CD44	FN1	ECM-Receptor	KEGG: hsa04512
C3:FN1high(H)	C10:BIRC3high(T)	FN1	CD44	9.91369e-05	0	FN1_CD44	FN1 - CD44	FN1	ECM-Receptor	KEGG: hsa04512
C4:LYZhigh(H)	C10:BIRC3high(T)	FN1	CD44	6.0112e-05	0	FN1_CD44	FN1 - CD44	FN1	ECM-Receptor	KEGG: hsa04512
C5:CD163high(T)	C10:BIRC3high(T)	FN1	CD44	6.89513e-05	0	FN1_CD44	FN1 - CD44	FN1	ECM-Receptor	KEGG: hsa04512
C6:HLAhigh(H)	C10:BIRC3high(T)	FN1	CD44	6.27489e-05	0	FN1_CD44	FN1 - CD44	FN1	ECM-Receptor	KEGG: hsa04512
C7:APOEhigh(T)	C10:BIRC3high(T)	FN1	CD44	4.29521e-05	0	FN1_CD44	FN1 - CD44	FN1	ECM-Receptor	KEGG: hsa04512
C8:MARCOhigh(H)	C10:BIRC3high(T)	FN1	CD44	3.99303e-05	0	FN1_CD44	FN1 - CD44	FN1	ECM-Receptor	KEGG: hsa04512
C9:MIFhigh(H)	C10:BIRC3high(T)	FN1	CD44	3.01659e-05	0	FN1_CD44	FN1 - CD44	FN1	ECM-Receptor	KEGG: hsa04512
C1:C1QChigh(T)	C11:C1QBhigh(H)	FN1	CD44	0.000130155	0	FN1_CD44	FN1 - CD44	FN1	ECM-Receptor	KEGG: hsa04512
C11:C1QBhigh(H)	C11:C1QBhigh(H)	FN1	CD44	3.78064e-06	0	FN1_CD44	FN1 - CD44	FN1	ECM-Receptor	KEGG: hsa04512
C2:NAMPT/NFKBIAhigh(H)	C11:C1QBhigh(H)	FN1	CD44	6.61612e-05	0	FN1_CD44	FN1 - CD44	FN1	ECM-Receptor	KEGG: hsa04512
C3:FN1high(H)	C11:C1QBhigh(H)	FN1	CD44	7.9287e-05	0	FN1_CD44	FN1 - CD44	FN1	ECM-Receptor	KEGG: hsa04512
C4:LYZhigh(H)	C11:C1QBhigh(H)	FN1	CD44	4.84784e-05	0	FN1_CD44	FN1 - CD44	FN1	ECM-Receptor	KEGG: hsa04512
C5:CD163high(T)	C11:C1QBhigh(H)	FN1	CD44	5.51424e-05	0	FN1_CD44	FN1 - CD44	FN1	ECM-Receptor	KEGG: hsa04512
C6:HLAhigh(H)	C11:C1QBhigh(H)	FN1	CD44	5.07806e-05	0	FN1_CD44	FN1 - CD44	FN1	ECM-Receptor	KEGG: hsa04512
C7:APOEhigh(T)	C11:C1QBhigh(H)	FN1	CD44	3.45149e-05	0	FN1_CD44	FN1 - CD44	FN1	ECM-Receptor	KEGG: hsa04512
C8:MARCOhigh(H)	C11:C1QBhigh(H)	FN1	CD44	3.1877e-05	0	FN1_CD44	FN1 - CD44	FN1	ECM-Receptor	KEGG: hsa04512
C9:MIFhigh(H)	C11:C1QBhigh(H)	FN1	CD44	2.41572e-05	0	FN1_CD44	FN1 - CD44	FN1	ECM-Receptor	KEGG: hsa04512
C1:C1QChigh(T)	C2:NAMPT/NFKBIAhigh(H)	FN1	CD44	0.00270898	0	FN1_CD44	FN1 - CD44	FN1	ECM-Receptor	KEGG: hsa04512
C11:C1QBhigh(H)	C2:NAMPT/NFKBIAhigh(H)	FN1	CD44	7.86915e-05	0	FN1_CD44	FN1 - CD44	FN1	ECM-Receptor	KEGG: hsa04512
C2:NAMPT/NFKBIAhigh(H)	C2:NAMPT/NFKBIAhigh(H)	FN1	CD44	0.00137663	0	FN1_CD44	FN1 - CD44	FN1	ECM-Receptor	KEGG: hsa04512
C3:FN1high(H)	C2:NAMPT/NFKBIAhigh(H)	FN1	CD44	0.00165036	0	FN1_CD44	FN1 - CD44	FN1	ECM-Receptor	KEGG: hsa04512
C4:LYZhigh(H)	C2:NAMPT/NFKBIAhigh(H)	FN1	CD44	0.00100889	0	FN1_CD44	FN1 - CD44	FN1	ECM-Receptor	KEGG: hsa04512
C5:CD163high(T)	C2:NAMPT/NFKBIAhigh(H)	FN1	CD44	0.00114779	0	FN1_CD44	FN1 - CD44	FN1	ECM-Receptor	KEGG: hsa04512
C6:HLAhigh(H)	C2:NAMPT/NFKBIAhigh(H)	FN1	CD44	0.00105672	0	FN1_CD44	FN1 - CD44	FN1	ECM-Receptor	KEGG: hsa04512
C7:APOEhigh(T)	C2:NAMPT/NFKBIAhigh(H)	FN1	CD44	0.000718352	0	FN1_CD44	FN1 - CD44	FN1	ECM-Receptor	KEGG: hsa04512
C8:MARCOhigh(H)	C2:NAMPT/NFKBIAhigh(H)	FN1	CD44	0.000663549	0	FN1_CD44	FN1 - CD44	FN1	ECM-Receptor	KEGG: hsa04512
C9:MIFhigh(H)	C2:NAMPT/NFKBIAhigh(H)	FN1	CD44	0.000502819	0	FN1_CD44	FN1 - CD44	FN1	ECM-Receptor	KEGG: hsa04512
C1:C1QChigh(T)	C3:FN1high(H)	FN1	CD44	0.00286661	0	FN1_CD44	FN1 - CD44	FN1	ECM-Receptor	KEGG: hsa04512
C11:C1QBhigh(H)	C3:FN1high(H)	FN1	CD44	8.32375e-05	0	FN1_CD44	FN1 - CD44	FN1	ECM-Receptor	KEGG: hsa04512
C2:NAMPT/NFKBIAhigh(H)	C3:FN1high(H)	FN1	CD44	0.00146161	0	FN1_CD44	FN1 - CD44	FN1	ECM-Receptor	KEGG: hsa04512
C3:FN1high(H)	C3:FN1high(H)	FN1	CD44	0.00174502	0	FN1_CD44	FN1 - CD44	FN1	ECM-Receptor	KEGG: hsa04512
C4:LYZhigh(H)	C3:FN1high(H)	FN1	CD44	0.00106898	0	FN1_CD44	FN1 - CD44	FN1	ECM-Receptor	KEGG: hsa04512
C5:CD163high(T)	C3:FN1high(H)	FN1	CD44	0.00121361	0	FN1_CD44	FN1 - CD44	FN1	ECM-Receptor	KEGG: hsa04512
C6:HLAhigh(H)	C3:FN1high(H)	FN1	CD44	0.00112064	0	FN1_CD44	FN1 - CD44	FN1	ECM-Receptor	KEGG: hsa04512
C7:APOEhigh(T)	C3:FN1high(H)	FN1	CD44	0.000760452	0	FN1_CD44	FN1 - CD44	FN1	ECM-Receptor	KEGG: hsa04512
C8:MARCOhigh(H)	C3:FN1high(H)	FN1	CD44	0.000701287	0	FN1_CD44	FN1 - CD44	FN1	ECM-Receptor	KEGG: hsa04512
C9:MIFhigh(H)	C3:FN1high(H)	FN1	CD44	0.00053183	0	FN1_CD44	FN1 - CD44	FN1	ECM-Receptor	KEGG: hsa04512
C1:C1QChigh(T)	C4:LYZhigh(H)	FN1	CD44	0.00165751	0	FN1_CD44	FN1 - CD44	FN1	ECM-Receptor	KEGG: hsa04512
C11:C1QBhigh(H)	C4:LYZhigh(H)	FN1	CD44	4.81667e-05	0	FN1_CD44	FN1 - CD44	FN1	ECM-Receptor	KEGG: hsa04512
C2:NAMPT/NFKBIAhigh(H)	C4:LYZhigh(H)	FN1	CD44	0.000839533	0	FN1_CD44	FN1 - CD44	FN1	ECM-Receptor	KEGG: hsa04512
C3:FN1high(H)	C4:LYZhigh(H)	FN1	CD44	0.00101057	0	FN1_CD44	FN1 - CD44	FN1	ECM-Receptor	KEGG: hsa04512
C4:LYZhigh(H)	C4:LYZhigh(H)	FN1	CD44	0.000616502	0	FN1_CD44	FN1 - CD44	FN1	ECM-Receptor	KEGG: hsa04512
C5:CD163high(T)	C4:LYZhigh(H)	FN1	CD44	0.000702841	0	FN1_CD44	FN1 - CD44	FN1	ECM-Receptor	KEGG: hsa04512
C6:HLAhigh(H)	C4:LYZhigh(H)	FN1	CD44	0.000645172	0	FN1_CD44	FN1 - CD44	FN1	ECM-Receptor	KEGG: hsa04512
C7:APOEhigh(T)	C4:LYZhigh(H)	FN1	CD44	0.000439356	0	FN1_CD44	FN1 - CD44	FN1	ECM-Receptor	KEGG: hsa04512
C8:MARCOhigh(H)	C4:LYZhigh(H)	FN1	CD44	0.000406496	0	FN1_CD44	FN1 - CD44	FN1	ECM-Receptor	KEGG: hsa04512
C9:MIFhigh(H)	C4:LYZhigh(H)	FN1	CD44	0.000307794	0	FN1_CD44	FN1 - CD44	FN1	ECM-Receptor	KEGG: hsa04512
C1:C1QChigh(T)	C5:CD163high(T)	FN1	CD44	0.00174662	0	FN1_CD44	FN1 - CD44	FN1	ECM-Receptor	KEGG: hsa04512
C11:C1QBhigh(H)	C5:CD163high(T)	FN1	CD44	5.07515e-05	0	FN1_CD44	FN1 - CD44	FN1	ECM-Receptor	KEGG: hsa04512
C2:NAMPT/NFKBIAhigh(H)	C5:CD163high(T)	FN1	CD44	0.000885369	0	FN1_CD44	FN1 - CD44	FN1	ECM-Receptor	KEGG: hsa04512
C3:FN1high(H)	C5:CD163high(T)	FN1	CD44	0.0010647	0	FN1_CD44	FN1 - CD44	FN1	ECM-Receptor	KEGG: hsa04512
C4:LYZhigh(H)	C5:CD163high(T)	FN1	CD44	0.000649848	0	FN1_CD44	FN1 - CD44	FN1	ECM-Receptor	KEGG: hsa04512
C5:CD163high(T)	C5:CD163high(T)	FN1	CD44	0.000740487	0	FN1_CD44	FN1 - CD44	FN1	ECM-Receptor	KEGG: hsa04512
C6:HLAhigh(H)	C5:CD163high(T)	FN1	CD44	0.00068021	0	FN1_CD44	FN1 - CD44	FN1	ECM-Receptor	KEGG: hsa04512
C7:APOEhigh(T)	C5:CD163high(T)	FN1	CD44	0.000463021	0	FN1_CD44	FN1 - CD44	FN1	ECM-Receptor	KEGG: hsa04512
C8:MARCOhigh(H)	C5:CD163high(T)	FN1	CD44	0.000428223	0	FN1_CD44	FN1 - CD44	FN1	ECM-Receptor	KEGG: hsa04512
C9:MIFhigh(H)	C5:CD163high(T)	FN1	CD44	0.000324306	0	FN1_CD44	FN1 - CD44	FN1	ECM-Receptor	KEGG: hsa04512
C1:C1QChigh(T)	C6:HLAhigh(H)	FN1	CD44	0.00155844	0	FN1_CD44	FN1 - CD44	FN1	ECM-Receptor	KEGG: hsa04512
C11:C1QBhigh(H)	C6:HLAhigh(H)	FN1	CD44	4.53182e-05	0	FN1_CD44	FN1 - CD44	FN1	ECM-Receptor	KEGG: hsa04512
C2:NAMPT/NFKBIAhigh(H)	C6:HLAhigh(H)	FN1	CD44	0.000784902	0	FN1_CD44	FN1 - CD44	FN1	ECM-Receptor	KEGG: hsa04512
C3:FN1high(H)	C6:HLAhigh(H)	FN1	CD44	0.000951449	0	FN1_CD44	FN1 - CD44	FN1	ECM-Receptor	KEGG: hsa04512
C4:LYZhigh(H)	C6:HLAhigh(H)	FN1	CD44	0.000578371	0	FN1_CD44	FN1 - CD44	FN1	ECM-Receptor	KEGG: hsa04512
C5:CD163high(T)	C6:HLAhigh(H)	FN1	CD44	0.000661737	0	FN1_CD44	FN1 - CD44	FN1	ECM-Receptor	KEGG: hsa04512
C6:HLAhigh(H)	C6:HLAhigh(H)	FN1	CD44	0.000604373	0	FN1_CD44	FN1 - CD44	FN1	ECM-Receptor	KEGG: hsa04512
C7:APOEhigh(T)	C6:HLAhigh(H)	FN1	CD44	0.000412816	0	FN1_CD44	FN1 - CD44	FN1	ECM-Receptor	KEGG: hsa04512
C8:MARCOhigh(H)	C6:HLAhigh(H)	FN1	CD44	0.000383012	0	FN1_CD44	FN1 - CD44	FN1	ECM-Receptor	KEGG: hsa04512
C9:MIFhigh(H)	C6:HLAhigh(H)	FN1	CD44	0.000289626	0	FN1_CD44	FN1 - CD44	FN1	ECM-Receptor	KEGG: hsa04512
C1:C1QChigh(T)	C7:APOEhigh(T)	FN1	CD44	0.000928728	0	FN1_CD44	FN1 - CD44	FN1	ECM-Receptor	KEGG: hsa04512
C11:C1QBhigh(H)	C7:APOEhigh(T)	FN1	CD44	2.70118e-05	0	FN1_CD44	FN1 - CD44	FN1	ECM-Receptor	KEGG: hsa04512
C2:NAMPT/NFKBIAhigh(H)	C7:APOEhigh(T)	FN1	CD44	0.000467014	0	FN1_CD44	FN1 - CD44	FN1	ECM-Receptor	KEGG: hsa04512
C3:FN1high(H)	C7:APOEhigh(T)	FN1	CD44	0.000567214	0	FN1_CD44	FN1 - CD44	FN1	ECM-Receptor	KEGG: hsa04512
C4:LYZhigh(H)	C7:APOEhigh(T)	FN1	CD44	0.000344458	0	FN1_CD44	FN1 - CD44	FN1	ECM-Receptor	KEGG: hsa04512
C5:CD163high(T)	C7:APOEhigh(T)	FN1	CD44	0.000394502	0	FN1_CD44	FN1 - CD44	FN1	ECM-Receptor	KEGG: hsa04512
C6:HLAhigh(H)	C7:APOEhigh(T)	FN1	CD44	0.000359796	0	FN1_CD44	FN1 - CD44	FN1	ECM-Receptor	KEGG: hsa04512
C7:APOEhigh(T)	C7:APOEhigh(T)	FN1	CD44	0.000245965	0	FN1_CD44	FN1 - CD44	FN1	ECM-Receptor	KEGG: hsa04512
C8:MARCOhigh(H)	C7:APOEhigh(T)	FN1	CD44	0.000228385	0	FN1_CD44	FN1 - CD44	FN1	ECM-Receptor	KEGG: hsa04512
C9:MIFhigh(H)	C7:APOEhigh(T)	FN1	CD44	0.000172636	0	FN1_CD44	FN1 - CD44	FN1	ECM-Receptor	KEGG: hsa04512
C1:C1QChigh(T)	C8:MARCOhigh(H)	FN1	CD44	0.00110056	0	FN1_CD44	FN1 - CD44	FN1	ECM-Receptor	KEGG: hsa04512
C11:C1QBhigh(H)	C8:MARCOhigh(H)	FN1	CD44	3.19616e-05	0	FN1_CD44	FN1 - CD44	FN1	ECM-Receptor	KEGG: hsa04512
C2:NAMPT/NFKBIAhigh(H)	C8:MARCOhigh(H)	FN1	CD44	0.000560451	0	FN1_CD44	FN1 - CD44	FN1	ECM-Receptor	KEGG: hsa04512
C3:FN1high(H)	C8:MARCOhigh(H)	FN1	CD44	0.000670152	0	FN1_CD44	FN1 - CD44	FN1	ECM-Receptor	KEGG: hsa04512
C4:LYZhigh(H)	C8:MARCOhigh(H)	FN1	CD44	0.000410211	0	FN1_CD44	FN1 - CD44	FN1	ECM-Receptor	KEGG: hsa04512
C5:CD163high(T)	C8:MARCOhigh(H)	FN1	CD44	0.000466073	0	FN1_CD44	FN1 - CD44	FN1	ECM-Receptor	KEGG: hsa04512
C6:HLAhigh(H)	C8:MARCOhigh(H)	FN1	CD44	0.000429893	0	FN1_CD44	FN1 - CD44	FN1	ECM-Receptor	KEGG: hsa04512
C7:APOEhigh(T)	C8:MARCOhigh(H)	FN1	CD44	0.000291913	0	FN1_CD44	FN1 - CD44	FN1	ECM-Receptor	KEGG: hsa04512
C8:MARCOhigh(H)	C8:MARCOhigh(H)	FN1	CD44	0.000269366	0	FN1_CD44	FN1 - CD44	FN1	ECM-Receptor	KEGG: hsa04512
C9:MIFhigh(H)	C8:MARCOhigh(H)	FN1	CD44	0.000204218	0	FN1_CD44	FN1 - CD44	FN1	ECM-Receptor	KEGG: hsa04512
C1:C1QChigh(T)	C9:MIFhigh(H)	FN1	CD44	0.000863489	0	FN1_CD44	FN1 - CD44	FN1	ECM-Receptor	KEGG: hsa04512
C11:C1QBhigh(H)	C9:MIFhigh(H)	FN1	CD44	2.50766e-05	0	FN1_CD44	FN1 - CD44	FN1	ECM-Receptor	KEGG: hsa04512
C2:NAMPT/NFKBIAhigh(H)	C9:MIFhigh(H)	FN1	CD44	0.000439742	0	FN1_CD44	FN1 - CD44	FN1	ECM-Receptor	KEGG: hsa04512
C3:FN1high(H)	C9:MIFhigh(H)	FN1	CD44	0.000525789	0	FN1_CD44	FN1 - CD44	FN1	ECM-Receptor	KEGG: hsa04512
C4:LYZhigh(H)	C9:MIFhigh(H)	FN1	CD44	0.000321852	0	FN1_CD44	FN1 - CD44	FN1	ECM-Receptor	KEGG: hsa04512
C5:CD163high(T)	C9:MIFhigh(H)	FN1	CD44	0.000365672	0	FN1_CD44	FN1 - CD44	FN1	ECM-Receptor	KEGG: hsa04512
C6:HLAhigh(H)	C9:MIFhigh(H)	FN1	CD44	0.000337299	0	FN1_CD44	FN1 - CD44	FN1	ECM-Receptor	KEGG: hsa04512
C7:APOEhigh(T)	C9:MIFhigh(H)	FN1	CD44	0.000229033	0	FN1_CD44	FN1 - CD44	FN1	ECM-Receptor	KEGG: hsa04512
C8:MARCOhigh(H)	C9:MIFhigh(H)	FN1	CD44	0.000211338	0	FN1_CD44	FN1 - CD44	FN1	ECM-Receptor	KEGG: hsa04512
C9:MIFhigh(H)	C9:MIFhigh(H)	FN1	CD44	0.000160226	0	FN1_CD44	FN1 - CD44	FN1	ECM-Receptor	KEGG: hsa04512
C1:C1QChigh(T)	Classical Monocytes	FN1	CD44	0.00575615	0	FN1_CD44	FN1 - CD44	FN1	ECM-Receptor	KEGG: hsa04512
C11:C1QBhigh(H)	Classical Monocytes	FN1	CD44	0.000167524	0	FN1_CD44	FN1 - CD44	FN1	ECM-Receptor	KEGG: hsa04512
C2:NAMPT/NFKBIAhigh(H)	Classical Monocytes	FN1	CD44	0.00287892	0	FN1_CD44	FN1 - CD44	FN1	ECM-Receptor	KEGG: hsa04512
C3:FN1high(H)	Classical Monocytes	FN1	CD44	0.00352008	0	FN1_CD44	FN1 - CD44	FN1	ECM-Receptor	KEGG: hsa04512
C4:LYZhigh(H)	Classical Monocytes	FN1	CD44	0.00213039	0	FN1_CD44	FN1 - CD44	FN1	ECM-Receptor	KEGG: hsa04512
C5:CD163high(T)	Classical Monocytes	FN1	CD44	0.0024483	0	FN1_CD44	FN1 - CD44	FN1	ECM-Receptor	KEGG: hsa04512
C6:HLAhigh(H)	Classical Monocytes	FN1	CD44	0.0022221	0	FN1_CD44	FN1 - CD44	FN1	ECM-Receptor	KEGG: hsa04512
C7:APOEhigh(T)	Classical Monocytes	FN1	CD44	0.00152347	0	FN1_CD44	FN1 - CD44	FN1	ECM-Receptor	KEGG: hsa04512
C8:MARCOhigh(H)	Classical Monocytes	FN1	CD44	0.00141841	0	FN1_CD44	FN1 - CD44	FN1	ECM-Receptor	KEGG: hsa04512
C9:MIFhigh(H)	Classical Monocytes	FN1	CD44	0.00107079	0	FN1_CD44	FN1 - CD44	FN1	ECM-Receptor	KEGG: hsa04512
C1:C1QChigh(T)	Non-classical Monocytes	FN1	CD44	0.00147605	0	FN1_CD44	FN1 - CD44	FN1	ECM-Receptor	KEGG: hsa04512
C11:C1QBhigh(H)	Non-classical Monocytes	FN1	CD44	4.29816e-05	0.01	FN1_CD44	FN1 - CD44	FN1	ECM-Receptor	KEGG: hsa04512
C3:FN1high(H)	Non-classical Monocytes	FN1	CD44	0.00090364	0	FN1_CD44	FN1 - CD44	FN1	ECM-Receptor	KEGG: hsa04512
C4:LYZhigh(H)	Non-classical Monocytes	FN1	CD44	0.000545321	0	FN1_CD44	FN1 - CD44	FN1	ECM-Receptor	KEGG: hsa04512
C5:CD163high(T)	Non-classical Monocytes	FN1	CD44	0.000628515	0	FN1_CD44	FN1 - CD44	FN1	ECM-Receptor	KEGG: hsa04512
C7:APOEhigh(T)	Non-classical Monocytes	FN1	CD44	0.00039045	0	FN1_CD44	FN1 - CD44	FN1	ECM-Receptor	KEGG: hsa04512
C8:MARCOhigh(H)	Non-classical Monocytes	FN1	CD44	0.00036435	0	FN1_CD44	FN1 - CD44	FN1	ECM-Receptor	KEGG: hsa04512
C9:MIFhigh(H)	Non-classical Monocytes	FN1	CD44	0.000274759	0	FN1_CD44	FN1 - CD44	FN1	ECM-Receptor	KEGG: hsa04512
Non-classical Monocytes	C10:BIRC3high(T)	ADGRE5	CD55	3.18387e-06	0	ADGRE5_CD55	ADGRE5 - CD55	ADGRE5	Cell-Cell Contact	PMID: 11297558
C1:C1QChigh(T)	C2:NAMPT/NFKBIAhigh(H)	ADGRE5	CD55	3.62368e-05	0	ADGRE5_CD55	ADGRE5 - CD55	ADGRE5	Cell-Cell Contact	PMID: 11297558
C11:C1QBhigh(H)	C2:NAMPT/NFKBIAhigh(H)	ADGRE5	CD55	1.36523e-06	0	ADGRE5_CD55	ADGRE5 - CD55	ADGRE5	Cell-Cell Contact	PMID: 11297558
C2:NAMPT/NFKBIAhigh(H)	C2:NAMPT/NFKBIAhigh(H)	ADGRE5	CD55	2.39159e-05	0	ADGRE5_CD55	ADGRE5 - CD55	ADGRE5	Cell-Cell Contact	PMID: 11297558
C3:FN1high(H)	C2:NAMPT/NFKBIAhigh(H)	ADGRE5	CD55	2.82626e-05	0	ADGRE5_CD55	ADGRE5 - CD55	ADGRE5	Cell-Cell Contact	PMID: 11297558
C4:LYZhigh(H)	C2:NAMPT/NFKBIAhigh(H)	ADGRE5	CD55	1.41553e-05	0	ADGRE5_CD55	ADGRE5 - CD55	ADGRE5	Cell-Cell Contact	PMID: 11297558
C5:CD163high(T)	C2:NAMPT/NFKBIAhigh(H)	ADGRE5	CD55	1.4096e-05	0	ADGRE5_CD55	ADGRE5 - CD55	ADGRE5	Cell-Cell Contact	PMID: 11297558
C8:MARCOhigh(H)	C2:NAMPT/NFKBIAhigh(H)	ADGRE5	CD55	8.03168e-06	0	ADGRE5_CD55	ADGRE5 - CD55	ADGRE5	Cell-Cell Contact	PMID: 11297558
Classical Monocytes	C2:NAMPT/NFKBIAhigh(H)	ADGRE5	CD55	8.63751e-05	0	ADGRE5_CD55	ADGRE5 - CD55	ADGRE5	Cell-Cell Contact	PMID: 11297558
Non-classical Monocytes	C2:NAMPT/NFKBIAhigh(H)	ADGRE5	CD55	8.8781e-05	0	ADGRE5_CD55	ADGRE5 - CD55	ADGRE5	Cell-Cell Contact	PMID: 11297558
C11:C1QBhigh(H)	C3:FN1high(H)	ADGRE5	CD55	1.16468e-06	0	ADGRE5_CD55	ADGRE5 - CD55	ADGRE5	Cell-Cell Contact	PMID: 11297558
C2:NAMPT/NFKBIAhigh(H)	C3:FN1high(H)	ADGRE5	CD55	2.0401e-05	0	ADGRE5_CD55	ADGRE5 - CD55	ADGRE5	Cell-Cell Contact	PMID: 11297558
C3:FN1high(H)	C3:FN1high(H)	ADGRE5	CD55	2.41109e-05	0	ADGRE5_CD55	ADGRE5 - CD55	ADGRE5	Cell-Cell Contact	PMID: 11297558
Classical Monocytes	C3:FN1high(H)	ADGRE5	CD55	7.3683e-05	0	ADGRE5_CD55	ADGRE5 - CD55	ADGRE5	Cell-Cell Contact	PMID: 11297558
Non-classical Monocytes	C3:FN1high(H)	ADGRE5	CD55	7.58209e-05	0	ADGRE5_CD55	ADGRE5 - CD55	ADGRE5	Cell-Cell Contact	PMID: 11297558
C11:C1QBhigh(H)	C4:LYZhigh(H)	ADGRE5	CD55	6.8166e-07	0.01	ADGRE5_CD55	ADGRE5 - CD55	ADGRE5	Cell-Cell Contact	PMID: 11297558
C3:FN1high(H)	C4:LYZhigh(H)	ADGRE5	CD55	1.41116e-05	0	ADGRE5_CD55	ADGRE5 - CD55	ADGRE5	Cell-Cell Contact	PMID: 11297558
Non-classical Monocytes	C4:LYZhigh(H)	ADGRE5	CD55	4.44167e-05	0	ADGRE5_CD55	ADGRE5 - CD55	ADGRE5	Cell-Cell Contact	PMID: 11297558
Non-classical Monocytes	C5:CD163high(T)	ADGRE5	CD55	3.90211e-05	0	ADGRE5_CD55	ADGRE5 - CD55	ADGRE5	Cell-Cell Contact	PMID: 11297558
Non-classical Monocytes	C8:MARCOhigh(H)	ADGRE5	CD55	1.59061e-05	0	ADGRE5_CD55	ADGRE5 - CD55	ADGRE5	Cell-Cell Contact	PMID: 11297558
C1:C1QChigh(T)	Classical Monocytes	ADGRE5	CD55	0.000110279	0	ADGRE5_CD55	ADGRE5 - CD55	ADGRE5	Cell-Cell Contact	PMID: 11297558
C11:C1QBhigh(H)	Classical Monocytes	ADGRE5	CD55	4.15514e-06	0	ADGRE5_CD55	ADGRE5 - CD55	ADGRE5	Cell-Cell Contact	PMID: 11297558
C2:NAMPT/NFKBIAhigh(H)	Classical Monocytes	ADGRE5	CD55	7.27849e-05	0	ADGRE5_CD55	ADGRE5 - CD55	ADGRE5	Cell-Cell Contact	PMID: 11297558
C3:FN1high(H)	Classical Monocytes	ADGRE5	CD55	8.60186e-05	0	ADGRE5_CD55	ADGRE5 - CD55	ADGRE5	Cell-Cell Contact	PMID: 11297558
C4:LYZhigh(H)	Classical Monocytes	ADGRE5	CD55	4.30785e-05	0.01	ADGRE5_CD55	ADGRE5 - CD55	ADGRE5	Cell-Cell Contact	PMID: 11297558
C5:CD163high(T)	Classical Monocytes	ADGRE5	CD55	4.28974e-05	0.01	ADGRE5_CD55	ADGRE5 - CD55	ADGRE5	Cell-Cell Contact	PMID: 11297558
C8:MARCOhigh(H)	Classical Monocytes	ADGRE5	CD55	2.44423e-05	0.02	ADGRE5_CD55	ADGRE5 - CD55	ADGRE5	Cell-Cell Contact	PMID: 11297558
Classical Monocytes	Classical Monocytes	ADGRE5	CD55	0.000262877	0	ADGRE5_CD55	ADGRE5 - CD55	ADGRE5	Cell-Cell Contact	PMID: 11297558
Non-classical Monocytes	Classical Monocytes	ADGRE5	CD55	0.000270407	0	ADGRE5_CD55	ADGRE5 - CD55	ADGRE5	Cell-Cell Contact	PMID: 11297558
C11:C1QBhigh(H)	Non-classical Monocytes	ADGRE5	CD55	1.25861e-06	0	ADGRE5_CD55	ADGRE5 - CD55	ADGRE5	Cell-Cell Contact	PMID: 11297558
C2:NAMPT/NFKBIAhigh(H)	Non-classical Monocytes	ADGRE5	CD55	2.20467e-05	0	ADGRE5_CD55	ADGRE5 - CD55	ADGRE5	Cell-Cell Contact	PMID: 11297558
C3:FN1high(H)	Non-classical Monocytes	ADGRE5	CD55	2.60554e-05	0	ADGRE5_CD55	ADGRE5 - CD55	ADGRE5	Cell-Cell Contact	PMID: 11297558
Classical Monocytes	Non-classical Monocytes	ADGRE5	CD55	7.96263e-05	0	ADGRE5_CD55	ADGRE5 - CD55	ADGRE5	Cell-Cell Contact	PMID: 11297558
Non-classical Monocytes	Non-classical Monocytes	ADGRE5	CD55	8.19156e-05	0	ADGRE5_CD55	ADGRE5 - CD55	ADGRE5	Cell-Cell Contact	PMID: 11297558
C5:CD163high(T)	C1:C1QChigh(T)	APP	CD74	0.00018785	0	APP_CD74	APP - CD74	APP	Cell-Cell Contact	PMID: 19849849
C5:CD163high(T)	C10:BIRC3high(T)	APP	CD74	9.93495e-06	0	APP_CD74	APP - CD74	APP	Cell-Cell Contact	PMID: 19849849
C5:CD163high(T)	C11:C1QBhigh(H)	APP	CD74	4.35891e-06	0	APP_CD74	APP - CD74	APP	Cell-Cell Contact	PMID: 19849849
C5:CD163high(T)	C2:NAMPT/NFKBIAhigh(H)	APP	CD74	9.24881e-05	0	APP_CD74	APP - CD74	APP	Cell-Cell Contact	PMID: 19849849
C5:CD163high(T)	C3:FN1high(H)	APP	CD74	9.67097e-05	0	APP_CD74	APP - CD74	APP	Cell-Cell Contact	PMID: 19849849
C5:CD163high(T)	C4:LYZhigh(H)	APP	CD74	7.30303e-05	0	APP_CD74	APP - CD74	APP	Cell-Cell Contact	PMID: 19849849
C5:CD163high(T)	C5:CD163high(T)	APP	CD74	7.7633e-05	0	APP_CD74	APP - CD74	APP	Cell-Cell Contact	PMID: 19849849
C5:CD163high(T)	C6:HLAhigh(H)	APP	CD74	7.2765e-05	0	APP_CD74	APP - CD74	APP	Cell-Cell Contact	PMID: 19849849
C5:CD163high(T)	C7:APOEhigh(T)	APP	CD74	4.94605e-05	0	APP_CD74	APP - CD74	APP	Cell-Cell Contact	PMID: 19849849
C5:CD163high(T)	C8:MARCOhigh(H)	APP	CD74	3.76405e-05	0	APP_CD74	APP - CD74	APP	Cell-Cell Contact	PMID: 19849849
C5:CD163high(T)	C9:MIFhigh(H)	APP	CD74	2.97108e-05	0	APP_CD74	APP - CD74	APP	Cell-Cell Contact	PMID: 19849849
C5:CD163high(T)	Classical Monocytes	APP	CD74	0.000233816	0	APP_CD74	APP - CD74	APP	Cell-Cell Contact	PMID: 19849849
C5:CD163high(T)	Intermediate Monocytes	APP	CD74	6.69897e-06	0	APP_CD74	APP - CD74	APP	Cell-Cell Contact	PMID: 19849849
C5:CD163high(T)	Non-classical Monocytes	APP	CD74	8.04653e-05	0	APP_CD74	APP - CD74	APP	Cell-Cell Contact	PMID: 19849849
C1:C1QChigh(T)	C1:C1QChigh(T)	PTPRC	MRC1	0.000219311	0	PTPRC_MRC1	PTPRC - MRC1	CD45	Cell-Cell Contact	PMID: 27601670; PMID: 10575006
C10:BIRC3high(T)	C1:C1QChigh(T)	PTPRC	MRC1	9.07447e-06	0	PTPRC_MRC1	PTPRC - MRC1	CD45	Cell-Cell Contact	PMID: 27601670; PMID: 10575006
C11:C1QBhigh(H)	C1:C1QChigh(T)	PTPRC	MRC1	7.90967e-06	0	PTPRC_MRC1	PTPRC - MRC1	CD45	Cell-Cell Contact	PMID: 27601670; PMID: 10575006
C2:NAMPT/NFKBIAhigh(H)	C1:C1QChigh(T)	PTPRC	MRC1	0.000136156	0	PTPRC_MRC1	PTPRC - MRC1	CD45	Cell-Cell Contact	PMID: 27601670; PMID: 10575006
C3:FN1high(H)	C1:C1QChigh(T)	PTPRC	MRC1	0.000127802	0	PTPRC_MRC1	PTPRC - MRC1	CD45	Cell-Cell Contact	PMID: 27601670; PMID: 10575006
C4:LYZhigh(H)	C1:C1QChigh(T)	PTPRC	MRC1	9.77267e-05	0	PTPRC_MRC1	PTPRC - MRC1	CD45	Cell-Cell Contact	PMID: 27601670; PMID: 10575006
C5:CD163high(T)	C1:C1QChigh(T)	PTPRC	MRC1	0.000112777	0	PTPRC_MRC1	PTPRC - MRC1	CD45	Cell-Cell Contact	PMID: 27601670; PMID: 10575006
C6:HLAhigh(H)	C1:C1QChigh(T)	PTPRC	MRC1	7.35991e-05	0	PTPRC_MRC1	PTPRC - MRC1	CD45	Cell-Cell Contact	PMID: 27601670; PMID: 10575006
C7:APOEhigh(T)	C1:C1QChigh(T)	PTPRC	MRC1	3.93405e-05	0	PTPRC_MRC1	PTPRC - MRC1	CD45	Cell-Cell Contact	PMID: 27601670; PMID: 10575006
C8:MARCOhigh(H)	C1:C1QChigh(T)	PTPRC	MRC1	4.702e-05	0	PTPRC_MRC1	PTPRC - MRC1	CD45	Cell-Cell Contact	PMID: 27601670; PMID: 10575006
C9:MIFhigh(H)	C1:C1QChigh(T)	PTPRC	MRC1	4.08664e-05	0	PTPRC_MRC1	PTPRC - MRC1	CD45	Cell-Cell Contact	PMID: 27601670; PMID: 10575006
Classical Monocytes	C1:C1QChigh(T)	PTPRC	MRC1	0.000806378	0	PTPRC_MRC1	PTPRC - MRC1	CD45	Cell-Cell Contact	PMID: 27601670; PMID: 10575006
Intermediate Monocytes	C1:C1QChigh(T)	PTPRC	MRC1	0.000102842	0	PTPRC_MRC1	PTPRC - MRC1	CD45	Cell-Cell Contact	PMID: 27601670; PMID: 10575006
Non-classical Monocytes	C1:C1QChigh(T)	PTPRC	MRC1	0.000295456	0	PTPRC_MRC1	PTPRC - MRC1	CD45	Cell-Cell Contact	PMID: 27601670; PMID: 10575006
C1:C1QChigh(T)	C5:CD163high(T)	PTPRC	MRC1	7.39379e-05	0	PTPRC_MRC1	PTPRC - MRC1	CD45	Cell-Cell Contact	PMID: 27601670; PMID: 10575006
C10:BIRC3high(T)	C5:CD163high(T)	PTPRC	MRC1	3.05823e-06	0	PTPRC_MRC1	PTPRC - MRC1	CD45	Cell-Cell Contact	PMID: 27601670; PMID: 10575006
C11:C1QBhigh(H)	C5:CD163high(T)	PTPRC	MRC1	2.66801e-06	0	PTPRC_MRC1	PTPRC - MRC1	CD45	Cell-Cell Contact	PMID: 27601670; PMID: 10575006
C2:NAMPT/NFKBIAhigh(H)	C5:CD163high(T)	PTPRC	MRC1	4.59067e-05	0	PTPRC_MRC1	PTPRC - MRC1	CD45	Cell-Cell Contact	PMID: 27601670; PMID: 10575006
C3:FN1high(H)	C5:CD163high(T)	PTPRC	MRC1	4.3086e-05	0	PTPRC_MRC1	PTPRC - MRC1	CD45	Cell-Cell Contact	PMID: 27601670; PMID: 10575006
C4:LYZhigh(H)	C5:CD163high(T)	PTPRC	MRC1	3.29554e-05	0	PTPRC_MRC1	PTPRC - MRC1	CD45	Cell-Cell Contact	PMID: 27601670; PMID: 10575006
C5:CD163high(T)	C5:CD163high(T)	PTPRC	MRC1	3.80404e-05	0	PTPRC_MRC1	PTPRC - MRC1	CD45	Cell-Cell Contact	PMID: 27601670; PMID: 10575006
C6:HLAhigh(H)	C5:CD163high(T)	PTPRC	MRC1	2.48022e-05	0	PTPRC_MRC1	PTPRC - MRC1	CD45	Cell-Cell Contact	PMID: 27601670; PMID: 10575006
C7:APOEhigh(T)	C5:CD163high(T)	PTPRC	MRC1	1.32545e-05	0	PTPRC_MRC1	PTPRC - MRC1	CD45	Cell-Cell Contact	PMID: 27601670; PMID: 10575006
C8:MARCOhigh(H)	C5:CD163high(T)	PTPRC	MRC1	1.58499e-05	0	PTPRC_MRC1	PTPRC - MRC1	CD45	Cell-Cell Contact	PMID: 27601670; PMID: 10575006
C9:MIFhigh(H)	C5:CD163high(T)	PTPRC	MRC1	1.37783e-05	0	PTPRC_MRC1	PTPRC - MRC1	CD45	Cell-Cell Contact	PMID: 27601670; PMID: 10575006
Classical Monocytes	C5:CD163high(T)	PTPRC	MRC1	0.000272303	0	PTPRC_MRC1	PTPRC - MRC1	CD45	Cell-Cell Contact	PMID: 27601670; PMID: 10575006
Intermediate Monocytes	C5:CD163high(T)	PTPRC	MRC1	3.4724e-05	0	PTPRC_MRC1	PTPRC - MRC1	CD45	Cell-Cell Contact	PMID: 27601670; PMID: 10575006
Non-classical Monocytes	C5:CD163high(T)	PTPRC	MRC1	9.98407e-05	0	PTPRC_MRC1	PTPRC - MRC1	CD45	Cell-Cell Contact	PMID: 27601670; PMID: 10575006
C1:C1QChigh(T)	C1:C1QChigh(T)	CD99	PILRA	0.00020454	0	CD99_PILRA	CD99 - PILRA	CD99	Cell-Cell Contact	PMID: 18234675
C3:FN1high(H)	C1:C1QChigh(T)	CD99	PILRA	0.000126374	0	CD99_PILRA	CD99 - PILRA	CD99	Cell-Cell Contact	PMID: 18234675
C4:LYZhigh(H)	C1:C1QChigh(T)	CD99	PILRA	6.33692e-05	0	CD99_PILRA	CD99 - PILRA	CD99	Cell-Cell Contact	PMID: 18234675
C5:CD163high(T)	C1:C1QChigh(T)	CD99	PILRA	7.77319e-05	0	CD99_PILRA	CD99 - PILRA	CD99	Cell-Cell Contact	PMID: 18234675
C7:APOEhigh(T)	C1:C1QChigh(T)	CD99	PILRA	4.40481e-05	0	CD99_PILRA	CD99 - PILRA	CD99	Cell-Cell Contact	PMID: 18234675
C8:MARCOhigh(H)	C1:C1QChigh(T)	CD99	PILRA	4.20376e-05	0	CD99_PILRA	CD99 - PILRA	CD99	Cell-Cell Contact	PMID: 18234675
C1:C1QChigh(T)	C11:C1QBhigh(H)	CD99	PILRA	5.37698e-06	0	CD99_PILRA	CD99 - PILRA	CD99	Cell-Cell Contact	PMID: 18234675
C3:FN1high(H)	C11:C1QBhigh(H)	CD99	PILRA	3.32228e-06	0	CD99_PILRA	CD99 - PILRA	CD99	Cell-Cell Contact	PMID: 18234675
C4:LYZhigh(H)	C11:C1QBhigh(H)	CD99	PILRA	1.66557e-06	0	CD99_PILRA	CD99 - PILRA	CD99	Cell-Cell Contact	PMID: 18234675
C5:CD163high(T)	C11:C1QBhigh(H)	CD99	PILRA	2.04331e-06	0	CD99_PILRA	CD99 - PILRA	CD99	Cell-Cell Contact	PMID: 18234675
C7:APOEhigh(T)	C11:C1QBhigh(H)	CD99	PILRA	1.15775e-06	0	CD99_PILRA	CD99 - PILRA	CD99	Cell-Cell Contact	PMID: 18234675
C8:MARCOhigh(H)	C11:C1QBhigh(H)	CD99	PILRA	1.10499e-06	0	CD99_PILRA	CD99 - PILRA	CD99	Cell-Cell Contact	PMID: 18234675
C1:C1QChigh(T)	C3:FN1high(H)	CD99	PILRA	9.64772e-05	0	CD99_PILRA	CD99 - PILRA	CD99	Cell-Cell Contact	PMID: 18234675
C3:FN1high(H)	C3:FN1high(H)	CD99	PILRA	5.96141e-05	0	CD99_PILRA	CD99 - PILRA	CD99	Cell-Cell Contact	PMID: 18234675
C4:LYZhigh(H)	C3:FN1high(H)	CD99	PILRA	2.98766e-05	0	CD99_PILRA	CD99 - PILRA	CD99	Cell-Cell Contact	PMID: 18234675
C5:CD163high(T)	C3:FN1high(H)	CD99	PILRA	3.66592e-05	0	CD99_PILRA	CD99 - PILRA	CD99	Cell-Cell Contact	PMID: 18234675
C7:APOEhigh(T)	C3:FN1high(H)	CD99	PILRA	2.0768e-05	0	CD99_PILRA	CD99 - PILRA	CD99	Cell-Cell Contact	PMID: 18234675
C8:MARCOhigh(H)	C3:FN1high(H)	CD99	PILRA	1.98237e-05	0	CD99_PILRA	CD99 - PILRA	CD99	Cell-Cell Contact	PMID: 18234675
C1:C1QChigh(T)	C4:LYZhigh(H)	CD99	PILRA	9.23974e-05	0	CD99_PILRA	CD99 - PILRA	CD99	Cell-Cell Contact	PMID: 18234675
C3:FN1high(H)	C4:LYZhigh(H)	CD99	PILRA	5.70831e-05	0	CD99_PILRA	CD99 - PILRA	CD99	Cell-Cell Contact	PMID: 18234675
C4:LYZhigh(H)	C4:LYZhigh(H)	CD99	PILRA	2.8635e-05	0	CD99_PILRA	CD99 - PILRA	CD99	Cell-Cell Contact	PMID: 18234675
C5:CD163high(T)	C4:LYZhigh(H)	CD99	PILRA	3.51177e-05	0	CD99_PILRA	CD99 - PILRA	CD99	Cell-Cell Contact	PMID: 18234675
C7:APOEhigh(T)	C4:LYZhigh(H)	CD99	PILRA	1.99039e-05	0	CD99_PILRA	CD99 - PILRA	CD99	Cell-Cell Contact	PMID: 18234675
C8:MARCOhigh(H)	C4:LYZhigh(H)	CD99	PILRA	1.8993e-05	0	CD99_PILRA	CD99 - PILRA	CD99	Cell-Cell Contact	PMID: 18234675
C9:MIFhigh(H)	C4:LYZhigh(H)	CD99	PILRA	6.82882e-06	0	CD99_PILRA	CD99 - PILRA	CD99	Cell-Cell Contact	PMID: 18234675
C1:C1QChigh(T)	C5:CD163high(T)	CD99	PILRA	9.57903e-05	0	CD99_PILRA	CD99 - PILRA	CD99	Cell-Cell Contact	PMID: 18234675
C3:FN1high(H)	C5:CD163high(T)	CD99	PILRA	5.91792e-05	0	CD99_PILRA	CD99 - PILRA	CD99	Cell-Cell Contact	PMID: 18234675
C4:LYZhigh(H)	C5:CD163high(T)	CD99	PILRA	2.96868e-05	0	CD99_PILRA	CD99 - PILRA	CD99	Cell-Cell Contact	PMID: 18234675
C5:CD163high(T)	C5:CD163high(T)	CD99	PILRA	3.64073e-05	0	CD99_PILRA	CD99 - PILRA	CD99	Cell-Cell Contact	PMID: 18234675
C7:APOEhigh(T)	C5:CD163high(T)	CD99	PILRA	2.06349e-05	0	CD99_PILRA	CD99 - PILRA	CD99	Cell-Cell Contact	PMID: 18234675
C8:MARCOhigh(H)	C5:CD163high(T)	CD99	PILRA	1.96905e-05	0	CD99_PILRA	CD99 - PILRA	CD99	Cell-Cell Contact	PMID: 18234675
C9:MIFhigh(H)	C5:CD163high(T)	CD99	PILRA	7.07972e-06	0	CD99_PILRA	CD99 - PILRA	CD99	Cell-Cell Contact	PMID: 18234675
C1:C1QChigh(T)	C7:APOEhigh(T)	CD99	PILRA	4.20194e-05	0	CD99_PILRA	CD99 - PILRA	CD99	Cell-Cell Contact	PMID: 18234675
C3:FN1high(H)	C7:APOEhigh(T)	CD99	PILRA	2.59647e-05	0	CD99_PILRA	CD99 - PILRA	CD99	Cell-Cell Contact	PMID: 18234675
C4:LYZhigh(H)	C7:APOEhigh(T)	CD99	PILRA	1.30112e-05	0	CD99_PILRA	CD99 - PILRA	CD99	Cell-Cell Contact	PMID: 18234675
C5:CD163high(T)	C7:APOEhigh(T)	CD99	PILRA	1.5966e-05	0	CD99_PILRA	CD99 - PILRA	CD99	Cell-Cell Contact	PMID: 18234675
C7:APOEhigh(T)	C7:APOEhigh(T)	CD99	PILRA	9.04446e-06	0	CD99_PILRA	CD99 - PILRA	CD99	Cell-Cell Contact	PMID: 18234675
C8:MARCOhigh(H)	C7:APOEhigh(T)	CD99	PILRA	8.63352e-06	0	CD99_PILRA	CD99 - PILRA	CD99	Cell-Cell Contact	PMID: 18234675
C1:C1QChigh(T)	C8:MARCOhigh(H)	CD99	PILRA	4.34968e-05	0	CD99_PILRA	CD99 - PILRA	CD99	Cell-Cell Contact	PMID: 18234675
C3:FN1high(H)	C8:MARCOhigh(H)	CD99	PILRA	2.68755e-05	0	CD99_PILRA	CD99 - PILRA	CD99	Cell-Cell Contact	PMID: 18234675
C4:LYZhigh(H)	C8:MARCOhigh(H)	CD99	PILRA	1.34734e-05	0	CD99_PILRA	CD99 - PILRA	CD99	Cell-Cell Contact	PMID: 18234675
C5:CD163high(T)	C8:MARCOhigh(H)	CD99	PILRA	1.65292e-05	0	CD99_PILRA	CD99 - PILRA	CD99	Cell-Cell Contact	PMID: 18234675
C7:APOEhigh(T)	C8:MARCOhigh(H)	CD99	PILRA	9.36551e-06	0	CD99_PILRA	CD99 - PILRA	CD99	Cell-Cell Contact	PMID: 18234675
C8:MARCOhigh(H)	C8:MARCOhigh(H)	CD99	PILRA	8.93872e-06	0	CD99_PILRA	CD99 - PILRA	CD99	Cell-Cell Contact	PMID: 18234675
C1:C1QChigh(T)	C9:MIFhigh(H)	CD99	PILRA	3.44039e-05	0	CD99_PILRA	CD99 - PILRA	CD99	Cell-Cell Contact	PMID: 18234675
C3:FN1high(H)	C9:MIFhigh(H)	CD99	PILRA	2.12571e-05	0	CD99_PILRA	CD99 - PILRA	CD99	Cell-Cell Contact	PMID: 18234675
C4:LYZhigh(H)	C9:MIFhigh(H)	CD99	PILRA	1.0657e-05	0	CD99_PILRA	CD99 - PILRA	CD99	Cell-Cell Contact	PMID: 18234675
C5:CD163high(T)	C9:MIFhigh(H)	CD99	PILRA	1.30739e-05	0	CD99_PILRA	CD99 - PILRA	CD99	Cell-Cell Contact	PMID: 18234675
C7:APOEhigh(T)	C9:MIFhigh(H)	CD99	PILRA	7.40781e-06	0	CD99_PILRA	CD99 - PILRA	CD99	Cell-Cell Contact	PMID: 18234675
C8:MARCOhigh(H)	C9:MIFhigh(H)	CD99	PILRA	7.07018e-06	0	CD99_PILRA	CD99 - PILRA	CD99	Cell-Cell Contact	PMID: 18234675
C1:C1QChigh(T)	Classical Monocytes	CD99	PILRA	0.000468788	0	CD99_PILRA	CD99 - PILRA	CD99	Cell-Cell Contact	PMID: 18234675
C3:FN1high(H)	Classical Monocytes	CD99	PILRA	0.000289617	0	CD99_PILRA	CD99 - PILRA	CD99	Cell-Cell Contact	PMID: 18234675
C4:LYZhigh(H)	Classical Monocytes	CD99	PILRA	0.000145284	0	CD99_PILRA	CD99 - PILRA	CD99	Cell-Cell Contact	PMID: 18234675
C5:CD163high(T)	Classical Monocytes	CD99	PILRA	0.000178174	0	CD99_PILRA	CD99 - PILRA	CD99	Cell-Cell Contact	PMID: 18234675
C7:APOEhigh(T)	Classical Monocytes	CD99	PILRA	0.000100985	0	CD99_PILRA	CD99 - PILRA	CD99	Cell-Cell Contact	PMID: 18234675
C8:MARCOhigh(H)	Classical Monocytes	CD99	PILRA	9.63631e-05	0	CD99_PILRA	CD99 - PILRA	CD99	Cell-Cell Contact	PMID: 18234675
C9:MIFhigh(H)	Classical Monocytes	CD99	PILRA	3.46475e-05	0	CD99_PILRA	CD99 - PILRA	CD99	Cell-Cell Contact	PMID: 18234675
C1:C1QChigh(T)	Non-classical Monocytes	CD99	PILRA	0.000507601	0	CD99_PILRA	CD99 - PILRA	CD99	Cell-Cell Contact	PMID: 18234675
C10:BIRC3high(T)	Non-classical Monocytes	CD99	PILRA	4.13912e-06	0.03	CD99_PILRA	CD99 - PILRA	CD99	Cell-Cell Contact	PMID: 18234675
C11:C1QBhigh(H)	Non-classical Monocytes	CD99	PILRA	5.64393e-06	0	CD99_PILRA	CD99 - PILRA	CD99	Cell-Cell Contact	PMID: 18234675
C2:NAMPT/NFKBIAhigh(H)	Non-classical Monocytes	CD99	PILRA	0.000109374	0	CD99_PILRA	CD99 - PILRA	CD99	Cell-Cell Contact	PMID: 18234675
C3:FN1high(H)	Non-classical Monocytes	CD99	PILRA	0.000313127	0	CD99_PILRA	CD99 - PILRA	CD99	Cell-Cell Contact	PMID: 18234675
C4:LYZhigh(H)	Non-classical Monocytes	CD99	PILRA	0.000158339	0	CD99_PILRA	CD99 - PILRA	CD99	Cell-Cell Contact	PMID: 18234675
C5:CD163high(T)	Non-classical Monocytes	CD99	PILRA	0.000193334	0	CD99_PILRA	CD99 - PILRA	CD99	Cell-Cell Contact	PMID: 18234675
C6:HLAhigh(H)	Non-classical Monocytes	CD99	PILRA	7.949e-05	0	CD99_PILRA	CD99 - PILRA	CD99	Cell-Cell Contact	PMID: 18234675
C7:APOEhigh(T)	Non-classical Monocytes	CD99	PILRA	0.000110012	0	CD99_PILRA	CD99 - PILRA	CD99	Cell-Cell Contact	PMID: 18234675
C8:MARCOhigh(H)	Non-classical Monocytes	CD99	PILRA	0.000104698	0	CD99_PILRA	CD99 - PILRA	CD99	Cell-Cell Contact	PMID: 18234675
C9:MIFhigh(H)	Non-classical Monocytes	CD99	PILRA	3.81942e-05	0	CD99_PILRA	CD99 - PILRA	CD99	Cell-Cell Contact	PMID: 18234675
Classical Monocytes	Non-classical Monocytes	CD99	PILRA	0.000354524	0	CD99_PILRA	CD99 - PILRA	CD99	Cell-Cell Contact	PMID: 18234675
C1:C1QChigh(T)	C1:C1QChigh(T)	CD99	CD99	0.000802657	0	CD99_CD99	CD99 - CD99	CD99	Cell-Cell Contact	KEGG: hsa04514
C10:BIRC3high(T)	C1:C1QChigh(T)	CD99	CD99	6.53838e-06	0.03	CD99_CD99	CD99 - CD99	CD99	Cell-Cell Contact	KEGG: hsa04514
C11:C1QBhigh(H)	C1:C1QChigh(T)	CD99	CD99	8.91797e-06	0	CD99_CD99	CD99 - CD99	CD99	Cell-Cell Contact	KEGG: hsa04514
C2:NAMPT/NFKBIAhigh(H)	C1:C1QChigh(T)	CD99	CD99	0.000172816	0	CD99_CD99	CD99 - CD99	CD99	Cell-Cell Contact	KEGG: hsa04514
C3:FN1high(H)	C1:C1QChigh(T)	CD99	CD99	0.000495169	0	CD99_CD99	CD99 - CD99	CD99	Cell-Cell Contact	KEGG: hsa04514
C4:LYZhigh(H)	C1:C1QChigh(T)	CD99	CD99	0.000250313	0	CD99_CD99	CD99 - CD99	CD99	Cell-Cell Contact	KEGG: hsa04514
C5:CD163high(T)	C1:C1QChigh(T)	CD99	CD99	0.000305689	0	CD99_CD99	CD99 - CD99	CD99	Cell-Cell Contact	KEGG: hsa04514
C6:HLAhigh(H)	C1:C1QChigh(T)	CD99	CD99	0.000125598	0	CD99_CD99	CD99 - CD99	CD99	Cell-Cell Contact	KEGG: hsa04514
C7:APOEhigh(T)	C1:C1QChigh(T)	CD99	CD99	0.000173917	0	CD99_CD99	CD99 - CD99	CD99	Cell-Cell Contact	KEGG: hsa04514
C8:MARCOhigh(H)	C1:C1QChigh(T)	CD99	CD99	0.000165534	0	CD99_CD99	CD99 - CD99	CD99	Cell-Cell Contact	KEGG: hsa04514
C9:MIFhigh(H)	C1:C1QChigh(T)	CD99	CD99	6.03523e-05	0	CD99_CD99	CD99 - CD99	CD99	Cell-Cell Contact	KEGG: hsa04514
Classical Monocytes	C1:C1QChigh(T)	CD99	CD99	0.000560154	0	CD99_CD99	CD99 - CD99	CD99	Cell-Cell Contact	KEGG: hsa04514
C1:C1QChigh(T)	C10:BIRC3high(T)	CD99	CD99	6.53838e-06	0.03	CD99_CD99	CD99 - CD99	CD99	Cell-Cell Contact	KEGG: hsa04514
C3:FN1high(H)	C10:BIRC3high(T)	CD99	CD99	4.04049e-06	0.03	CD99_CD99	CD99 - CD99	CD99	Cell-Cell Contact	KEGG: hsa04514
C1:C1QChigh(T)	C11:C1QBhigh(H)	CD99	CD99	8.91797e-06	0	CD99_CD99	CD99 - CD99	CD99	Cell-Cell Contact	KEGG: hsa04514
C3:FN1high(H)	C11:C1QBhigh(H)	CD99	CD99	5.50842e-06	0	CD99_CD99	CD99 - CD99	CD99	Cell-Cell Contact	KEGG: hsa04514
C4:LYZhigh(H)	C11:C1QBhigh(H)	CD99	CD99	2.76617e-06	0.02	CD99_CD99	CD99 - CD99	CD99	Cell-Cell Contact	KEGG: hsa04514
C5:CD163high(T)	C11:C1QBhigh(H)	CD99	CD99	3.39043e-06	0	CD99_CD99	CD99 - CD99	CD99	Cell-Cell Contact	KEGG: hsa04514
C7:APOEhigh(T)	C11:C1QBhigh(H)	CD99	CD99	1.92262e-06	0.01	CD99_CD99	CD99 - CD99	CD99	Cell-Cell Contact	KEGG: hsa04514
C8:MARCOhigh(H)	C11:C1QBhigh(H)	CD99	CD99	1.83398e-06	0	CD99_CD99	CD99 - CD99	CD99	Cell-Cell Contact	KEGG: hsa04514
C1:C1QChigh(T)	C2:NAMPT/NFKBIAhigh(H)	CD99	CD99	0.000172816	0	CD99_CD99	CD99 - CD99	CD99	Cell-Cell Contact	KEGG: hsa04514
C3:FN1high(H)	C2:NAMPT/NFKBIAhigh(H)	CD99	CD99	0.000106751	0	CD99_CD99	CD99 - CD99	CD99	Cell-Cell Contact	KEGG: hsa04514
C4:LYZhigh(H)	C2:NAMPT/NFKBIAhigh(H)	CD99	CD99	5.35901e-05	0	CD99_CD99	CD99 - CD99	CD99	Cell-Cell Contact	KEGG: hsa04514
C5:CD163high(T)	C2:NAMPT/NFKBIAhigh(H)	CD99	CD99	6.56955e-05	0	CD99_CD99	CD99 - CD99	CD99	Cell-Cell Contact	KEGG: hsa04514
C7:APOEhigh(T)	C2:NAMPT/NFKBIAhigh(H)	CD99	CD99	3.72484e-05	0	CD99_CD99	CD99 - CD99	CD99	Cell-Cell Contact	KEGG: hsa04514
C8:MARCOhigh(H)	C2:NAMPT/NFKBIAhigh(H)	CD99	CD99	3.55348e-05	0	CD99_CD99	CD99 - CD99	CD99	Cell-Cell Contact	KEGG: hsa04514
C1:C1QChigh(T)	C3:FN1high(H)	CD99	CD99	0.000495169	0	CD99_CD99	CD99 - CD99	CD99	Cell-Cell Contact	KEGG: hsa04514
C10:BIRC3high(T)	C3:FN1high(H)	CD99	CD99	4.04049e-06	0.03	CD99_CD99	CD99 - CD99	CD99	Cell-Cell Contact	KEGG: hsa04514
C11:C1QBhigh(H)	C3:FN1high(H)	CD99	CD99	5.50842e-06	0	CD99_CD99	CD99 - CD99	CD99	Cell-Cell Contact	KEGG: hsa04514
C2:NAMPT/NFKBIAhigh(H)	C3:FN1high(H)	CD99	CD99	0.000106751	0	CD99_CD99	CD99 - CD99	CD99	Cell-Cell Contact	KEGG: hsa04514
C3:FN1high(H)	C3:FN1high(H)	CD99	CD99	0.000305445	0	CD99_CD99	CD99 - CD99	CD99	Cell-Cell Contact	KEGG: hsa04514
C4:LYZhigh(H)	C3:FN1high(H)	CD99	CD99	0.000154487	0	CD99_CD99	CD99 - CD99	CD99	Cell-Cell Contact	KEGG: hsa04514
C5:CD163high(T)	C3:FN1high(H)	CD99	CD99	0.000188609	0	CD99_CD99	CD99 - CD99	CD99	Cell-Cell Contact	KEGG: hsa04514
C6:HLAhigh(H)	C3:FN1high(H)	CD99	CD99	7.75832e-05	0	CD99_CD99	CD99 - CD99	CD99	Cell-Cell Contact	KEGG: hsa04514
C7:APOEhigh(T)	C3:FN1high(H)	CD99	CD99	0.000107334	0	CD99_CD99	CD99 - CD99	CD99	Cell-Cell Contact	KEGG: hsa04514
C8:MARCOhigh(H)	C3:FN1high(H)	CD99	CD99	0.000102143	0	CD99_CD99	CD99 - CD99	CD99	Cell-Cell Contact	KEGG: hsa04514
C9:MIFhigh(H)	C3:FN1high(H)	CD99	CD99	3.72764e-05	0	CD99_CD99	CD99 - CD99	CD99	Cell-Cell Contact	KEGG: hsa04514
Classical Monocytes	C3:FN1high(H)	CD99	CD99	0.000346023	0	CD99_CD99	CD99 - CD99	CD99	Cell-Cell Contact	KEGG: hsa04514
C1:C1QChigh(T)	C4:LYZhigh(H)	CD99	CD99	0.000250313	0	CD99_CD99	CD99 - CD99	CD99	Cell-Cell Contact	KEGG: hsa04514
C11:C1QBhigh(H)	C4:LYZhigh(H)	CD99	CD99	2.76617e-06	0.02	CD99_CD99	CD99 - CD99	CD99	Cell-Cell Contact	KEGG: hsa04514
C2:NAMPT/NFKBIAhigh(H)	C4:LYZhigh(H)	CD99	CD99	5.35901e-05	0	CD99_CD99	CD99 - CD99	CD99	Cell-Cell Contact	KEGG: hsa04514
C3:FN1high(H)	C4:LYZhigh(H)	CD99	CD99	0.000154487	0	CD99_CD99	CD99 - CD99	CD99	Cell-Cell Contact	KEGG: hsa04514
C4:LYZhigh(H)	C4:LYZhigh(H)	CD99	CD99	7.79156e-05	0	CD99_CD99	CD99 - CD99	CD99	Cell-Cell Contact	KEGG: hsa04514
C5:CD163high(T)	C4:LYZhigh(H)	CD99	CD99	9.52728e-05	0	CD99_CD99	CD99 - CD99	CD99	Cell-Cell Contact	KEGG: hsa04514
C6:HLAhigh(H)	C4:LYZhigh(H)	CD99	CD99	3.89485e-05	0	CD99_CD99	CD99 - CD99	CD99	Cell-Cell Contact	KEGG: hsa04514
C7:APOEhigh(T)	C4:LYZhigh(H)	CD99	CD99	5.41423e-05	0	CD99_CD99	CD99 - CD99	CD99	Cell-Cell Contact	KEGG: hsa04514
C8:MARCOhigh(H)	C4:LYZhigh(H)	CD99	CD99	5.15721e-05	0	CD99_CD99	CD99 - CD99	CD99	Cell-Cell Contact	KEGG: hsa04514
C9:MIFhigh(H)	C4:LYZhigh(H)	CD99	CD99	1.87241e-05	0	CD99_CD99	CD99 - CD99	CD99	Cell-Cell Contact	KEGG: hsa04514
Classical Monocytes	C4:LYZhigh(H)	CD99	CD99	0.000173686	0	CD99_CD99	CD99 - CD99	CD99	Cell-Cell Contact	KEGG: hsa04514
C1:C1QChigh(T)	C5:CD163high(T)	CD99	CD99	0.000305689	0	CD99_CD99	CD99 - CD99	CD99	Cell-Cell Contact	KEGG: hsa04514
C11:C1QBhigh(H)	C5:CD163high(T)	CD99	CD99	3.39043e-06	0	CD99_CD99	CD99 - CD99	CD99	Cell-Cell Contact	KEGG: hsa04514
C2:NAMPT/NFKBIAhigh(H)	C5:CD163high(T)	CD99	CD99	6.56955e-05	0	CD99_CD99	CD99 - CD99	CD99	Cell-Cell Contact	KEGG: hsa04514
C3:FN1high(H)	C5:CD163high(T)	CD99	CD99	0.000188609	0	CD99_CD99	CD99 - CD99	CD99	Cell-Cell Contact	KEGG: hsa04514
C4:LYZhigh(H)	C5:CD163high(T)	CD99	CD99	9.52728e-05	0	CD99_CD99	CD99 - CD99	CD99	Cell-Cell Contact	KEGG: hsa04514
C5:CD163high(T)	C5:CD163high(T)	CD99	CD99	0.000116397	0	CD99_CD99	CD99 - CD99	CD99	Cell-Cell Contact	KEGG: hsa04514
C6:HLAhigh(H)	C5:CD163high(T)	CD99	CD99	4.7746e-05	0	CD99_CD99	CD99 - CD99	CD99	Cell-Cell Contact	KEGG: hsa04514
C7:APOEhigh(T)	C5:CD163high(T)	CD99	CD99	6.6198e-05	0	CD99_CD99	CD99 - CD99	CD99	Cell-Cell Contact	KEGG: hsa04514
C8:MARCOhigh(H)	C5:CD163high(T)	CD99	CD99	6.30228e-05	0	CD99_CD99	CD99 - CD99	CD99	Cell-Cell Contact	KEGG: hsa04514
C9:MIFhigh(H)	C5:CD163high(T)	CD99	CD99	2.29463e-05	0	CD99_CD99	CD99 - CD99	CD99	Cell-Cell Contact	KEGG: hsa04514
Classical Monocytes	C5:CD163high(T)	CD99	CD99	0.000212934	0	CD99_CD99	CD99 - CD99	CD99	Cell-Cell Contact	KEGG: hsa04514
C1:C1QChigh(T)	C6:HLAhigh(H)	CD99	CD99	0.000125598	0	CD99_CD99	CD99 - CD99	CD99	Cell-Cell Contact	KEGG: hsa04514
C3:FN1high(H)	C6:HLAhigh(H)	CD99	CD99	7.75832e-05	0	CD99_CD99	CD99 - CD99	CD99	Cell-Cell Contact	KEGG: hsa04514
C4:LYZhigh(H)	C6:HLAhigh(H)	CD99	CD99	3.89485e-05	0	CD99_CD99	CD99 - CD99	CD99	Cell-Cell Contact	KEGG: hsa04514
C5:CD163high(T)	C6:HLAhigh(H)	CD99	CD99	4.7746e-05	0	CD99_CD99	CD99 - CD99	CD99	Cell-Cell Contact	KEGG: hsa04514
C7:APOEhigh(T)	C6:HLAhigh(H)	CD99	CD99	2.70715e-05	0	CD99_CD99	CD99 - CD99	CD99	Cell-Cell Contact	KEGG: hsa04514
C8:MARCOhigh(H)	C6:HLAhigh(H)	CD99	CD99	2.5826e-05	0	CD99_CD99	CD99 - CD99	CD99	Cell-Cell Contact	KEGG: hsa04514
C9:MIFhigh(H)	C6:HLAhigh(H)	CD99	CD99	9.29842e-06	0.02	CD99_CD99	CD99 - CD99	CD99	Cell-Cell Contact	KEGG: hsa04514
C1:C1QChigh(T)	C7:APOEhigh(T)	CD99	CD99	0.000173917	0	CD99_CD99	CD99 - CD99	CD99	Cell-Cell Contact	KEGG: hsa04514
C11:C1QBhigh(H)	C7:APOEhigh(T)	CD99	CD99	1.92262e-06	0.01	CD99_CD99	CD99 - CD99	CD99	Cell-Cell Contact	KEGG: hsa04514
C2:NAMPT/NFKBIAhigh(H)	C7:APOEhigh(T)	CD99	CD99	3.72484e-05	0	CD99_CD99	CD99 - CD99	CD99	Cell-Cell Contact	KEGG: hsa04514
C3:FN1high(H)	C7:APOEhigh(T)	CD99	CD99	0.000107334	0	CD99_CD99	CD99 - CD99	CD99	Cell-Cell Contact	KEGG: hsa04514
C4:LYZhigh(H)	C7:APOEhigh(T)	CD99	CD99	5.41423e-05	0	CD99_CD99	CD99 - CD99	CD99	Cell-Cell Contact	KEGG: hsa04514
C5:CD163high(T)	C7:APOEhigh(T)	CD99	CD99	6.6198e-05	0	CD99_CD99	CD99 - CD99	CD99	Cell-Cell Contact	KEGG: hsa04514
C6:HLAhigh(H)	C7:APOEhigh(T)	CD99	CD99	2.70715e-05	0	CD99_CD99	CD99 - CD99	CD99	Cell-Cell Contact	KEGG: hsa04514
C7:APOEhigh(T)	C7:APOEhigh(T)	CD99	CD99	3.76223e-05	0	CD99_CD99	CD99 - CD99	CD99	Cell-Cell Contact	KEGG: hsa04514
C8:MARCOhigh(H)	C7:APOEhigh(T)	CD99	CD99	3.58345e-05	0	CD99_CD99	CD99 - CD99	CD99	Cell-Cell Contact	KEGG: hsa04514
C9:MIFhigh(H)	C7:APOEhigh(T)	CD99	CD99	1.30139e-05	0	CD99_CD99	CD99 - CD99	CD99	Cell-Cell Contact	KEGG: hsa04514
Classical Monocytes	C7:APOEhigh(T)	CD99	CD99	0.000120723	0	CD99_CD99	CD99 - CD99	CD99	Cell-Cell Contact	KEGG: hsa04514
C1:C1QChigh(T)	C8:MARCOhigh(H)	CD99	CD99	0.000165534	0	CD99_CD99	CD99 - CD99	CD99	Cell-Cell Contact	KEGG: hsa04514
C11:C1QBhigh(H)	C8:MARCOhigh(H)	CD99	CD99	1.83398e-06	0	CD99_CD99	CD99 - CD99	CD99	Cell-Cell Contact	KEGG: hsa04514
C2:NAMPT/NFKBIAhigh(H)	C8:MARCOhigh(H)	CD99	CD99	3.55348e-05	0	CD99_CD99	CD99 - CD99	CD99	Cell-Cell Contact	KEGG: hsa04514
C3:FN1high(H)	C8:MARCOhigh(H)	CD99	CD99	0.000102143	0	CD99_CD99	CD99 - CD99	CD99	Cell-Cell Contact	KEGG: hsa04514
C4:LYZhigh(H)	C8:MARCOhigh(H)	CD99	CD99	5.15721e-05	0	CD99_CD99	CD99 - CD99	CD99	Cell-Cell Contact	KEGG: hsa04514
C5:CD163high(T)	C8:MARCOhigh(H)	CD99	CD99	6.30228e-05	0	CD99_CD99	CD99 - CD99	CD99	Cell-Cell Contact	KEGG: hsa04514
C6:HLAhigh(H)	C8:MARCOhigh(H)	CD99	CD99	2.5826e-05	0	CD99_CD99	CD99 - CD99	CD99	Cell-Cell Contact	KEGG: hsa04514
C7:APOEhigh(T)	C8:MARCOhigh(H)	CD99	CD99	3.58345e-05	0	CD99_CD99	CD99 - CD99	CD99	Cell-Cell Contact	KEGG: hsa04514
C8:MARCOhigh(H)	C8:MARCOhigh(H)	CD99	CD99	3.41209e-05	0	CD99_CD99	CD99 - CD99	CD99	Cell-Cell Contact	KEGG: hsa04514
C9:MIFhigh(H)	C8:MARCOhigh(H)	CD99	CD99	1.24129e-05	0	CD99_CD99	CD99 - CD99	CD99	Cell-Cell Contact	KEGG: hsa04514
Classical Monocytes	C8:MARCOhigh(H)	CD99	CD99	0.000115174	0	CD99_CD99	CD99 - CD99	CD99	Cell-Cell Contact	KEGG: hsa04514
C1:C1QChigh(T)	C9:MIFhigh(H)	CD99	CD99	6.03523e-05	0	CD99_CD99	CD99 - CD99	CD99	Cell-Cell Contact	KEGG: hsa04514
C3:FN1high(H)	C9:MIFhigh(H)	CD99	CD99	3.72764e-05	0	CD99_CD99	CD99 - CD99	CD99	Cell-Cell Contact	KEGG: hsa04514
C4:LYZhigh(H)	C9:MIFhigh(H)	CD99	CD99	1.87241e-05	0	CD99_CD99	CD99 - CD99	CD99	Cell-Cell Contact	KEGG: hsa04514
C5:CD163high(T)	C9:MIFhigh(H)	CD99	CD99	2.29463e-05	0	CD99_CD99	CD99 - CD99	CD99	Cell-Cell Contact	KEGG: hsa04514
C6:HLAhigh(H)	C9:MIFhigh(H)	CD99	CD99	9.29842e-06	0.02	CD99_CD99	CD99 - CD99	CD99	Cell-Cell Contact	KEGG: hsa04514
C7:APOEhigh(T)	C9:MIFhigh(H)	CD99	CD99	1.30139e-05	0	CD99_CD99	CD99 - CD99	CD99	Cell-Cell Contact	KEGG: hsa04514
C8:MARCOhigh(H)	C9:MIFhigh(H)	CD99	CD99	1.24129e-05	0	CD99_CD99	CD99 - CD99	CD99	Cell-Cell Contact	KEGG: hsa04514
C9:MIFhigh(H)	C9:MIFhigh(H)	CD99	CD99	4.47366e-06	0	CD99_CD99	CD99 - CD99	CD99	Cell-Cell Contact	KEGG: hsa04514
C1:C1QChigh(T)	Classical Monocytes	CD99	CD99	0.000560154	0	CD99_CD99	CD99 - CD99	CD99	Cell-Cell Contact	KEGG: hsa04514
C3:FN1high(H)	Classical Monocytes	CD99	CD99	0.000346023	0	CD99_CD99	CD99 - CD99	CD99	Cell-Cell Contact	KEGG: hsa04514
C4:LYZhigh(H)	Classical Monocytes	CD99	CD99	0.000173686	0	CD99_CD99	CD99 - CD99	CD99	Cell-Cell Contact	KEGG: hsa04514
C5:CD163high(T)	Classical Monocytes	CD99	CD99	0.000212934	0	CD99_CD99	CD99 - CD99	CD99	Cell-Cell Contact	KEGG: hsa04514
C7:APOEhigh(T)	Classical Monocytes	CD99	CD99	0.000120723	0	CD99_CD99	CD99 - CD99	CD99	Cell-Cell Contact	KEGG: hsa04514
C8:MARCOhigh(H)	Classical Monocytes	CD99	CD99	0.000115174	0	CD99_CD99	CD99 - CD99	CD99	Cell-Cell Contact	KEGG: hsa04514
C10:BIRC3high(T)	Non-classical Monocytes	ICAM1	ITGAX_ITGB2	2.36748e-06	0	ICAM1_ITGAX_ITGB2	ICAM1 - (ITGAX+ITGB2)	ICAM	Cell-Cell Contact	PMID: 16252253
C4:LYZhigh(H)	Non-classical Monocytes	ICAM1	ITGAX_ITGB2	1.74688e-05	0	ICAM1_ITGAX_ITGB2	ICAM1 - (ITGAX+ITGB2)	ICAM	Cell-Cell Contact	PMID: 16252253
C5:CD163high(T)	Non-classical Monocytes	ICAM1	ITGAX_ITGB2	2.18179e-05	0	ICAM1_ITGAX_ITGB2	ICAM1 - (ITGAX+ITGB2)	ICAM	Cell-Cell Contact	PMID: 16252253
C10:BIRC3high(T)	Non-classical Monocytes	ICAM1	ITGAL_ITGB2	4.80686e-06	0	ICAM1_ITGAL_ITGB2	ICAM1 - (ITGAL+ITGB2)	ICAM	Cell-Cell Contact	KEGG: hsa04514
C4:LYZhigh(H)	Non-classical Monocytes	ICAM1	ITGAL_ITGB2	3.5475e-05	0	ICAM1_ITGAL_ITGB2	ICAM1 - (ITGAL+ITGB2)	ICAM	Cell-Cell Contact	KEGG: hsa04514
C5:CD163high(T)	Non-classical Monocytes	ICAM1	ITGAL_ITGB2	4.42728e-05	0	ICAM1_ITGAL_ITGB2	ICAM1 - (ITGAL+ITGB2)	ICAM	Cell-Cell Contact	KEGG: hsa04514
Non-classical Monocytes	Non-classical Monocytes	ICAM2	ITGAL_ITGB2	8.28176e-05	0	ICAM2_ITGAL_ITGB2	ICAM2 - (ITGAL+ITGB2)	ICAM	Cell-Cell Contact	KEGG: hsa04514
C10:BIRC3high(T)	C1:C1QChigh(T)	ICAM1	ITGAM_ITGB2	4.37896e-06	0	ICAM1_ITGAM_ITGB2	ICAM1 - (ITGAM+ITGB2)	ICAM	Cell-Cell Contact	KEGG: hsa04514
C4:LYZhigh(H)	C1:C1QChigh(T)	ICAM1	ITGAM_ITGB2	3.23115e-05	0	ICAM1_ITGAM_ITGB2	ICAM1 - (ITGAM+ITGB2)	ICAM	Cell-Cell Contact	KEGG: hsa04514
C5:CD163high(T)	C1:C1QChigh(T)	ICAM1	ITGAM_ITGB2	4.03518e-05	0	ICAM1_ITGAM_ITGB2	ICAM1 - (ITGAM+ITGB2)	ICAM	Cell-Cell Contact	KEGG: hsa04514
C10:BIRC3high(T)	C11:C1QBhigh(H)	ICAM1	ITGAM_ITGB2	7.60168e-08	0	ICAM1_ITGAM_ITGB2	ICAM1 - (ITGAM+ITGB2)	ICAM	Cell-Cell Contact	KEGG: hsa04514
C4:LYZhigh(H)	C11:C1QBhigh(H)	ICAM1	ITGAM_ITGB2	5.60865e-07	0	ICAM1_ITGAM_ITGB2	ICAM1 - (ITGAM+ITGB2)	ICAM	Cell-Cell Contact	KEGG: hsa04514
C5:CD163high(T)	C11:C1QBhigh(H)	ICAM1	ITGAM_ITGB2	7.00663e-07	0	ICAM1_ITGAM_ITGB2	ICAM1 - (ITGAM+ITGB2)	ICAM	Cell-Cell Contact	KEGG: hsa04514
C10:BIRC3high(T)	C2:NAMPT/NFKBIAhigh(H)	ICAM1	ITGAM_ITGB2	1.38197e-06	0	ICAM1_ITGAM_ITGB2	ICAM1 - (ITGAM+ITGB2)	ICAM	Cell-Cell Contact	KEGG: hsa04514
C4:LYZhigh(H)	C2:NAMPT/NFKBIAhigh(H)	ICAM1	ITGAM_ITGB2	1.01962e-05	0	ICAM1_ITGAM_ITGB2	ICAM1 - (ITGAM+ITGB2)	ICAM	Cell-Cell Contact	KEGG: hsa04514
C5:CD163high(T)	C2:NAMPT/NFKBIAhigh(H)	ICAM1	ITGAM_ITGB2	1.27385e-05	0	ICAM1_ITGAM_ITGB2	ICAM1 - (ITGAM+ITGB2)	ICAM	Cell-Cell Contact	KEGG: hsa04514
C10:BIRC3high(T)	C3:FN1high(H)	ICAM1	ITGAM_ITGB2	2.38039e-06	0	ICAM1_ITGAM_ITGB2	ICAM1 - (ITGAM+ITGB2)	ICAM	Cell-Cell Contact	KEGG: hsa04514
C4:LYZhigh(H)	C3:FN1high(H)	ICAM1	ITGAM_ITGB2	1.75641e-05	0	ICAM1_ITGAM_ITGB2	ICAM1 - (ITGAM+ITGB2)	ICAM	Cell-Cell Contact	KEGG: hsa04514
C5:CD163high(T)	C3:FN1high(H)	ICAM1	ITGAM_ITGB2	2.19361e-05	0	ICAM1_ITGAM_ITGB2	ICAM1 - (ITGAM+ITGB2)	ICAM	Cell-Cell Contact	KEGG: hsa04514
C10:BIRC3high(T)	C4:LYZhigh(H)	ICAM1	ITGAM_ITGB2	1.65424e-06	0	ICAM1_ITGAM_ITGB2	ICAM1 - (ITGAM+ITGB2)	ICAM	Cell-Cell Contact	KEGG: hsa04514
C4:LYZhigh(H)	C4:LYZhigh(H)	ICAM1	ITGAM_ITGB2	1.22062e-05	0	ICAM1_ITGAM_ITGB2	ICAM1 - (ITGAM+ITGB2)	ICAM	Cell-Cell Contact	KEGG: hsa04514
C5:CD163high(T)	C4:LYZhigh(H)	ICAM1	ITGAM_ITGB2	1.52441e-05	0	ICAM1_ITGAM_ITGB2	ICAM1 - (ITGAM+ITGB2)	ICAM	Cell-Cell Contact	KEGG: hsa04514
C10:BIRC3high(T)	C5:CD163high(T)	ICAM1	ITGAM_ITGB2	2.0001e-06	0	ICAM1_ITGAM_ITGB2	ICAM1 - (ITGAM+ITGB2)	ICAM	Cell-Cell Contact	KEGG: hsa04514
C4:LYZhigh(H)	C5:CD163high(T)	ICAM1	ITGAM_ITGB2	1.47588e-05	0	ICAM1_ITGAM_ITGB2	ICAM1 - (ITGAM+ITGB2)	ICAM	Cell-Cell Contact	KEGG: hsa04514
C5:CD163high(T)	C5:CD163high(T)	ICAM1	ITGAM_ITGB2	1.84294e-05	0	ICAM1_ITGAM_ITGB2	ICAM1 - (ITGAM+ITGB2)	ICAM	Cell-Cell Contact	KEGG: hsa04514
C10:BIRC3high(T)	C6:HLAhigh(H)	ICAM1	ITGAM_ITGB2	9.00164e-07	0	ICAM1_ITGAM_ITGB2	ICAM1 - (ITGAM+ITGB2)	ICAM	Cell-Cell Contact	KEGG: hsa04514
C4:LYZhigh(H)	C6:HLAhigh(H)	ICAM1	ITGAM_ITGB2	6.64138e-06	0	ICAM1_ITGAM_ITGB2	ICAM1 - (ITGAM+ITGB2)	ICAM	Cell-Cell Contact	KEGG: hsa04514
C5:CD163high(T)	C6:HLAhigh(H)	ICAM1	ITGAM_ITGB2	8.29771e-06	0	ICAM1_ITGAM_ITGB2	ICAM1 - (ITGAM+ITGB2)	ICAM	Cell-Cell Contact	KEGG: hsa04514
C10:BIRC3high(T)	C7:APOEhigh(T)	ICAM1	ITGAM_ITGB2	1.04954e-06	0	ICAM1_ITGAM_ITGB2	ICAM1 - (ITGAM+ITGB2)	ICAM	Cell-Cell Contact	KEGG: hsa04514
C4:LYZhigh(H)	C7:APOEhigh(T)	ICAM1	ITGAM_ITGB2	7.7442e-06	0	ICAM1_ITGAM_ITGB2	ICAM1 - (ITGAM+ITGB2)	ICAM	Cell-Cell Contact	KEGG: hsa04514
C5:CD163high(T)	C7:APOEhigh(T)	ICAM1	ITGAM_ITGB2	9.67216e-06	0	ICAM1_ITGAM_ITGB2	ICAM1 - (ITGAM+ITGB2)	ICAM	Cell-Cell Contact	KEGG: hsa04514
C10:BIRC3high(T)	C8:MARCOhigh(H)	ICAM1	ITGAM_ITGB2	8.80261e-07	0	ICAM1_ITGAM_ITGB2	ICAM1 - (ITGAM+ITGB2)	ICAM	Cell-Cell Contact	KEGG: hsa04514
C4:LYZhigh(H)	C8:MARCOhigh(H)	ICAM1	ITGAM_ITGB2	6.49509e-06	0	ICAM1_ITGAM_ITGB2	ICAM1 - (ITGAM+ITGB2)	ICAM	Cell-Cell Contact	KEGG: hsa04514
C5:CD163high(T)	C8:MARCOhigh(H)	ICAM1	ITGAM_ITGB2	8.11222e-06	0	ICAM1_ITGAM_ITGB2	ICAM1 - (ITGAM+ITGB2)	ICAM	Cell-Cell Contact	KEGG: hsa04514
C10:BIRC3high(T)	C9:MIFhigh(H)	ICAM1	ITGAM_ITGB2	7.32943e-07	0	ICAM1_ITGAM_ITGB2	ICAM1 - (ITGAM+ITGB2)	ICAM	Cell-Cell Contact	KEGG: hsa04514
C4:LYZhigh(H)	C9:MIFhigh(H)	ICAM1	ITGAM_ITGB2	5.40816e-06	0	ICAM1_ITGAM_ITGB2	ICAM1 - (ITGAM+ITGB2)	ICAM	Cell-Cell Contact	KEGG: hsa04514
C5:CD163high(T)	C9:MIFhigh(H)	ICAM1	ITGAM_ITGB2	6.75436e-06	0	ICAM1_ITGAM_ITGB2	ICAM1 - (ITGAM+ITGB2)	ICAM	Cell-Cell Contact	KEGG: hsa04514
Non-classical Monocytes	C1:C1QChigh(T)	ICAM2	ITGAM_ITGB2	7.55552e-05	0	ICAM2_ITGAM_ITGB2	ICAM2 - (ITGAM+ITGB2)	ICAM	Cell-Cell Contact	KEGG: hsa04514
Non-classical Monocytes	C11:C1QBhigh(H)	ICAM2	ITGAM_ITGB2	1.31256e-06	0	ICAM2_ITGAM_ITGB2	ICAM2 - (ITGAM+ITGB2)	ICAM	Cell-Cell Contact	KEGG: hsa04514
Non-classical Monocytes	C2:NAMPT/NFKBIAhigh(H)	ICAM2	ITGAM_ITGB2	2.38655e-05	0	ICAM2_ITGAM_ITGB2	ICAM2 - (ITGAM+ITGB2)	ICAM	Cell-Cell Contact	KEGG: hsa04514
Non-classical Monocytes	C3:FN1high(H)	ICAM2	ITGAM_ITGB2	4.10773e-05	0	ICAM2_ITGAM_ITGB2	ICAM2 - (ITGAM+ITGB2)	ICAM	Cell-Cell Contact	KEGG: hsa04514
Non-classical Monocytes	C4:LYZhigh(H)	ICAM2	ITGAM_ITGB2	2.85449e-05	0	ICAM2_ITGAM_ITGB2	ICAM2 - (ITGAM+ITGB2)	ICAM	Cell-Cell Contact	KEGG: hsa04514
Non-classical Monocytes	C5:CD163high(T)	ICAM2	ITGAM_ITGB2	3.45026e-05	0	ICAM2_ITGAM_ITGB2	ICAM2 - (ITGAM+ITGB2)	ICAM	Cell-Cell Contact	KEGG: hsa04514
Non-classical Monocytes	C6:HLAhigh(H)	ICAM2	ITGAM_ITGB2	1.55467e-05	0	ICAM2_ITGAM_ITGB2	ICAM2 - (ITGAM+ITGB2)	ICAM	Cell-Cell Contact	KEGG: hsa04514
Non-classical Monocytes	C7:APOEhigh(T)	ICAM2	ITGAM_ITGB2	1.81127e-05	0	ICAM2_ITGAM_ITGB2	ICAM2 - (ITGAM+ITGB2)	ICAM	Cell-Cell Contact	KEGG: hsa04514
Non-classical Monocytes	C8:MARCOhigh(H)	ICAM2	ITGAM_ITGB2	1.51919e-05	0	ICAM2_ITGAM_ITGB2	ICAM2 - (ITGAM+ITGB2)	ICAM	Cell-Cell Contact	KEGG: hsa04514
Non-classical Monocytes	C9:MIFhigh(H)	ICAM2	ITGAM_ITGB2	1.26482e-05	0	ICAM2_ITGAM_ITGB2	ICAM2 - (ITGAM+ITGB2)	ICAM	Cell-Cell Contact	KEGG: hsa04514
C10:BIRC3high(T)	Non-classical Monocytes	ICAM1	ITGAL	4.13117e-06	0	ICAM1_ITGAL	ICAM1 - ITGAL	ICAM	Cell-Cell Contact	PMID: 23602662
C4:LYZhigh(H)	Non-classical Monocytes	ICAM1	ITGAL	3.04867e-05	0	ICAM1_ITGAL	ICAM1 - ITGAL	ICAM	Cell-Cell Contact	PMID: 23602662
C5:CD163high(T)	Non-classical Monocytes	ICAM1	ITGAL	3.80556e-05	0	ICAM1_ITGAL	ICAM1 - ITGAL	ICAM	Cell-Cell Contact	PMID: 23602662
C10:BIRC3high(T)	Non-classical Monocytes	ICAM1	SPN	1.48568e-06	0	ICAM1_SPN	ICAM1 - SPN	ICAM	Cell-Cell Contact	PMID: 1683685
C4:LYZhigh(H)	Non-classical Monocytes	ICAM1	SPN	1.09615e-05	0	ICAM1_SPN	ICAM1 - SPN	ICAM	Cell-Cell Contact	PMID: 1683685
C5:CD163high(T)	Non-classical Monocytes	ICAM1	SPN	1.36943e-05	0	ICAM1_SPN	ICAM1 - SPN	ICAM	Cell-Cell Contact	PMID: 1683685
C1:C1QChigh(T)	C10:BIRC3high(T)	ITGB2	ICAM1	7.88613e-06	0	ITGB2_ICAM1	ITGB2 - ICAM1	ITGB2	Cell-Cell Contact	KEGG: hsa04514
C10:BIRC3high(T)	C10:BIRC3high(T)	ITGB2	ICAM1	1.22308e-07	0	ITGB2_ICAM1	ITGB2 - ICAM1	ITGB2	Cell-Cell Contact	KEGG: hsa04514
C11:C1QBhigh(H)	C10:BIRC3high(T)	ITGB2	ICAM1	8.74362e-08	0	ITGB2_ICAM1	ITGB2 - ICAM1	ITGB2	Cell-Cell Contact	KEGG: hsa04514
C2:NAMPT/NFKBIAhigh(H)	C10:BIRC3high(T)	ITGB2	ICAM1	1.79426e-06	0	ITGB2_ICAM1	ITGB2 - ICAM1	ITGB2	Cell-Cell Contact	KEGG: hsa04514
C3:FN1high(H)	C10:BIRC3high(T)	ITGB2	ICAM1	3.94499e-06	0	ITGB2_ICAM1	ITGB2 - ICAM1	ITGB2	Cell-Cell Contact	KEGG: hsa04514
C4:LYZhigh(H)	C10:BIRC3high(T)	ITGB2	ICAM1	3.36419e-06	0	ITGB2_ICAM1	ITGB2 - ICAM1	ITGB2	Cell-Cell Contact	KEGG: hsa04514
C5:CD163high(T)	C10:BIRC3high(T)	ITGB2	ICAM1	4.29648e-06	0	ITGB2_ICAM1	ITGB2 - ICAM1	ITGB2	Cell-Cell Contact	KEGG: hsa04514
C6:HLAhigh(H)	C10:BIRC3high(T)	ITGB2	ICAM1	1.38261e-06	0	ITGB2_ICAM1	ITGB2 - ICAM1	ITGB2	Cell-Cell Contact	KEGG: hsa04514
C7:APOEhigh(T)	C10:BIRC3high(T)	ITGB2	ICAM1	2.00446e-06	0	ITGB2_ICAM1	ITGB2 - ICAM1	ITGB2	Cell-Cell Contact	KEGG: hsa04514
C8:MARCOhigh(H)	C10:BIRC3high(T)	ITGB2	ICAM1	1.51105e-06	0	ITGB2_ICAM1	ITGB2 - ICAM1	ITGB2	Cell-Cell Contact	KEGG: hsa04514
C9:MIFhigh(H)	C10:BIRC3high(T)	ITGB2	ICAM1	1.29454e-06	0	ITGB2_ICAM1	ITGB2 - ICAM1	ITGB2	Cell-Cell Contact	KEGG: hsa04514
Classical Monocytes	C10:BIRC3high(T)	ITGB2	ICAM1	1.58829e-05	0	ITGB2_ICAM1	ITGB2 - ICAM1	ITGB2	Cell-Cell Contact	KEGG: hsa04514
Non-classical Monocytes	C10:BIRC3high(T)	ITGB2	ICAM1	5.59206e-06	0	ITGB2_ICAM1	ITGB2 - ICAM1	ITGB2	Cell-Cell Contact	KEGG: hsa04514
C1:C1QChigh(T)	C4:LYZhigh(H)	ITGB2	ICAM1	5.82005e-05	0	ITGB2_ICAM1	ITGB2 - ICAM1	ITGB2	Cell-Cell Contact	KEGG: hsa04514
C10:BIRC3high(T)	C4:LYZhigh(H)	ITGB2	ICAM1	9.02397e-07	0	ITGB2_ICAM1	ITGB2 - ICAM1	ITGB2	Cell-Cell Contact	KEGG: hsa04514
C11:C1QBhigh(H)	C4:LYZhigh(H)	ITGB2	ICAM1	6.45133e-07	0	ITGB2_ICAM1	ITGB2 - ICAM1	ITGB2	Cell-Cell Contact	KEGG: hsa04514
C2:NAMPT/NFKBIAhigh(H)	C4:LYZhigh(H)	ITGB2	ICAM1	1.32386e-05	0	ITGB2_ICAM1	ITGB2 - ICAM1	ITGB2	Cell-Cell Contact	KEGG: hsa04514
C3:FN1high(H)	C4:LYZhigh(H)	ITGB2	ICAM1	2.91128e-05	0	ITGB2_ICAM1	ITGB2 - ICAM1	ITGB2	Cell-Cell Contact	KEGG: hsa04514
C4:LYZhigh(H)	C4:LYZhigh(H)	ITGB2	ICAM1	2.48289e-05	0	ITGB2_ICAM1	ITGB2 - ICAM1	ITGB2	Cell-Cell Contact	KEGG: hsa04514
C5:CD163high(T)	C4:LYZhigh(H)	ITGB2	ICAM1	3.17127e-05	0	ITGB2_ICAM1	ITGB2 - ICAM1	ITGB2	Cell-Cell Contact	KEGG: hsa04514
C6:HLAhigh(H)	C4:LYZhigh(H)	ITGB2	ICAM1	1.02015e-05	0	ITGB2_ICAM1	ITGB2 - ICAM1	ITGB2	Cell-Cell Contact	KEGG: hsa04514
C7:APOEhigh(T)	C4:LYZhigh(H)	ITGB2	ICAM1	1.47928e-05	0	ITGB2_ICAM1	ITGB2 - ICAM1	ITGB2	Cell-Cell Contact	KEGG: hsa04514
C8:MARCOhigh(H)	C4:LYZhigh(H)	ITGB2	ICAM1	1.1151e-05	0	ITGB2_ICAM1	ITGB2 - ICAM1	ITGB2	Cell-Cell Contact	KEGG: hsa04514
C9:MIFhigh(H)	C4:LYZhigh(H)	ITGB2	ICAM1	9.55348e-06	0	ITGB2_ICAM1	ITGB2 - ICAM1	ITGB2	Cell-Cell Contact	KEGG: hsa04514
Classical Monocytes	C4:LYZhigh(H)	ITGB2	ICAM1	0.000117218	0	ITGB2_ICAM1	ITGB2 - ICAM1	ITGB2	Cell-Cell Contact	KEGG: hsa04514
Non-classical Monocytes	C4:LYZhigh(H)	ITGB2	ICAM1	4.12726e-05	0	ITGB2_ICAM1	ITGB2 - ICAM1	ITGB2	Cell-Cell Contact	KEGG: hsa04514
C1:C1QChigh(T)	C5:CD163high(T)	ITGB2	ICAM1	7.26332e-05	0	ITGB2_ICAM1	ITGB2 - ICAM1	ITGB2	Cell-Cell Contact	KEGG: hsa04514
C10:BIRC3high(T)	C5:CD163high(T)	ITGB2	ICAM1	1.12738e-06	0	ITGB2_ICAM1	ITGB2 - ICAM1	ITGB2	Cell-Cell Contact	KEGG: hsa04514
C11:C1QBhigh(H)	C5:CD163high(T)	ITGB2	ICAM1	8.05872e-07	0	ITGB2_ICAM1	ITGB2 - ICAM1	ITGB2	Cell-Cell Contact	KEGG: hsa04514
C2:NAMPT/NFKBIAhigh(H)	C5:CD163high(T)	ITGB2	ICAM1	1.65373e-05	0	ITGB2_ICAM1	ITGB2 - ICAM1	ITGB2	Cell-Cell Contact	KEGG: hsa04514
C3:FN1high(H)	C5:CD163high(T)	ITGB2	ICAM1	3.63406e-05	0	ITGB2_ICAM1	ITGB2 - ICAM1	ITGB2	Cell-Cell Contact	KEGG: hsa04514
C4:LYZhigh(H)	C5:CD163high(T)	ITGB2	ICAM1	3.09823e-05	0	ITGB2_ICAM1	ITGB2 - ICAM1	ITGB2	Cell-Cell Contact	KEGG: hsa04514
C5:CD163high(T)	C5:CD163high(T)	ITGB2	ICAM1	3.95567e-05	0	ITGB2_ICAM1	ITGB2 - ICAM1	ITGB2	Cell-Cell Contact	KEGG: hsa04514
C6:HLAhigh(H)	C5:CD163high(T)	ITGB2	ICAM1	1.27429e-05	0	ITGB2_ICAM1	ITGB2 - ICAM1	ITGB2	Cell-Cell Contact	KEGG: hsa04514
C7:APOEhigh(T)	C5:CD163high(T)	ITGB2	ICAM1	1.84628e-05	0	ITGB2_ICAM1	ITGB2 - ICAM1	ITGB2	Cell-Cell Contact	KEGG: hsa04514
C8:MARCOhigh(H)	C5:CD163high(T)	ITGB2	ICAM1	1.392e-05	0	ITGB2_ICAM1	ITGB2 - ICAM1	ITGB2	Cell-Cell Contact	KEGG: hsa04514
C9:MIFhigh(H)	C5:CD163high(T)	ITGB2	ICAM1	1.19244e-05	0	ITGB2_ICAM1	ITGB2 - ICAM1	ITGB2	Cell-Cell Contact	KEGG: hsa04514
Classical Monocytes	C5:CD163high(T)	ITGB2	ICAM1	0.000146284	0	ITGB2_ICAM1	ITGB2 - ICAM1	ITGB2	Cell-Cell Contact	KEGG: hsa04514
Non-classical Monocytes	C5:CD163high(T)	ITGB2	ICAM1	5.14953e-05	0	ITGB2_ICAM1	ITGB2 - ICAM1	ITGB2	Cell-Cell Contact	KEGG: hsa04514
C1:C1QChigh(T)	Non-classical Monocytes	ITGB2	ICAM2	0.000135867	0	ITGB2_ICAM2	ITGB2 - ICAM2	ITGB2	Cell-Cell Contact	KEGG: hsa04514
C10:BIRC3high(T)	Non-classical Monocytes	ITGB2	ICAM2	2.11208e-06	0	ITGB2_ICAM2	ITGB2 - ICAM2	ITGB2	Cell-Cell Contact	KEGG: hsa04514
C11:C1QBhigh(H)	Non-classical Monocytes	ITGB2	ICAM2	1.50948e-06	0	ITGB2_ICAM2	ITGB2 - ICAM2	ITGB2	Cell-Cell Contact	KEGG: hsa04514
C2:NAMPT/NFKBIAhigh(H)	Non-classical Monocytes	ITGB2	ICAM2	3.09765e-05	0	ITGB2_ICAM2	ITGB2 - ICAM2	ITGB2	Cell-Cell Contact	KEGG: hsa04514
C3:FN1high(H)	Non-classical Monocytes	ITGB2	ICAM2	6.80005e-05	0	ITGB2_ICAM2	ITGB2 - ICAM2	ITGB2	Cell-Cell Contact	KEGG: hsa04514
C4:LYZhigh(H)	Non-classical Monocytes	ITGB2	ICAM2	5.79452e-05	0	ITGB2_ICAM2	ITGB2 - ICAM2	ITGB2	Cell-Cell Contact	KEGG: hsa04514
C5:CD163high(T)	Non-classical Monocytes	ITGB2	ICAM2	7.39404e-05	0	ITGB2_ICAM2	ITGB2 - ICAM2	ITGB2	Cell-Cell Contact	KEGG: hsa04514
C6:HLAhigh(H)	Non-classical Monocytes	ITGB2	ICAM2	2.38678e-05	0	ITGB2_ICAM2	ITGB2 - ICAM2	ITGB2	Cell-Cell Contact	KEGG: hsa04514
C7:APOEhigh(T)	Non-classical Monocytes	ITGB2	ICAM2	3.45407e-05	0	ITGB2_ICAM2	ITGB2 - ICAM2	ITGB2	Cell-Cell Contact	KEGG: hsa04514
C8:MARCOhigh(H)	Non-classical Monocytes	ITGB2	ICAM2	2.60484e-05	0	ITGB2_ICAM2	ITGB2 - ICAM2	ITGB2	Cell-Cell Contact	KEGG: hsa04514
C9:MIFhigh(H)	Non-classical Monocytes	ITGB2	ICAM2	2.23103e-05	0	ITGB2_ICAM2	ITGB2 - ICAM2	ITGB2	Cell-Cell Contact	KEGG: hsa04514
Classical Monocytes	Non-classical Monocytes	ITGB2	ICAM2	0.000273634	0	ITGB2_ICAM2	ITGB2 - ICAM2	ITGB2	Cell-Cell Contact	KEGG: hsa04514
Non-classical Monocytes	Non-classical Monocytes	ITGB2	ICAM2	9.6294e-05	0	ITGB2_ICAM2	ITGB2 - ICAM2	ITGB2	Cell-Cell Contact	KEGG: hsa04514
C10:BIRC3high(T)	C1:C1QChigh(T)	HLA-F	LILRB1	1.83046e-06	0	HLA-F_LILRB1	HLA-F - LILRB1	MHC-I	Cell-Cell Contact	PMID: 28484462
C4:LYZhigh(H)	C1:C1QChigh(T)	HLA-F	LILRB1	1.45228e-05	0	HLA-F_LILRB1	HLA-F - LILRB1	MHC-I	Cell-Cell Contact	PMID: 28484462
C5:CD163high(T)	C1:C1QChigh(T)	HLA-F	LILRB1	1.4643e-05	0	HLA-F_LILRB1	HLA-F - LILRB1	MHC-I	Cell-Cell Contact	PMID: 28484462
Non-classical Monocytes	C1:C1QChigh(T)	HLA-F	LILRB1	2.16017e-05	0	HLA-F_LILRB1	HLA-F - LILRB1	MHC-I	Cell-Cell Contact	PMID: 28484462
C10:BIRC3high(T)	C11:C1QBhigh(H)	HLA-F	LILRB1	4.80532e-08	0	HLA-F_LILRB1	HLA-F - LILRB1	MHC-I	Cell-Cell Contact	PMID: 28484462
C4:LYZhigh(H)	C11:C1QBhigh(H)	HLA-F	LILRB1	3.81253e-07	0	HLA-F_LILRB1	HLA-F - LILRB1	MHC-I	Cell-Cell Contact	PMID: 28484462
C5:CD163high(T)	C11:C1QBhigh(H)	HLA-F	LILRB1	3.84408e-07	0	HLA-F_LILRB1	HLA-F - LILRB1	MHC-I	Cell-Cell Contact	PMID: 28484462
Non-classical Monocytes	C11:C1QBhigh(H)	HLA-F	LILRB1	5.67086e-07	0	HLA-F_LILRB1	HLA-F - LILRB1	MHC-I	Cell-Cell Contact	PMID: 28484462
C10:BIRC3high(T)	C3:FN1high(H)	HLA-F	LILRB1	8.5813e-07	0	HLA-F_LILRB1	HLA-F - LILRB1	MHC-I	Cell-Cell Contact	PMID: 28484462
C4:LYZhigh(H)	C3:FN1high(H)	HLA-F	LILRB1	6.80842e-06	0	HLA-F_LILRB1	HLA-F - LILRB1	MHC-I	Cell-Cell Contact	PMID: 28484462
C5:CD163high(T)	C3:FN1high(H)	HLA-F	LILRB1	6.86472e-06	0	HLA-F_LILRB1	HLA-F - LILRB1	MHC-I	Cell-Cell Contact	PMID: 28484462
Non-classical Monocytes	C3:FN1high(H)	HLA-F	LILRB1	1.01269e-05	0	HLA-F_LILRB1	HLA-F - LILRB1	MHC-I	Cell-Cell Contact	PMID: 28484462
C10:BIRC3high(T)	C4:LYZhigh(H)	HLA-F	LILRB1	8.00058e-07	0	HLA-F_LILRB1	HLA-F - LILRB1	MHC-I	Cell-Cell Contact	PMID: 28484462
C4:LYZhigh(H)	C4:LYZhigh(H)	HLA-F	LILRB1	6.34761e-06	0	HLA-F_LILRB1	HLA-F - LILRB1	MHC-I	Cell-Cell Contact	PMID: 28484462
C5:CD163high(T)	C4:LYZhigh(H)	HLA-F	LILRB1	6.40018e-06	0	HLA-F_LILRB1	HLA-F - LILRB1	MHC-I	Cell-Cell Contact	PMID: 28484462
Non-classical Monocytes	C4:LYZhigh(H)	HLA-F	LILRB1	9.44174e-06	0	HLA-F_LILRB1	HLA-F - LILRB1	MHC-I	Cell-Cell Contact	PMID: 28484462
C10:BIRC3high(T)	C5:CD163high(T)	HLA-F	LILRB1	8.59741e-07	0	HLA-F_LILRB1	HLA-F - LILRB1	MHC-I	Cell-Cell Contact	PMID: 28484462
C4:LYZhigh(H)	C5:CD163high(T)	HLA-F	LILRB1	6.82112e-06	0	HLA-F_LILRB1	HLA-F - LILRB1	MHC-I	Cell-Cell Contact	PMID: 28484462
C5:CD163high(T)	C5:CD163high(T)	HLA-F	LILRB1	6.87763e-06	0	HLA-F_LILRB1	HLA-F - LILRB1	MHC-I	Cell-Cell Contact	PMID: 28484462
Non-classical Monocytes	C5:CD163high(T)	HLA-F	LILRB1	1.01461e-05	0	HLA-F_LILRB1	HLA-F - LILRB1	MHC-I	Cell-Cell Contact	PMID: 28484462
C10:BIRC3high(T)	C8:MARCOhigh(H)	HLA-F	LILRB1	3.53252e-08	0	HLA-F_LILRB1	HLA-F - LILRB1	MHC-I	Cell-Cell Contact	PMID: 28484462
C4:LYZhigh(H)	C8:MARCOhigh(H)	HLA-F	LILRB1	2.80278e-07	0	HLA-F_LILRB1	HLA-F - LILRB1	MHC-I	Cell-Cell Contact	PMID: 28484462
C5:CD163high(T)	C8:MARCOhigh(H)	HLA-F	LILRB1	2.82586e-07	0	HLA-F_LILRB1	HLA-F - LILRB1	MHC-I	Cell-Cell Contact	PMID: 28484462
Non-classical Monocytes	C8:MARCOhigh(H)	HLA-F	LILRB1	4.16866e-07	0	HLA-F_LILRB1	HLA-F - LILRB1	MHC-I	Cell-Cell Contact	PMID: 28484462
C10:BIRC3high(T)	Non-classical Monocytes	HLA-F	LILRB1	1.82415e-06	0	HLA-F_LILRB1	HLA-F - LILRB1	MHC-I	Cell-Cell Contact	PMID: 28484462
C4:LYZhigh(H)	Non-classical Monocytes	HLA-F	LILRB1	1.44724e-05	0	HLA-F_LILRB1	HLA-F - LILRB1	MHC-I	Cell-Cell Contact	PMID: 28484462
C5:CD163high(T)	Non-classical Monocytes	HLA-F	LILRB1	1.45926e-05	0	HLA-F_LILRB1	HLA-F - LILRB1	MHC-I	Cell-Cell Contact	PMID: 28484462
Non-classical Monocytes	Non-classical Monocytes	HLA-F	LILRB1	2.15279e-05	0	HLA-F_LILRB1	HLA-F - LILRB1	MHC-I	Cell-Cell Contact	PMID: 28484462
C1:C1QChigh(T)	C1:C1QChigh(T)	HLA-DPA1	CD4	0.000723764	0	HLA-DPA1_CD4	HLA-DPA1 - CD4	MHC-II	Cell-Cell Contact	KEGG: hsa04514
C10:BIRC3high(T)	C1:C1QChigh(T)	HLA-DPA1	CD4	4.03571e-05	0	HLA-DPA1_CD4	HLA-DPA1 - CD4	MHC-II	Cell-Cell Contact	KEGG: hsa04514
C11:C1QBhigh(H)	C1:C1QChigh(T)	HLA-DPA1	CD4	1.77115e-05	0	HLA-DPA1_CD4	HLA-DPA1 - CD4	MHC-II	Cell-Cell Contact	KEGG: hsa04514
C2:NAMPT/NFKBIAhigh(H)	C1:C1QChigh(T)	HLA-DPA1	CD4	0.000361452	0	HLA-DPA1_CD4	HLA-DPA1 - CD4	MHC-II	Cell-Cell Contact	KEGG: hsa04514
C3:FN1high(H)	C1:C1QChigh(T)	HLA-DPA1	CD4	0.000381909	0	HLA-DPA1_CD4	HLA-DPA1 - CD4	MHC-II	Cell-Cell Contact	KEGG: hsa04514
C4:LYZhigh(H)	C1:C1QChigh(T)	HLA-DPA1	CD4	0.000305404	0	HLA-DPA1_CD4	HLA-DPA1 - CD4	MHC-II	Cell-Cell Contact	KEGG: hsa04514
C5:CD163high(T)	C1:C1QChigh(T)	HLA-DPA1	CD4	0.000307411	0	HLA-DPA1_CD4	HLA-DPA1 - CD4	MHC-II	Cell-Cell Contact	KEGG: hsa04514
C6:HLAhigh(H)	C1:C1QChigh(T)	HLA-DPA1	CD4	0.000287171	0	HLA-DPA1_CD4	HLA-DPA1 - CD4	MHC-II	Cell-Cell Contact	KEGG: hsa04514
C7:APOEhigh(T)	C1:C1QChigh(T)	HLA-DPA1	CD4	0.000197827	0	HLA-DPA1_CD4	HLA-DPA1 - CD4	MHC-II	Cell-Cell Contact	KEGG: hsa04514
C8:MARCOhigh(H)	C1:C1QChigh(T)	HLA-DPA1	CD4	0.000146168	0	HLA-DPA1_CD4	HLA-DPA1 - CD4	MHC-II	Cell-Cell Contact	KEGG: hsa04514
C9:MIFhigh(H)	C1:C1QChigh(T)	HLA-DPA1	CD4	0.000115794	0	HLA-DPA1_CD4	HLA-DPA1 - CD4	MHC-II	Cell-Cell Contact	KEGG: hsa04514
Non-classical Monocytes	C1:C1QChigh(T)	HLA-DPA1	CD4	0.000333174	0	HLA-DPA1_CD4	HLA-DPA1 - CD4	MHC-II	Cell-Cell Contact	KEGG: hsa04514
C1:C1QChigh(T)	C11:C1QBhigh(H)	HLA-DPA1	CD4	1.55408e-05	0	HLA-DPA1_CD4	HLA-DPA1 - CD4	MHC-II	Cell-Cell Contact	KEGG: hsa04514
C10:BIRC3high(T)	C11:C1QBhigh(H)	HLA-DPA1	CD4	8.67325e-07	0	HLA-DPA1_CD4	HLA-DPA1 - CD4	MHC-II	Cell-Cell Contact	KEGG: hsa04514
C11:C1QBhigh(H)	C11:C1QBhigh(H)	HLA-DPA1	CD4	3.798e-07	0.04	HLA-DPA1_CD4	HLA-DPA1 - CD4	MHC-II	Cell-Cell Contact	KEGG: hsa04514
C2:NAMPT/NFKBIAhigh(H)	C11:C1QBhigh(H)	HLA-DPA1	CD4	7.74925e-06	0.01	HLA-DPA1_CD4	HLA-DPA1 - CD4	MHC-II	Cell-Cell Contact	KEGG: hsa04514
C3:FN1high(H)	C11:C1QBhigh(H)	HLA-DPA1	CD4	8.19256e-06	0	HLA-DPA1_CD4	HLA-DPA1 - CD4	MHC-II	Cell-Cell Contact	KEGG: hsa04514
C4:LYZhigh(H)	C11:C1QBhigh(H)	HLA-DPA1	CD4	6.56174e-06	0	HLA-DPA1_CD4	HLA-DPA1 - CD4	MHC-II	Cell-Cell Contact	KEGG: hsa04514
C5:CD163high(T)	C11:C1QBhigh(H)	HLA-DPA1	CD4	6.60315e-06	0	HLA-DPA1_CD4	HLA-DPA1 - CD4	MHC-II	Cell-Cell Contact	KEGG: hsa04514
C6:HLAhigh(H)	C11:C1QBhigh(H)	HLA-DPA1	CD4	6.16145e-06	0	HLA-DPA1_CD4	HLA-DPA1 - CD4	MHC-II	Cell-Cell Contact	KEGG: hsa04514
C7:APOEhigh(T)	C11:C1QBhigh(H)	HLA-DPA1	CD4	4.24825e-06	0	HLA-DPA1_CD4	HLA-DPA1 - CD4	MHC-II	Cell-Cell Contact	KEGG: hsa04514
C8:MARCOhigh(H)	C11:C1QBhigh(H)	HLA-DPA1	CD4	3.13477e-06	0.01	HLA-DPA1_CD4	HLA-DPA1 - CD4	MHC-II	Cell-Cell Contact	KEGG: hsa04514
C9:MIFhigh(H)	C11:C1QBhigh(H)	HLA-DPA1	CD4	2.48358e-06	0.01	HLA-DPA1_CD4	HLA-DPA1 - CD4	MHC-II	Cell-Cell Contact	KEGG: hsa04514
C1:C1QChigh(T)	C3:FN1high(H)	HLA-DPA1	CD4	0.000246095	0	HLA-DPA1_CD4	HLA-DPA1 - CD4	MHC-II	Cell-Cell Contact	KEGG: hsa04514
C10:BIRC3high(T)	C3:FN1high(H)	HLA-DPA1	CD4	1.37431e-05	0	HLA-DPA1_CD4	HLA-DPA1 - CD4	MHC-II	Cell-Cell Contact	KEGG: hsa04514
C3:FN1high(H)	C3:FN1high(H)	HLA-DPA1	CD4	0.000129645	0	HLA-DPA1_CD4	HLA-DPA1 - CD4	MHC-II	Cell-Cell Contact	KEGG: hsa04514
C4:LYZhigh(H)	C3:FN1high(H)	HLA-DPA1	CD4	0.000103953	0	HLA-DPA1_CD4	HLA-DPA1 - CD4	MHC-II	Cell-Cell Contact	KEGG: hsa04514
C5:CD163high(T)	C3:FN1high(H)	HLA-DPA1	CD4	0.00010459	0	HLA-DPA1_CD4	HLA-DPA1 - CD4	MHC-II	Cell-Cell Contact	KEGG: hsa04514
C6:HLAhigh(H)	C3:FN1high(H)	HLA-DPA1	CD4	9.75165e-05	0	HLA-DPA1_CD4	HLA-DPA1 - CD4	MHC-II	Cell-Cell Contact	KEGG: hsa04514
C7:APOEhigh(T)	C3:FN1high(H)	HLA-DPA1	CD4	6.72783e-05	0	HLA-DPA1_CD4	HLA-DPA1 - CD4	MHC-II	Cell-Cell Contact	KEGG: hsa04514
C8:MARCOhigh(H)	C3:FN1high(H)	HLA-DPA1	CD4	4.95985e-05	0.04	HLA-DPA1_CD4	HLA-DPA1 - CD4	MHC-II	Cell-Cell Contact	KEGG: hsa04514
C9:MIFhigh(H)	C3:FN1high(H)	HLA-DPA1	CD4	3.92978e-05	0.02	HLA-DPA1_CD4	HLA-DPA1 - CD4	MHC-II	Cell-Cell Contact	KEGG: hsa04514
C1:C1QChigh(T)	C4:LYZhigh(H)	HLA-DPA1	CD4	0.000244973	0	HLA-DPA1_CD4	HLA-DPA1 - CD4	MHC-II	Cell-Cell Contact	KEGG: hsa04514
C10:BIRC3high(T)	C4:LYZhigh(H)	HLA-DPA1	CD4	1.36668e-05	0	HLA-DPA1_CD4	HLA-DPA1 - CD4	MHC-II	Cell-Cell Contact	KEGG: hsa04514
C11:C1QBhigh(H)	C4:LYZhigh(H)	HLA-DPA1	CD4	5.99018e-06	0	HLA-DPA1_CD4	HLA-DPA1 - CD4	MHC-II	Cell-Cell Contact	KEGG: hsa04514
C2:NAMPT/NFKBIAhigh(H)	C4:LYZhigh(H)	HLA-DPA1	CD4	0.000122231	0	HLA-DPA1_CD4	HLA-DPA1 - CD4	MHC-II	Cell-Cell Contact	KEGG: hsa04514
C3:FN1high(H)	C4:LYZhigh(H)	HLA-DPA1	CD4	0.000129193	0	HLA-DPA1_CD4	HLA-DPA1 - CD4	MHC-II	Cell-Cell Contact	KEGG: hsa04514
C4:LYZhigh(H)	C4:LYZhigh(H)	HLA-DPA1	CD4	0.000103408	0	HLA-DPA1_CD4	HLA-DPA1 - CD4	MHC-II	Cell-Cell Contact	KEGG: hsa04514
C5:CD163high(T)	C4:LYZhigh(H)	HLA-DPA1	CD4	0.000104072	0	HLA-DPA1_CD4	HLA-DPA1 - CD4	MHC-II	Cell-Cell Contact	KEGG: hsa04514
C6:HLAhigh(H)	C4:LYZhigh(H)	HLA-DPA1	CD4	9.71555e-05	0	HLA-DPA1_CD4	HLA-DPA1 - CD4	MHC-II	Cell-Cell Contact	KEGG: hsa04514
C7:APOEhigh(T)	C4:LYZhigh(H)	HLA-DPA1	CD4	6.69631e-05	0	HLA-DPA1_CD4	HLA-DPA1 - CD4	MHC-II	Cell-Cell Contact	KEGG: hsa04514
C8:MARCOhigh(H)	C4:LYZhigh(H)	HLA-DPA1	CD4	4.94388e-05	0	HLA-DPA1_CD4	HLA-DPA1 - CD4	MHC-II	Cell-Cell Contact	KEGG: hsa04514
C9:MIFhigh(H)	C4:LYZhigh(H)	HLA-DPA1	CD4	3.91675e-05	0	HLA-DPA1_CD4	HLA-DPA1 - CD4	MHC-II	Cell-Cell Contact	KEGG: hsa04514
Non-classical Monocytes	C4:LYZhigh(H)	HLA-DPA1	CD4	0.000112616	0	HLA-DPA1_CD4	HLA-DPA1 - CD4	MHC-II	Cell-Cell Contact	KEGG: hsa04514
C1:C1QChigh(T)	C5:CD163high(T)	HLA-DPA1	CD4	0.000604754	0	HLA-DPA1_CD4	HLA-DPA1 - CD4	MHC-II	Cell-Cell Contact	KEGG: hsa04514
C10:BIRC3high(T)	C5:CD163high(T)	HLA-DPA1	CD4	3.35953e-05	0	HLA-DPA1_CD4	HLA-DPA1 - CD4	MHC-II	Cell-Cell Contact	KEGG: hsa04514
C11:C1QBhigh(H)	C5:CD163high(T)	HLA-DPA1	CD4	1.48822e-05	0	HLA-DPA1_CD4	HLA-DPA1 - CD4	MHC-II	Cell-Cell Contact	KEGG: hsa04514
C2:NAMPT/NFKBIAhigh(H)	C5:CD163high(T)	HLA-DPA1	CD4	0.000303981	0	HLA-DPA1_CD4	HLA-DPA1 - CD4	MHC-II	Cell-Cell Contact	KEGG: hsa04514
C3:FN1high(H)	C5:CD163high(T)	HLA-DPA1	CD4	0.000320404	0	HLA-DPA1_CD4	HLA-DPA1 - CD4	MHC-II	Cell-Cell Contact	KEGG: hsa04514
C4:LYZhigh(H)	C5:CD163high(T)	HLA-DPA1	CD4	0.000254524	0	HLA-DPA1_CD4	HLA-DPA1 - CD4	MHC-II	Cell-Cell Contact	KEGG: hsa04514
C5:CD163high(T)	C5:CD163high(T)	HLA-DPA1	CD4	0.000256475	0	HLA-DPA1_CD4	HLA-DPA1 - CD4	MHC-II	Cell-Cell Contact	KEGG: hsa04514
C6:HLAhigh(H)	C5:CD163high(T)	HLA-DPA1	CD4	0.000240729	0	HLA-DPA1_CD4	HLA-DPA1 - CD4	MHC-II	Cell-Cell Contact	KEGG: hsa04514
C7:APOEhigh(T)	C5:CD163high(T)	HLA-DPA1	CD4	0.000165218	0	HLA-DPA1_CD4	HLA-DPA1 - CD4	MHC-II	Cell-Cell Contact	KEGG: hsa04514
C8:MARCOhigh(H)	C5:CD163high(T)	HLA-DPA1	CD4	0.000122754	0	HLA-DPA1_CD4	HLA-DPA1 - CD4	MHC-II	Cell-Cell Contact	KEGG: hsa04514
C9:MIFhigh(H)	C5:CD163high(T)	HLA-DPA1	CD4	9.72107e-05	0	HLA-DPA1_CD4	HLA-DPA1 - CD4	MHC-II	Cell-Cell Contact	KEGG: hsa04514
Non-classical Monocytes	C5:CD163high(T)	HLA-DPA1	CD4	0.000281149	0	HLA-DPA1_CD4	HLA-DPA1 - CD4	MHC-II	Cell-Cell Contact	KEGG: hsa04514
C1:C1QChigh(T)	C7:APOEhigh(T)	HLA-DPA1	CD4	0.000187829	0	HLA-DPA1_CD4	HLA-DPA1 - CD4	MHC-II	Cell-Cell Contact	KEGG: hsa04514
C10:BIRC3high(T)	C7:APOEhigh(T)	HLA-DPA1	CD4	1.04748e-05	0	HLA-DPA1_CD4	HLA-DPA1 - CD4	MHC-II	Cell-Cell Contact	KEGG: hsa04514
C11:C1QBhigh(H)	C7:APOEhigh(T)	HLA-DPA1	CD4	4.59546e-06	0	HLA-DPA1_CD4	HLA-DPA1 - CD4	MHC-II	Cell-Cell Contact	KEGG: hsa04514
C2:NAMPT/NFKBIAhigh(H)	C7:APOEhigh(T)	HLA-DPA1	CD4	9.378e-05	0	HLA-DPA1_CD4	HLA-DPA1 - CD4	MHC-II	Cell-Cell Contact	KEGG: hsa04514
C3:FN1high(H)	C7:APOEhigh(T)	HLA-DPA1	CD4	9.90968e-05	0	HLA-DPA1_CD4	HLA-DPA1 - CD4	MHC-II	Cell-Cell Contact	KEGG: hsa04514
C4:LYZhigh(H)	C7:APOEhigh(T)	HLA-DPA1	CD4	7.92651e-05	0	HLA-DPA1_CD4	HLA-DPA1 - CD4	MHC-II	Cell-Cell Contact	KEGG: hsa04514
C5:CD163high(T)	C7:APOEhigh(T)	HLA-DPA1	CD4	7.97828e-05	0	HLA-DPA1_CD4	HLA-DPA1 - CD4	MHC-II	Cell-Cell Contact	KEGG: hsa04514
C6:HLAhigh(H)	C7:APOEhigh(T)	HLA-DPA1	CD4	7.45166e-05	0	HLA-DPA1_CD4	HLA-DPA1 - CD4	MHC-II	Cell-Cell Contact	KEGG: hsa04514
C7:APOEhigh(T)	C7:APOEhigh(T)	HLA-DPA1	CD4	5.13402e-05	0	HLA-DPA1_CD4	HLA-DPA1 - CD4	MHC-II	Cell-Cell Contact	KEGG: hsa04514
C8:MARCOhigh(H)	C7:APOEhigh(T)	HLA-DPA1	CD4	3.79257e-05	0	HLA-DPA1_CD4	HLA-DPA1 - CD4	MHC-II	Cell-Cell Contact	KEGG: hsa04514
C9:MIFhigh(H)	C7:APOEhigh(T)	HLA-DPA1	CD4	3.00453e-05	0	HLA-DPA1_CD4	HLA-DPA1 - CD4	MHC-II	Cell-Cell Contact	KEGG: hsa04514
Non-classical Monocytes	C7:APOEhigh(T)	HLA-DPA1	CD4	8.64324e-05	0	HLA-DPA1_CD4	HLA-DPA1 - CD4	MHC-II	Cell-Cell Contact	KEGG: hsa04514
C1:C1QChigh(T)	C8:MARCOhigh(H)	HLA-DPA1	CD4	9.73783e-05	0	HLA-DPA1_CD4	HLA-DPA1 - CD4	MHC-II	Cell-Cell Contact	KEGG: hsa04514
C10:BIRC3high(T)	C8:MARCOhigh(H)	HLA-DPA1	CD4	5.43801e-06	0	HLA-DPA1_CD4	HLA-DPA1 - CD4	MHC-II	Cell-Cell Contact	KEGG: hsa04514
C3:FN1high(H)	C8:MARCOhigh(H)	HLA-DPA1	CD4	5.13004e-05	0.02	HLA-DPA1_CD4	HLA-DPA1 - CD4	MHC-II	Cell-Cell Contact	KEGG: hsa04514
C4:LYZhigh(H)	C8:MARCOhigh(H)	HLA-DPA1	CD4	4.11335e-05	0	HLA-DPA1_CD4	HLA-DPA1 - CD4	MHC-II	Cell-Cell Contact	KEGG: hsa04514
C5:CD163high(T)	C8:MARCOhigh(H)	HLA-DPA1	CD4	4.13856e-05	0	HLA-DPA1_CD4	HLA-DPA1 - CD4	MHC-II	Cell-Cell Contact	KEGG: hsa04514
C6:HLAhigh(H)	C8:MARCOhigh(H)	HLA-DPA1	CD4	3.8587e-05	0.01	HLA-DPA1_CD4	HLA-DPA1 - CD4	MHC-II	Cell-Cell Contact	KEGG: hsa04514
C7:APOEhigh(T)	C8:MARCOhigh(H)	HLA-DPA1	CD4	2.66216e-05	0	HLA-DPA1_CD4	HLA-DPA1 - CD4	MHC-II	Cell-Cell Contact	KEGG: hsa04514
C1:C1QChigh(T)	Non-classical Monocytes	HLA-DPA1	CD4	0.000294524	0	HLA-DPA1_CD4	HLA-DPA1 - CD4	MHC-II	Cell-Cell Contact	KEGG: hsa04514
C10:BIRC3high(T)	Non-classical Monocytes	HLA-DPA1	CD4	1.64426e-05	0	HLA-DPA1_CD4	HLA-DPA1 - CD4	MHC-II	Cell-Cell Contact	KEGG: hsa04514
C2:NAMPT/NFKBIAhigh(H)	Non-classical Monocytes	HLA-DPA1	CD4	0.00014678	0	HLA-DPA1_CD4	HLA-DPA1 - CD4	MHC-II	Cell-Cell Contact	KEGG: hsa04514
C3:FN1high(H)	Non-classical Monocytes	HLA-DPA1	CD4	0.000155209	0	HLA-DPA1_CD4	HLA-DPA1 - CD4	MHC-II	Cell-Cell Contact	KEGG: hsa04514
C4:LYZhigh(H)	Non-classical Monocytes	HLA-DPA1	CD4	0.000124384	0	HLA-DPA1_CD4	HLA-DPA1 - CD4	MHC-II	Cell-Cell Contact	KEGG: hsa04514
C5:CD163high(T)	Non-classical Monocytes	HLA-DPA1	CD4	0.000125157	0	HLA-DPA1_CD4	HLA-DPA1 - CD4	MHC-II	Cell-Cell Contact	KEGG: hsa04514
C6:HLAhigh(H)	Non-classical Monocytes	HLA-DPA1	CD4	0.000116738	0	HLA-DPA1_CD4	HLA-DPA1 - CD4	MHC-II	Cell-Cell Contact	KEGG: hsa04514
C7:APOEhigh(T)	Non-classical Monocytes	HLA-DPA1	CD4	8.05151e-05	0	HLA-DPA1_CD4	HLA-DPA1 - CD4	MHC-II	Cell-Cell Contact	KEGG: hsa04514
C8:MARCOhigh(H)	Non-classical Monocytes	HLA-DPA1	CD4	5.93833e-05	0	HLA-DPA1_CD4	HLA-DPA1 - CD4	MHC-II	Cell-Cell Contact	KEGG: hsa04514
C9:MIFhigh(H)	Non-classical Monocytes	HLA-DPA1	CD4	4.70491e-05	0	HLA-DPA1_CD4	HLA-DPA1 - CD4	MHC-II	Cell-Cell Contact	KEGG: hsa04514
Non-classical Monocytes	Non-classical Monocytes	HLA-DPA1	CD4	0.00013515	0.04	HLA-DPA1_CD4	HLA-DPA1 - CD4	MHC-II	Cell-Cell Contact	KEGG: hsa04514
C1:C1QChigh(T)	C1:C1QChigh(T)	HLA-DPB1	CD4	0.0008041	0	HLA-DPB1_CD4	HLA-DPB1 - CD4	MHC-II	Cell-Cell Contact	KEGG: hsa04514
C10:BIRC3high(T)	C1:C1QChigh(T)	HLA-DPB1	CD4	4.92341e-05	0	HLA-DPB1_CD4	HLA-DPB1 - CD4	MHC-II	Cell-Cell Contact	KEGG: hsa04514
C11:C1QBhigh(H)	C1:C1QChigh(T)	HLA-DPB1	CD4	1.9698e-05	0	HLA-DPB1_CD4	HLA-DPB1 - CD4	MHC-II	Cell-Cell Contact	KEGG: hsa04514
C2:NAMPT/NFKBIAhigh(H)	C1:C1QChigh(T)	HLA-DPB1	CD4	0.000409937	0	HLA-DPB1_CD4	HLA-DPB1 - CD4	MHC-II	Cell-Cell Contact	KEGG: hsa04514
C3:FN1high(H)	C1:C1QChigh(T)	HLA-DPB1	CD4	0.000424364	0	HLA-DPB1_CD4	HLA-DPB1 - CD4	MHC-II	Cell-Cell Contact	KEGG: hsa04514
C4:LYZhigh(H)	C1:C1QChigh(T)	HLA-DPB1	CD4	0.00033663	0	HLA-DPB1_CD4	HLA-DPB1 - CD4	MHC-II	Cell-Cell Contact	KEGG: hsa04514
C5:CD163high(T)	C1:C1QChigh(T)	HLA-DPB1	CD4	0.000339986	0	HLA-DPB1_CD4	HLA-DPB1 - CD4	MHC-II	Cell-Cell Contact	KEGG: hsa04514
C6:HLAhigh(H)	C1:C1QChigh(T)	HLA-DPB1	CD4	0.000328899	0	HLA-DPB1_CD4	HLA-DPB1 - CD4	MHC-II	Cell-Cell Contact	KEGG: hsa04514
C7:APOEhigh(T)	C1:C1QChigh(T)	HLA-DPB1	CD4	0.000214856	0	HLA-DPB1_CD4	HLA-DPB1 - CD4	MHC-II	Cell-Cell Contact	KEGG: hsa04514
C8:MARCOhigh(H)	C1:C1QChigh(T)	HLA-DPB1	CD4	0.000164137	0	HLA-DPB1_CD4	HLA-DPB1 - CD4	MHC-II	Cell-Cell Contact	KEGG: hsa04514
C9:MIFhigh(H)	C1:C1QChigh(T)	HLA-DPB1	CD4	0.000130105	0	HLA-DPB1_CD4	HLA-DPB1 - CD4	MHC-II	Cell-Cell Contact	KEGG: hsa04514
Non-classical Monocytes	C1:C1QChigh(T)	HLA-DPB1	CD4	0.000289362	0	HLA-DPB1_CD4	HLA-DPB1 - CD4	MHC-II	Cell-Cell Contact	KEGG: hsa04514
C1:C1QChigh(T)	C11:C1QBhigh(H)	HLA-DPB1	CD4	1.72836e-05	0	HLA-DPB1_CD4	HLA-DPB1 - CD4	MHC-II	Cell-Cell Contact	KEGG: hsa04514
C10:BIRC3high(T)	C11:C1QBhigh(H)	HLA-DPB1	CD4	1.06048e-06	0	HLA-DPB1_CD4	HLA-DPB1 - CD4	MHC-II	Cell-Cell Contact	KEGG: hsa04514
C2:NAMPT/NFKBIAhigh(H)	C11:C1QBhigh(H)	HLA-DPB1	CD4	8.79789e-06	0.01	HLA-DPB1_CD4	HLA-DPB1 - CD4	MHC-II	Cell-Cell Contact	KEGG: hsa04514
C3:FN1high(H)	C11:C1QBhigh(H)	HLA-DPB1	CD4	9.11172e-06	0	HLA-DPB1_CD4	HLA-DPB1 - CD4	MHC-II	Cell-Cell Contact	KEGG: hsa04514
C4:LYZhigh(H)	C11:C1QBhigh(H)	HLA-DPB1	CD4	7.23998e-06	0	HLA-DPB1_CD4	HLA-DPB1 - CD4	MHC-II	Cell-Cell Contact	KEGG: hsa04514
C5:CD163high(T)	C11:C1QBhigh(H)	HLA-DPB1	CD4	7.31033e-06	0	HLA-DPB1_CD4	HLA-DPB1 - CD4	MHC-II	Cell-Cell Contact	KEGG: hsa04514
C6:HLAhigh(H)	C11:C1QBhigh(H)	HLA-DPB1	CD4	7.06549e-06	0	HLA-DPB1_CD4	HLA-DPB1 - CD4	MHC-II	Cell-Cell Contact	KEGG: hsa04514
C7:APOEhigh(T)	C11:C1QBhigh(H)	HLA-DPB1	CD4	4.61769e-06	0	HLA-DPB1_CD4	HLA-DPB1 - CD4	MHC-II	Cell-Cell Contact	KEGG: hsa04514
C8:MARCOhigh(H)	C11:C1QBhigh(H)	HLA-DPB1	CD4	3.52363e-06	0.01	HLA-DPB1_CD4	HLA-DPB1 - CD4	MHC-II	Cell-Cell Contact	KEGG: hsa04514
C9:MIFhigh(H)	C11:C1QBhigh(H)	HLA-DPB1	CD4	2.79333e-06	0.01	HLA-DPB1_CD4	HLA-DPB1 - CD4	MHC-II	Cell-Cell Contact	KEGG: hsa04514
C1:C1QChigh(T)	C3:FN1high(H)	HLA-DPB1	CD4	0.000273892	0	HLA-DPB1_CD4	HLA-DPB1 - CD4	MHC-II	Cell-Cell Contact	KEGG: hsa04514
C10:BIRC3high(T)	C3:FN1high(H)	HLA-DPB1	CD4	1.68303e-05	0	HLA-DPB1_CD4	HLA-DPB1 - CD4	MHC-II	Cell-Cell Contact	KEGG: hsa04514
C2:NAMPT/NFKBIAhigh(H)	C3:FN1high(H)	HLA-DPB1	CD4	0.00013927	0.04	HLA-DPB1_CD4	HLA-DPB1 - CD4	MHC-II	Cell-Cell Contact	KEGG: hsa04514
C3:FN1high(H)	C3:FN1high(H)	HLA-DPB1	CD4	0.000144285	0	HLA-DPB1_CD4	HLA-DPB1 - CD4	MHC-II	Cell-Cell Contact	KEGG: hsa04514
C4:LYZhigh(H)	C3:FN1high(H)	HLA-DPB1	CD4	0.00011478	0	HLA-DPB1_CD4	HLA-DPB1 - CD4	MHC-II	Cell-Cell Contact	KEGG: hsa04514
C5:CD163high(T)	C3:FN1high(H)	HLA-DPB1	CD4	0.000115875	0	HLA-DPB1_CD4	HLA-DPB1 - CD4	MHC-II	Cell-Cell Contact	KEGG: hsa04514
C6:HLAhigh(H)	C3:FN1high(H)	HLA-DPB1	CD4	0.000111922	0	HLA-DPB1_CD4	HLA-DPB1 - CD4	MHC-II	Cell-Cell Contact	KEGG: hsa04514
C7:APOEhigh(T)	C3:FN1high(H)	HLA-DPB1	CD4	7.31708e-05	0	HLA-DPB1_CD4	HLA-DPB1 - CD4	MHC-II	Cell-Cell Contact	KEGG: hsa04514
C1:C1QChigh(T)	C4:LYZhigh(H)	HLA-DPB1	CD4	0.000272328	0	HLA-DPB1_CD4	HLA-DPB1 - CD4	MHC-II	Cell-Cell Contact	KEGG: hsa04514
C10:BIRC3high(T)	C4:LYZhigh(H)	HLA-DPB1	CD4	1.66948e-05	0	HLA-DPB1_CD4	HLA-DPB1 - CD4	MHC-II	Cell-Cell Contact	KEGG: hsa04514
C11:C1QBhigh(H)	C4:LYZhigh(H)	HLA-DPB1	CD4	6.66552e-06	0	HLA-DPB1_CD4	HLA-DPB1 - CD4	MHC-II	Cell-Cell Contact	KEGG: hsa04514
C2:NAMPT/NFKBIAhigh(H)	C4:LYZhigh(H)	HLA-DPB1	CD4	0.000138712	0	HLA-DPB1_CD4	HLA-DPB1 - CD4	MHC-II	Cell-Cell Contact	KEGG: hsa04514
C3:FN1high(H)	C4:LYZhigh(H)	HLA-DPB1	CD4	0.000143632	0	HLA-DPB1_CD4	HLA-DPB1 - CD4	MHC-II	Cell-Cell Contact	KEGG: hsa04514
C4:LYZhigh(H)	C4:LYZhigh(H)	HLA-DPB1	CD4	0.000114048	0	HLA-DPB1_CD4	HLA-DPB1 - CD4	MHC-II	Cell-Cell Contact	KEGG: hsa04514
C5:CD163high(T)	C4:LYZhigh(H)	HLA-DPB1	CD4	0.000115168	0	HLA-DPB1_CD4	HLA-DPB1 - CD4	MHC-II	Cell-Cell Contact	KEGG: hsa04514
C6:HLAhigh(H)	C4:LYZhigh(H)	HLA-DPB1	CD4	0.000111353	0	HLA-DPB1_CD4	HLA-DPB1 - CD4	MHC-II	Cell-Cell Contact	KEGG: hsa04514
C7:APOEhigh(T)	C4:LYZhigh(H)	HLA-DPB1	CD4	7.27618e-05	0	HLA-DPB1_CD4	HLA-DPB1 - CD4	MHC-II	Cell-Cell Contact	KEGG: hsa04514
C8:MARCOhigh(H)	C4:LYZhigh(H)	HLA-DPB1	CD4	5.55487e-05	0	HLA-DPB1_CD4	HLA-DPB1 - CD4	MHC-II	Cell-Cell Contact	KEGG: hsa04514
C9:MIFhigh(H)	C4:LYZhigh(H)	HLA-DPB1	CD4	4.40339e-05	0	HLA-DPB1_CD4	HLA-DPB1 - CD4	MHC-II	Cell-Cell Contact	KEGG: hsa04514
Non-classical Monocytes	C4:LYZhigh(H)	HLA-DPB1	CD4	9.77554e-05	0.03	HLA-DPB1_CD4	HLA-DPB1 - CD4	MHC-II	Cell-Cell Contact	KEGG: hsa04514
C1:C1QChigh(T)	C5:CD163high(T)	HLA-DPB1	CD4	0.000668974	0	HLA-DPB1_CD4	HLA-DPB1 - CD4	MHC-II	Cell-Cell Contact	KEGG: hsa04514
C10:BIRC3high(T)	C5:CD163high(T)	HLA-DPB1	CD4	4.06035e-05	0	HLA-DPB1_CD4	HLA-DPB1 - CD4	MHC-II	Cell-Cell Contact	KEGG: hsa04514
C11:C1QBhigh(H)	C5:CD163high(T)	HLA-DPB1	CD4	1.6489e-05	0	HLA-DPB1_CD4	HLA-DPB1 - CD4	MHC-II	Cell-Cell Contact	KEGG: hsa04514
C2:NAMPT/NFKBIAhigh(H)	C5:CD163high(T)	HLA-DPB1	CD4	0.000343244	0	HLA-DPB1_CD4	HLA-DPB1 - CD4	MHC-II	Cell-Cell Contact	KEGG: hsa04514
C3:FN1high(H)	C5:CD163high(T)	HLA-DPB1	CD4	0.000354633	0	HLA-DPB1_CD4	HLA-DPB1 - CD4	MHC-II	Cell-Cell Contact	KEGG: hsa04514
C4:LYZhigh(H)	C5:CD163high(T)	HLA-DPB1	CD4	0.000279358	0	HLA-DPB1_CD4	HLA-DPB1 - CD4	MHC-II	Cell-Cell Contact	KEGG: hsa04514
C5:CD163high(T)	C5:CD163high(T)	HLA-DPB1	CD4	0.000282438	0	HLA-DPB1_CD4	HLA-DPB1 - CD4	MHC-II	Cell-Cell Contact	KEGG: hsa04514
C6:HLAhigh(H)	C5:CD163high(T)	HLA-DPB1	CD4	0.000274273	0	HLA-DPB1_CD4	HLA-DPB1 - CD4	MHC-II	Cell-Cell Contact	KEGG: hsa04514
C7:APOEhigh(T)	C5:CD163high(T)	HLA-DPB1	CD4	0.000178831	0	HLA-DPB1_CD4	HLA-DPB1 - CD4	MHC-II	Cell-Cell Contact	KEGG: hsa04514
C8:MARCOhigh(H)	C5:CD163high(T)	HLA-DPB1	CD4	0.000137267	0	HLA-DPB1_CD4	HLA-DPB1 - CD4	MHC-II	Cell-Cell Contact	KEGG: hsa04514
C9:MIFhigh(H)	C5:CD163high(T)	HLA-DPB1	CD4	0.000108759	0	HLA-DPB1_CD4	HLA-DPB1 - CD4	MHC-II	Cell-Cell Contact	KEGG: hsa04514
Non-classical Monocytes	C5:CD163high(T)	HLA-DPB1	CD4	0.000245133	0	HLA-DPB1_CD4	HLA-DPB1 - CD4	MHC-II	Cell-Cell Contact	KEGG: hsa04514
C1:C1QChigh(T)	C7:APOEhigh(T)	HLA-DPB1	CD4	0.000208711	0	HLA-DPB1_CD4	HLA-DPB1 - CD4	MHC-II	Cell-Cell Contact	KEGG: hsa04514
C10:BIRC3high(T)	C7:APOEhigh(T)	HLA-DPB1	CD4	1.27833e-05	0	HLA-DPB1_CD4	HLA-DPB1 - CD4	MHC-II	Cell-Cell Contact	KEGG: hsa04514
C11:C1QBhigh(H)	C7:APOEhigh(T)	HLA-DPB1	CD4	5.11161e-06	0	HLA-DPB1_CD4	HLA-DPB1 - CD4	MHC-II	Cell-Cell Contact	KEGG: hsa04514
C2:NAMPT/NFKBIAhigh(H)	C7:APOEhigh(T)	HLA-DPB1	CD4	0.000106377	0	HLA-DPB1_CD4	HLA-DPB1 - CD4	MHC-II	Cell-Cell Contact	KEGG: hsa04514
C3:FN1high(H)	C7:APOEhigh(T)	HLA-DPB1	CD4	0.000110129	0	HLA-DPB1_CD4	HLA-DPB1 - CD4	MHC-II	Cell-Cell Contact	KEGG: hsa04514
C4:LYZhigh(H)	C7:APOEhigh(T)	HLA-DPB1	CD4	8.73834e-05	0	HLA-DPB1_CD4	HLA-DPB1 - CD4	MHC-II	Cell-Cell Contact	KEGG: hsa04514
C5:CD163high(T)	C7:APOEhigh(T)	HLA-DPB1	CD4	8.82511e-05	0	HLA-DPB1_CD4	HLA-DPB1 - CD4	MHC-II	Cell-Cell Contact	KEGG: hsa04514
C6:HLAhigh(H)	C7:APOEhigh(T)	HLA-DPB1	CD4	8.5361e-05	0	HLA-DPB1_CD4	HLA-DPB1 - CD4	MHC-II	Cell-Cell Contact	KEGG: hsa04514
C7:APOEhigh(T)	C7:APOEhigh(T)	HLA-DPB1	CD4	5.57668e-05	0	HLA-DPB1_CD4	HLA-DPB1 - CD4	MHC-II	Cell-Cell Contact	KEGG: hsa04514
C8:MARCOhigh(H)	C7:APOEhigh(T)	HLA-DPB1	CD4	4.25947e-05	0	HLA-DPB1_CD4	HLA-DPB1 - CD4	MHC-II	Cell-Cell Contact	KEGG: hsa04514
C9:MIFhigh(H)	C7:APOEhigh(T)	HLA-DPB1	CD4	3.37637e-05	0	HLA-DPB1_CD4	HLA-DPB1 - CD4	MHC-II	Cell-Cell Contact	KEGG: hsa04514
Non-classical Monocytes	C7:APOEhigh(T)	HLA-DPB1	CD4	7.5056e-05	0	HLA-DPB1_CD4	HLA-DPB1 - CD4	MHC-II	Cell-Cell Contact	KEGG: hsa04514
C1:C1QChigh(T)	C8:MARCOhigh(H)	HLA-DPB1	CD4	0.000108376	0	HLA-DPB1_CD4	HLA-DPB1 - CD4	MHC-II	Cell-Cell Contact	KEGG: hsa04514
C10:BIRC3high(T)	C8:MARCOhigh(H)	HLA-DPB1	CD4	6.65948e-06	0	HLA-DPB1_CD4	HLA-DPB1 - CD4	MHC-II	Cell-Cell Contact	KEGG: hsa04514
C3:FN1high(H)	C8:MARCOhigh(H)	HLA-DPB1	CD4	5.70927e-05	0.01	HLA-DPB1_CD4	HLA-DPB1 - CD4	MHC-II	Cell-Cell Contact	KEGG: hsa04514
C4:LYZhigh(H)	C8:MARCOhigh(H)	HLA-DPB1	CD4	4.54172e-05	0	HLA-DPB1_CD4	HLA-DPB1 - CD4	MHC-II	Cell-Cell Contact	KEGG: hsa04514
C5:CD163high(T)	C8:MARCOhigh(H)	HLA-DPB1	CD4	4.58506e-05	0	HLA-DPB1_CD4	HLA-DPB1 - CD4	MHC-II	Cell-Cell Contact	KEGG: hsa04514
C6:HLAhigh(H)	C8:MARCOhigh(H)	HLA-DPB1	CD4	4.42869e-05	0	HLA-DPB1_CD4	HLA-DPB1 - CD4	MHC-II	Cell-Cell Contact	KEGG: hsa04514
C7:APOEhigh(T)	C8:MARCOhigh(H)	HLA-DPB1	CD4	2.89531e-05	0	HLA-DPB1_CD4	HLA-DPB1 - CD4	MHC-II	Cell-Cell Contact	KEGG: hsa04514
C1:C1QChigh(T)	Non-classical Monocytes	HLA-DPB1	CD4	0.000327676	0	HLA-DPB1_CD4	HLA-DPB1 - CD4	MHC-II	Cell-Cell Contact	KEGG: hsa04514
C10:BIRC3high(T)	Non-classical Monocytes	HLA-DPB1	CD4	2.01208e-05	0	HLA-DPB1_CD4	HLA-DPB1 - CD4	MHC-II	Cell-Cell Contact	KEGG: hsa04514
C2:NAMPT/NFKBIAhigh(H)	Non-classical Monocytes	HLA-DPB1	CD4	0.000166705	0	HLA-DPB1_CD4	HLA-DPB1 - CD4	MHC-II	Cell-Cell Contact	KEGG: hsa04514
C3:FN1high(H)	Non-classical Monocytes	HLA-DPB1	CD4	0.000172681	0	HLA-DPB1_CD4	HLA-DPB1 - CD4	MHC-II	Cell-Cell Contact	KEGG: hsa04514
C4:LYZhigh(H)	Non-classical Monocytes	HLA-DPB1	CD4	0.000137292	0	HLA-DPB1_CD4	HLA-DPB1 - CD4	MHC-II	Cell-Cell Contact	KEGG: hsa04514
C5:CD163high(T)	Non-classical Monocytes	HLA-DPB1	CD4	0.000138613	0	HLA-DPB1_CD4	HLA-DPB1 - CD4	MHC-II	Cell-Cell Contact	KEGG: hsa04514
C6:HLAhigh(H)	Non-classical Monocytes	HLA-DPB1	CD4	0.000133926	0	HLA-DPB1_CD4	HLA-DPB1 - CD4	MHC-II	Cell-Cell Contact	KEGG: hsa04514
C7:APOEhigh(T)	Non-classical Monocytes	HLA-DPB1	CD4	8.75427e-05	0	HLA-DPB1_CD4	HLA-DPB1 - CD4	MHC-II	Cell-Cell Contact	KEGG: hsa04514
C8:MARCOhigh(H)	Non-classical Monocytes	HLA-DPB1	CD4	6.67739e-05	0	HLA-DPB1_CD4	HLA-DPB1 - CD4	MHC-II	Cell-Cell Contact	KEGG: hsa04514
C9:MIFhigh(H)	Non-classical Monocytes	HLA-DPB1	CD4	5.29364e-05	0	HLA-DPB1_CD4	HLA-DPB1 - CD4	MHC-II	Cell-Cell Contact	KEGG: hsa04514
C1:C1QChigh(T)	C1:C1QChigh(T)	HLA-DQA1	CD4	0.000615877	0	HLA-DQA1_CD4	HLA-DQA1 - CD4	MHC-II	Cell-Cell Contact	KEGG: hsa04514
C10:BIRC3high(T)	C1:C1QChigh(T)	HLA-DQA1	CD4	3.4117e-05	0	HLA-DQA1_CD4	HLA-DQA1 - CD4	MHC-II	Cell-Cell Contact	KEGG: hsa04514
C11:C1QBhigh(H)	C1:C1QChigh(T)	HLA-DQA1	CD4	1.15618e-05	0	HLA-DQA1_CD4	HLA-DQA1 - CD4	MHC-II	Cell-Cell Contact	KEGG: hsa04514
C2:NAMPT/NFKBIAhigh(H)	C1:C1QChigh(T)	HLA-DQA1	CD4	0.000198604	0	HLA-DQA1_CD4	HLA-DQA1 - CD4	MHC-II	Cell-Cell Contact	KEGG: hsa04514
C3:FN1high(H)	C1:C1QChigh(T)	HLA-DQA1	CD4	0.000243944	0	HLA-DQA1_CD4	HLA-DQA1 - CD4	MHC-II	Cell-Cell Contact	KEGG: hsa04514
C4:LYZhigh(H)	C1:C1QChigh(T)	HLA-DQA1	CD4	0.000244489	0	HLA-DQA1_CD4	HLA-DQA1 - CD4	MHC-II	Cell-Cell Contact	KEGG: hsa04514
C5:CD163high(T)	C1:C1QChigh(T)	HLA-DQA1	CD4	0.000262629	0	HLA-DQA1_CD4	HLA-DQA1 - CD4	MHC-II	Cell-Cell Contact	KEGG: hsa04514
C6:HLAhigh(H)	C1:C1QChigh(T)	HLA-DQA1	CD4	0.000195054	0	HLA-DQA1_CD4	HLA-DQA1 - CD4	MHC-II	Cell-Cell Contact	KEGG: hsa04514
C7:APOEhigh(T)	C1:C1QChigh(T)	HLA-DQA1	CD4	0.000155858	0	HLA-DQA1_CD4	HLA-DQA1 - CD4	MHC-II	Cell-Cell Contact	KEGG: hsa04514
C8:MARCOhigh(H)	C1:C1QChigh(T)	HLA-DQA1	CD4	0.000100042	0	HLA-DQA1_CD4	HLA-DQA1 - CD4	MHC-II	Cell-Cell Contact	KEGG: hsa04514
C9:MIFhigh(H)	C1:C1QChigh(T)	HLA-DQA1	CD4	7.59815e-05	0	HLA-DQA1_CD4	HLA-DQA1 - CD4	MHC-II	Cell-Cell Contact	KEGG: hsa04514
C1:C1QChigh(T)	C11:C1QBhigh(H)	HLA-DQA1	CD4	1.32059e-05	0	HLA-DQA1_CD4	HLA-DQA1 - CD4	MHC-II	Cell-Cell Contact	KEGG: hsa04514
C10:BIRC3high(T)	C11:C1QBhigh(H)	HLA-DQA1	CD4	7.32064e-07	0	HLA-DQA1_CD4	HLA-DQA1 - CD4	MHC-II	Cell-Cell Contact	KEGG: hsa04514
C11:C1QBhigh(H)	C11:C1QBhigh(H)	HLA-DQA1	CD4	2.47245e-07	0.03	HLA-DQA1_CD4	HLA-DQA1 - CD4	MHC-II	Cell-Cell Contact	KEGG: hsa04514
C3:FN1high(H)	C11:C1QBhigh(H)	HLA-DQA1	CD4	5.2173e-06	0	HLA-DQA1_CD4	HLA-DQA1 - CD4	MHC-II	Cell-Cell Contact	KEGG: hsa04514
C4:LYZhigh(H)	C11:C1QBhigh(H)	HLA-DQA1	CD4	5.24258e-06	0	HLA-DQA1_CD4	HLA-DQA1 - CD4	MHC-II	Cell-Cell Contact	KEGG: hsa04514
C5:CD163high(T)	C11:C1QBhigh(H)	HLA-DQA1	CD4	5.63331e-06	0	HLA-DQA1_CD4	HLA-DQA1 - CD4	MHC-II	Cell-Cell Contact	KEGG: hsa04514
C6:HLAhigh(H)	C11:C1QBhigh(H)	HLA-DQA1	CD4	4.17362e-06	0	HLA-DQA1_CD4	HLA-DQA1 - CD4	MHC-II	Cell-Cell Contact	KEGG: hsa04514
C7:APOEhigh(T)	C11:C1QBhigh(H)	HLA-DQA1	CD4	3.34032e-06	0	HLA-DQA1_CD4	HLA-DQA1 - CD4	MHC-II	Cell-Cell Contact	KEGG: hsa04514
C8:MARCOhigh(H)	C11:C1QBhigh(H)	HLA-DQA1	CD4	2.14009e-06	0	HLA-DQA1_CD4	HLA-DQA1 - CD4	MHC-II	Cell-Cell Contact	KEGG: hsa04514
C9:MIFhigh(H)	C11:C1QBhigh(H)	HLA-DQA1	CD4	1.6251e-06	0.01	HLA-DQA1_CD4	HLA-DQA1 - CD4	MHC-II	Cell-Cell Contact	KEGG: hsa04514
C1:C1QChigh(T)	C3:FN1high(H)	HLA-DQA1	CD4	0.000208918	0	HLA-DQA1_CD4	HLA-DQA1 - CD4	MHC-II	Cell-Cell Contact	KEGG: hsa04514
C10:BIRC3high(T)	C3:FN1high(H)	HLA-DQA1	CD4	1.1587e-05	0	HLA-DQA1_CD4	HLA-DQA1 - CD4	MHC-II	Cell-Cell Contact	KEGG: hsa04514
C3:FN1high(H)	C3:FN1high(H)	HLA-DQA1	CD4	8.2389e-05	0	HLA-DQA1_CD4	HLA-DQA1 - CD4	MHC-II	Cell-Cell Contact	KEGG: hsa04514
C4:LYZhigh(H)	C3:FN1high(H)	HLA-DQA1	CD4	8.29393e-05	0	HLA-DQA1_CD4	HLA-DQA1 - CD4	MHC-II	Cell-Cell Contact	KEGG: hsa04514
C5:CD163high(T)	C3:FN1high(H)	HLA-DQA1	CD4	8.91402e-05	0	HLA-DQA1_CD4	HLA-DQA1 - CD4	MHC-II	Cell-Cell Contact	KEGG: hsa04514
C6:HLAhigh(H)	C3:FN1high(H)	HLA-DQA1	CD4	6.59291e-05	0	HLA-DQA1_CD4	HLA-DQA1 - CD4	MHC-II	Cell-Cell Contact	KEGG: hsa04514
C7:APOEhigh(T)	C3:FN1high(H)	HLA-DQA1	CD4	5.28256e-05	0	HLA-DQA1_CD4	HLA-DQA1 - CD4	MHC-II	Cell-Cell Contact	KEGG: hsa04514
C8:MARCOhigh(H)	C3:FN1high(H)	HLA-DQA1	CD4	3.38002e-05	0.01	HLA-DQA1_CD4	HLA-DQA1 - CD4	MHC-II	Cell-Cell Contact	KEGG: hsa04514
C9:MIFhigh(H)	C3:FN1high(H)	HLA-DQA1	CD4	2.56636e-05	0.04	HLA-DQA1_CD4	HLA-DQA1 - CD4	MHC-II	Cell-Cell Contact	KEGG: hsa04514
C1:C1QChigh(T)	C4:LYZhigh(H)	HLA-DQA1	CD4	0.000208288	0	HLA-DQA1_CD4	HLA-DQA1 - CD4	MHC-II	Cell-Cell Contact	KEGG: hsa04514
C10:BIRC3high(T)	C4:LYZhigh(H)	HLA-DQA1	CD4	1.1543e-05	0	HLA-DQA1_CD4	HLA-DQA1 - CD4	MHC-II	Cell-Cell Contact	KEGG: hsa04514
C11:C1QBhigh(H)	C4:LYZhigh(H)	HLA-DQA1	CD4	3.90401e-06	0	HLA-DQA1_CD4	HLA-DQA1 - CD4	MHC-II	Cell-Cell Contact	KEGG: hsa04514
C2:NAMPT/NFKBIAhigh(H)	C4:LYZhigh(H)	HLA-DQA1	CD4	6.7025e-05	0	HLA-DQA1_CD4	HLA-DQA1 - CD4	MHC-II	Cell-Cell Contact	KEGG: hsa04514
C3:FN1high(H)	C4:LYZhigh(H)	HLA-DQA1	CD4	8.23772e-05	0	HLA-DQA1_CD4	HLA-DQA1 - CD4	MHC-II	Cell-Cell Contact	KEGG: hsa04514
C4:LYZhigh(H)	C4:LYZhigh(H)	HLA-DQA1	CD4	8.26868e-05	0	HLA-DQA1_CD4	HLA-DQA1 - CD4	MHC-II	Cell-Cell Contact	KEGG: hsa04514
C5:CD163high(T)	C4:LYZhigh(H)	HLA-DQA1	CD4	8.88379e-05	0	HLA-DQA1_CD4	HLA-DQA1 - CD4	MHC-II	Cell-Cell Contact	KEGG: hsa04514
C6:HLAhigh(H)	C4:LYZhigh(H)	HLA-DQA1	CD4	6.58855e-05	0	HLA-DQA1_CD4	HLA-DQA1 - CD4	MHC-II	Cell-Cell Contact	KEGG: hsa04514
C7:APOEhigh(T)	C4:LYZhigh(H)	HLA-DQA1	CD4	5.26955e-05	0	HLA-DQA1_CD4	HLA-DQA1 - CD4	MHC-II	Cell-Cell Contact	KEGG: hsa04514
C8:MARCOhigh(H)	C4:LYZhigh(H)	HLA-DQA1	CD4	3.37874e-05	0	HLA-DQA1_CD4	HLA-DQA1 - CD4	MHC-II	Cell-Cell Contact	KEGG: hsa04514
C9:MIFhigh(H)	C4:LYZhigh(H)	HLA-DQA1	CD4	2.56587e-05	0	HLA-DQA1_CD4	HLA-DQA1 - CD4	MHC-II	Cell-Cell Contact	KEGG: hsa04514
C1:C1QChigh(T)	C5:CD163high(T)	HLA-DQA1	CD4	0.000517626	0	HLA-DQA1_CD4	HLA-DQA1 - CD4	MHC-II	Cell-Cell Contact	KEGG: hsa04514
C10:BIRC3high(T)	C5:CD163high(T)	HLA-DQA1	CD4	2.85896e-05	0	HLA-DQA1_CD4	HLA-DQA1 - CD4	MHC-II	Cell-Cell Contact	KEGG: hsa04514
C11:C1QBhigh(H)	C5:CD163high(T)	HLA-DQA1	CD4	9.83003e-06	0	HLA-DQA1_CD4	HLA-DQA1 - CD4	MHC-II	Cell-Cell Contact	KEGG: hsa04514
C2:NAMPT/NFKBIAhigh(H)	C5:CD163high(T)	HLA-DQA1	CD4	0.000169538	0	HLA-DQA1_CD4	HLA-DQA1 - CD4	MHC-II	Cell-Cell Contact	KEGG: hsa04514
C3:FN1high(H)	C5:CD163high(T)	HLA-DQA1	CD4	0.000207297	0	HLA-DQA1_CD4	HLA-DQA1 - CD4	MHC-II	Cell-Cell Contact	KEGG: hsa04514
C4:LYZhigh(H)	C5:CD163high(T)	HLA-DQA1	CD4	0.000205463	0	HLA-DQA1_CD4	HLA-DQA1 - CD4	MHC-II	Cell-Cell Contact	KEGG: hsa04514
C5:CD163high(T)	C5:CD163high(T)	HLA-DQA1	CD4	0.000220416	0	HLA-DQA1_CD4	HLA-DQA1 - CD4	MHC-II	Cell-Cell Contact	KEGG: hsa04514
C6:HLAhigh(H)	C5:CD163high(T)	HLA-DQA1	CD4	0.00016542	0	HLA-DQA1_CD4	HLA-DQA1 - CD4	MHC-II	Cell-Cell Contact	KEGG: hsa04514
C7:APOEhigh(T)	C5:CD163high(T)	HLA-DQA1	CD4	0.00013127	0	HLA-DQA1_CD4	HLA-DQA1 - CD4	MHC-II	Cell-Cell Contact	KEGG: hsa04514
C8:MARCOhigh(H)	C5:CD163high(T)	HLA-DQA1	CD4	8.49352e-05	0	HLA-DQA1_CD4	HLA-DQA1 - CD4	MHC-II	Cell-Cell Contact	KEGG: hsa04514
C9:MIFhigh(H)	C5:CD163high(T)	HLA-DQA1	CD4	6.45552e-05	0	HLA-DQA1_CD4	HLA-DQA1 - CD4	MHC-II	Cell-Cell Contact	KEGG: hsa04514
C1:C1QChigh(T)	C6:HLAhigh(H)	HLA-DQA1	CD4	0.000115355	0	HLA-DQA1_CD4	HLA-DQA1 - CD4	MHC-II	Cell-Cell Contact	KEGG: hsa04514
C10:BIRC3high(T)	C6:HLAhigh(H)	HLA-DQA1	CD4	6.40037e-06	0	HLA-DQA1_CD4	HLA-DQA1 - CD4	MHC-II	Cell-Cell Contact	KEGG: hsa04514
C4:LYZhigh(H)	C6:HLAhigh(H)	HLA-DQA1	CD4	4.5796e-05	0	HLA-DQA1_CD4	HLA-DQA1 - CD4	MHC-II	Cell-Cell Contact	KEGG: hsa04514
C5:CD163high(T)	C6:HLAhigh(H)	HLA-DQA1	CD4	4.92287e-05	0	HLA-DQA1_CD4	HLA-DQA1 - CD4	MHC-II	Cell-Cell Contact	KEGG: hsa04514
C7:APOEhigh(T)	C6:HLAhigh(H)	HLA-DQA1	CD4	2.91595e-05	0.02	HLA-DQA1_CD4	HLA-DQA1 - CD4	MHC-II	Cell-Cell Contact	KEGG: hsa04514
C1:C1QChigh(T)	C7:APOEhigh(T)	HLA-DQA1	CD4	0.000159795	0	HLA-DQA1_CD4	HLA-DQA1 - CD4	MHC-II	Cell-Cell Contact	KEGG: hsa04514
C10:BIRC3high(T)	C7:APOEhigh(T)	HLA-DQA1	CD4	8.85298e-06	0	HLA-DQA1_CD4	HLA-DQA1 - CD4	MHC-II	Cell-Cell Contact	KEGG: hsa04514
C11:C1QBhigh(H)	C7:APOEhigh(T)	HLA-DQA1	CD4	2.99855e-06	0	HLA-DQA1_CD4	HLA-DQA1 - CD4	MHC-II	Cell-Cell Contact	KEGG: hsa04514
C2:NAMPT/NFKBIAhigh(H)	C7:APOEhigh(T)	HLA-DQA1	CD4	5.15003e-05	0	HLA-DQA1_CD4	HLA-DQA1 - CD4	MHC-II	Cell-Cell Contact	KEGG: hsa04514
C3:FN1high(H)	C7:APOEhigh(T)	HLA-DQA1	CD4	6.32681e-05	0	HLA-DQA1_CD4	HLA-DQA1 - CD4	MHC-II	Cell-Cell Contact	KEGG: hsa04514
C4:LYZhigh(H)	C7:APOEhigh(T)	HLA-DQA1	CD4	6.34354e-05	0	HLA-DQA1_CD4	HLA-DQA1 - CD4	MHC-II	Cell-Cell Contact	KEGG: hsa04514
C5:CD163high(T)	C7:APOEhigh(T)	HLA-DQA1	CD4	6.81453e-05	0	HLA-DQA1_CD4	HLA-DQA1 - CD4	MHC-II	Cell-Cell Contact	KEGG: hsa04514
C6:HLAhigh(H)	C7:APOEhigh(T)	HLA-DQA1	CD4	5.05919e-05	0	HLA-DQA1_CD4	HLA-DQA1 - CD4	MHC-II	Cell-Cell Contact	KEGG: hsa04514
C7:APOEhigh(T)	C7:APOEhigh(T)	HLA-DQA1	CD4	4.04357e-05	0	HLA-DQA1_CD4	HLA-DQA1 - CD4	MHC-II	Cell-Cell Contact	KEGG: hsa04514
C8:MARCOhigh(H)	C7:APOEhigh(T)	HLA-DQA1	CD4	2.59473e-05	0	HLA-DQA1_CD4	HLA-DQA1 - CD4	MHC-II	Cell-Cell Contact	KEGG: hsa04514
C9:MIFhigh(H)	C7:APOEhigh(T)	HLA-DQA1	CD4	1.97063e-05	0	HLA-DQA1_CD4	HLA-DQA1 - CD4	MHC-II	Cell-Cell Contact	KEGG: hsa04514
C1:C1QChigh(T)	C8:MARCOhigh(H)	HLA-DQA1	CD4	8.26686e-05	0	HLA-DQA1_CD4	HLA-DQA1 - CD4	MHC-II	Cell-Cell Contact	KEGG: hsa04514
C10:BIRC3high(T)	C8:MARCOhigh(H)	HLA-DQA1	CD4	4.58493e-06	0	HLA-DQA1_CD4	HLA-DQA1 - CD4	MHC-II	Cell-Cell Contact	KEGG: hsa04514
C3:FN1high(H)	C8:MARCOhigh(H)	HLA-DQA1	CD4	3.2602e-05	0.03	HLA-DQA1_CD4	HLA-DQA1 - CD4	MHC-II	Cell-Cell Contact	KEGG: hsa04514
C4:LYZhigh(H)	C8:MARCOhigh(H)	HLA-DQA1	CD4	3.2819e-05	0	HLA-DQA1_CD4	HLA-DQA1 - CD4	MHC-II	Cell-Cell Contact	KEGG: hsa04514
C5:CD163high(T)	C8:MARCOhigh(H)	HLA-DQA1	CD4	3.52726e-05	0	HLA-DQA1_CD4	HLA-DQA1 - CD4	MHC-II	Cell-Cell Contact	KEGG: hsa04514
C6:HLAhigh(H)	C8:MARCOhigh(H)	HLA-DQA1	CD4	2.60885e-05	0	HLA-DQA1_CD4	HLA-DQA1 - CD4	MHC-II	Cell-Cell Contact	KEGG: hsa04514
C7:APOEhigh(T)	C8:MARCOhigh(H)	HLA-DQA1	CD4	2.09031e-05	0	HLA-DQA1_CD4	HLA-DQA1 - CD4	MHC-II	Cell-Cell Contact	KEGG: hsa04514
C8:MARCOhigh(H)	C8:MARCOhigh(H)	HLA-DQA1	CD4	1.3375e-05	0	HLA-DQA1_CD4	HLA-DQA1 - CD4	MHC-II	Cell-Cell Contact	KEGG: hsa04514
C1:C1QChigh(T)	Non-classical Monocytes	HLA-DQA1	CD4	0.000250149	0	HLA-DQA1_CD4	HLA-DQA1 - CD4	MHC-II	Cell-Cell Contact	KEGG: hsa04514
C10:BIRC3high(T)	Non-classical Monocytes	HLA-DQA1	CD4	1.38704e-05	0	HLA-DQA1_CD4	HLA-DQA1 - CD4	MHC-II	Cell-Cell Contact	KEGG: hsa04514
C11:C1QBhigh(H)	Non-classical Monocytes	HLA-DQA1	CD4	4.67879e-06	0.01	HLA-DQA1_CD4	HLA-DQA1 - CD4	MHC-II	Cell-Cell Contact	KEGG: hsa04514
C3:FN1high(H)	Non-classical Monocytes	HLA-DQA1	CD4	9.8735e-05	0	HLA-DQA1_CD4	HLA-DQA1 - CD4	MHC-II	Cell-Cell Contact	KEGG: hsa04514
C4:LYZhigh(H)	Non-classical Monocytes	HLA-DQA1	CD4	9.9307e-05	0	HLA-DQA1_CD4	HLA-DQA1 - CD4	MHC-II	Cell-Cell Contact	KEGG: hsa04514
C5:CD163high(T)	Non-classical Monocytes	HLA-DQA1	CD4	0.00010672	0	HLA-DQA1_CD4	HLA-DQA1 - CD4	MHC-II	Cell-Cell Contact	KEGG: hsa04514
C6:HLAhigh(H)	Non-classical Monocytes	HLA-DQA1	CD4	7.8997e-05	0	HLA-DQA1_CD4	HLA-DQA1 - CD4	MHC-II	Cell-Cell Contact	KEGG: hsa04514
C7:APOEhigh(T)	Non-classical Monocytes	HLA-DQA1	CD4	6.32616e-05	0	HLA-DQA1_CD4	HLA-DQA1 - CD4	MHC-II	Cell-Cell Contact	KEGG: hsa04514
C8:MARCOhigh(H)	Non-classical Monocytes	HLA-DQA1	CD4	4.05033e-05	0	HLA-DQA1_CD4	HLA-DQA1 - CD4	MHC-II	Cell-Cell Contact	KEGG: hsa04514
C9:MIFhigh(H)	Non-classical Monocytes	HLA-DQA1	CD4	3.07548e-05	0	HLA-DQA1_CD4	HLA-DQA1 - CD4	MHC-II	Cell-Cell Contact	KEGG: hsa04514
C1:C1QChigh(T)	C1:C1QChigh(T)	HLA-DMA	CD4	0.000514321	0	HLA-DMA_CD4	HLA-DMA - CD4	MHC-II	Cell-Cell Contact	KEGG: hsa04514
C10:BIRC3high(T)	C1:C1QChigh(T)	HLA-DMA	CD4	1.82721e-05	0	HLA-DMA_CD4	HLA-DMA - CD4	MHC-II	Cell-Cell Contact	KEGG: hsa04514
C11:C1QBhigh(H)	C1:C1QChigh(T)	HLA-DMA	CD4	9.59494e-06	0	HLA-DMA_CD4	HLA-DMA - CD4	MHC-II	Cell-Cell Contact	KEGG: hsa04514
C2:NAMPT/NFKBIAhigh(H)	C1:C1QChigh(T)	HLA-DMA	CD4	0.000199825	0	HLA-DMA_CD4	HLA-DMA - CD4	MHC-II	Cell-Cell Contact	KEGG: hsa04514
C3:FN1high(H)	C1:C1QChigh(T)	HLA-DMA	CD4	0.0002048	0	HLA-DMA_CD4	HLA-DMA - CD4	MHC-II	Cell-Cell Contact	KEGG: hsa04514
C4:LYZhigh(H)	C1:C1QChigh(T)	HLA-DMA	CD4	0.00020903	0	HLA-DMA_CD4	HLA-DMA - CD4	MHC-II	Cell-Cell Contact	KEGG: hsa04514
C5:CD163high(T)	C1:C1QChigh(T)	HLA-DMA	CD4	0.000219803	0	HLA-DMA_CD4	HLA-DMA - CD4	MHC-II	Cell-Cell Contact	KEGG: hsa04514
C6:HLAhigh(H)	C1:C1QChigh(T)	HLA-DMA	CD4	0.000163218	0	HLA-DMA_CD4	HLA-DMA - CD4	MHC-II	Cell-Cell Contact	KEGG: hsa04514
C7:APOEhigh(T)	C1:C1QChigh(T)	HLA-DMA	CD4	0.000134411	0	HLA-DMA_CD4	HLA-DMA - CD4	MHC-II	Cell-Cell Contact	KEGG: hsa04514
C8:MARCOhigh(H)	C1:C1QChigh(T)	HLA-DMA	CD4	8.09331e-05	0	HLA-DMA_CD4	HLA-DMA - CD4	MHC-II	Cell-Cell Contact	KEGG: hsa04514
C9:MIFhigh(H)	C1:C1QChigh(T)	HLA-DMA	CD4	6.38374e-05	0	HLA-DMA_CD4	HLA-DMA - CD4	MHC-II	Cell-Cell Contact	KEGG: hsa04514
C1:C1QChigh(T)	C11:C1QBhigh(H)	HLA-DMA	CD4	1.1014e-05	0	HLA-DMA_CD4	HLA-DMA - CD4	MHC-II	Cell-Cell Contact	KEGG: hsa04514
C10:BIRC3high(T)	C11:C1QBhigh(H)	HLA-DMA	CD4	3.90513e-07	0.03	HLA-DMA_CD4	HLA-DMA - CD4	MHC-II	Cell-Cell Contact	KEGG: hsa04514
C4:LYZhigh(H)	C11:C1QBhigh(H)	HLA-DMA	CD4	4.4771e-06	0	HLA-DMA_CD4	HLA-DMA - CD4	MHC-II	Cell-Cell Contact	KEGG: hsa04514
C5:CD163high(T)	C11:C1QBhigh(H)	HLA-DMA	CD4	4.70837e-06	0	HLA-DMA_CD4	HLA-DMA - CD4	MHC-II	Cell-Cell Contact	KEGG: hsa04514
C6:HLAhigh(H)	C11:C1QBhigh(H)	HLA-DMA	CD4	3.48913e-06	0.02	HLA-DMA_CD4	HLA-DMA - CD4	MHC-II	Cell-Cell Contact	KEGG: hsa04514
C7:APOEhigh(T)	C11:C1QBhigh(H)	HLA-DMA	CD4	2.87774e-06	0	HLA-DMA_CD4	HLA-DMA - CD4	MHC-II	Cell-Cell Contact	KEGG: hsa04514
C9:MIFhigh(H)	C11:C1QBhigh(H)	HLA-DMA	CD4	1.3642e-06	0.04	HLA-DMA_CD4	HLA-DMA - CD4	MHC-II	Cell-Cell Contact	KEGG: hsa04514
C1:C1QChigh(T)	C3:FN1high(H)	HLA-DMA	CD4	0.000174082	0	HLA-DMA_CD4	HLA-DMA - CD4	MHC-II	Cell-Cell Contact	KEGG: hsa04514
C4:LYZhigh(H)	C3:FN1high(H)	HLA-DMA	CD4	7.07721e-05	0	HLA-DMA_CD4	HLA-DMA - CD4	MHC-II	Cell-Cell Contact	KEGG: hsa04514
C5:CD163high(T)	C3:FN1high(H)	HLA-DMA	CD4	7.44341e-05	0	HLA-DMA_CD4	HLA-DMA - CD4	MHC-II	Cell-Cell Contact	KEGG: hsa04514
C7:APOEhigh(T)	C3:FN1high(H)	HLA-DMA	CD4	4.54777e-05	0	HLA-DMA_CD4	HLA-DMA - CD4	MHC-II	Cell-Cell Contact	KEGG: hsa04514
C1:C1QChigh(T)	C4:LYZhigh(H)	HLA-DMA	CD4	0.00017381	0	HLA-DMA_CD4	HLA-DMA - CD4	MHC-II	Cell-Cell Contact	KEGG: hsa04514
C10:BIRC3high(T)	C4:LYZhigh(H)	HLA-DMA	CD4	6.16772e-06	0	HLA-DMA_CD4	HLA-DMA - CD4	MHC-II	Cell-Cell Contact	KEGG: hsa04514
C11:C1QBhigh(H)	C4:LYZhigh(H)	HLA-DMA	CD4	3.23821e-06	0	HLA-DMA_CD4	HLA-DMA - CD4	MHC-II	Cell-Cell Contact	KEGG: hsa04514
C2:NAMPT/NFKBIAhigh(H)	C4:LYZhigh(H)	HLA-DMA	CD4	6.74382e-05	0	HLA-DMA_CD4	HLA-DMA - CD4	MHC-II	Cell-Cell Contact	KEGG: hsa04514
C3:FN1high(H)	C4:LYZhigh(H)	HLA-DMA	CD4	6.91242e-05	0	HLA-DMA_CD4	HLA-DMA - CD4	MHC-II	Cell-Cell Contact	KEGG: hsa04514
C4:LYZhigh(H)	C4:LYZhigh(H)	HLA-DMA	CD4	7.06472e-05	0	HLA-DMA_CD4	HLA-DMA - CD4	MHC-II	Cell-Cell Contact	KEGG: hsa04514
C5:CD163high(T)	C4:LYZhigh(H)	HLA-DMA	CD4	7.4293e-05	0	HLA-DMA_CD4	HLA-DMA - CD4	MHC-II	Cell-Cell Contact	KEGG: hsa04514
C6:HLAhigh(H)	C4:LYZhigh(H)	HLA-DMA	CD4	5.51017e-05	0	HLA-DMA_CD4	HLA-DMA - CD4	MHC-II	Cell-Cell Contact	KEGG: hsa04514
C7:APOEhigh(T)	C4:LYZhigh(H)	HLA-DMA	CD4	4.54173e-05	0	HLA-DMA_CD4	HLA-DMA - CD4	MHC-II	Cell-Cell Contact	KEGG: hsa04514
C8:MARCOhigh(H)	C4:LYZhigh(H)	HLA-DMA	CD4	2.73168e-05	0	HLA-DMA_CD4	HLA-DMA - CD4	MHC-II	Cell-Cell Contact	KEGG: hsa04514
C9:MIFhigh(H)	C4:LYZhigh(H)	HLA-DMA	CD4	2.15469e-05	0	HLA-DMA_CD4	HLA-DMA - CD4	MHC-II	Cell-Cell Contact	KEGG: hsa04514
C1:C1QChigh(T)	C5:CD163high(T)	HLA-DMA	CD4	0.000434672	0	HLA-DMA_CD4	HLA-DMA - CD4	MHC-II	Cell-Cell Contact	KEGG: hsa04514
C10:BIRC3high(T)	C5:CD163high(T)	HLA-DMA	CD4	1.55747e-05	0	HLA-DMA_CD4	HLA-DMA - CD4	MHC-II	Cell-Cell Contact	KEGG: hsa04514
C11:C1QBhigh(H)	C5:CD163high(T)	HLA-DMA	CD4	8.18882e-06	0	HLA-DMA_CD4	HLA-DMA - CD4	MHC-II	Cell-Cell Contact	KEGG: hsa04514
C2:NAMPT/NFKBIAhigh(H)	C5:CD163high(T)	HLA-DMA	CD4	0.000170561	0	HLA-DMA_CD4	HLA-DMA - CD4	MHC-II	Cell-Cell Contact	KEGG: hsa04514
C3:FN1high(H)	C5:CD163high(T)	HLA-DMA	CD4	0.000174672	0	HLA-DMA_CD4	HLA-DMA - CD4	MHC-II	Cell-Cell Contact	KEGG: hsa04514
C4:LYZhigh(H)	C5:CD163high(T)	HLA-DMA	CD4	0.000176524	0	HLA-DMA_CD4	HLA-DMA - CD4	MHC-II	Cell-Cell Contact	KEGG: hsa04514
C5:CD163high(T)	C5:CD163high(T)	HLA-DMA	CD4	0.000185528	0	HLA-DMA_CD4	HLA-DMA - CD4	MHC-II	Cell-Cell Contact	KEGG: hsa04514
C6:HLAhigh(H)	C5:CD163high(T)	HLA-DMA	CD4	0.000138983	0	HLA-DMA_CD4	HLA-DMA - CD4	MHC-II	Cell-Cell Contact	KEGG: hsa04514
C7:APOEhigh(T)	C5:CD163high(T)	HLA-DMA	CD4	0.000113698	0	HLA-DMA_CD4	HLA-DMA - CD4	MHC-II	Cell-Cell Contact	KEGG: hsa04514
C8:MARCOhigh(H)	C5:CD163high(T)	HLA-DMA	CD4	6.90239e-05	0	HLA-DMA_CD4	HLA-DMA - CD4	MHC-II	Cell-Cell Contact	KEGG: hsa04514
C9:MIFhigh(H)	C5:CD163high(T)	HLA-DMA	CD4	5.44373e-05	0	HLA-DMA_CD4	HLA-DMA - CD4	MHC-II	Cell-Cell Contact	KEGG: hsa04514
C1:C1QChigh(T)	C6:HLAhigh(H)	HLA-DMA	CD4	9.60482e-05	0.01	HLA-DMA_CD4	HLA-DMA - CD4	MHC-II	Cell-Cell Contact	KEGG: hsa04514
C4:LYZhigh(H)	C6:HLAhigh(H)	HLA-DMA	CD4	3.90518e-05	0	HLA-DMA_CD4	HLA-DMA - CD4	MHC-II	Cell-Cell Contact	KEGG: hsa04514
C5:CD163high(T)	C6:HLAhigh(H)	HLA-DMA	CD4	4.10753e-05	0	HLA-DMA_CD4	HLA-DMA - CD4	MHC-II	Cell-Cell Contact	KEGG: hsa04514
C1:C1QChigh(T)	C7:APOEhigh(T)	HLA-DMA	CD4	0.000133418	0	HLA-DMA_CD4	HLA-DMA - CD4	MHC-II	Cell-Cell Contact	KEGG: hsa04514
C10:BIRC3high(T)	C7:APOEhigh(T)	HLA-DMA	CD4	4.73843e-06	0	HLA-DMA_CD4	HLA-DMA - CD4	MHC-II	Cell-Cell Contact	KEGG: hsa04514
C11:C1QBhigh(H)	C7:APOEhigh(T)	HLA-DMA	CD4	2.4881e-06	0	HLA-DMA_CD4	HLA-DMA - CD4	MHC-II	Cell-Cell Contact	KEGG: hsa04514
C2:NAMPT/NFKBIAhigh(H)	C7:APOEhigh(T)	HLA-DMA	CD4	5.18173e-05	0	HLA-DMA_CD4	HLA-DMA - CD4	MHC-II	Cell-Cell Contact	KEGG: hsa04514
C3:FN1high(H)	C7:APOEhigh(T)	HLA-DMA	CD4	5.31087e-05	0	HLA-DMA_CD4	HLA-DMA - CD4	MHC-II	Cell-Cell Contact	KEGG: hsa04514
C4:LYZhigh(H)	C7:APOEhigh(T)	HLA-DMA	CD4	5.42255e-05	0	HLA-DMA_CD4	HLA-DMA - CD4	MHC-II	Cell-Cell Contact	KEGG: hsa04514
C5:CD163high(T)	C7:APOEhigh(T)	HLA-DMA	CD4	5.70209e-05	0	HLA-DMA_CD4	HLA-DMA - CD4	MHC-II	Cell-Cell Contact	KEGG: hsa04514
C6:HLAhigh(H)	C7:APOEhigh(T)	HLA-DMA	CD4	4.23283e-05	0	HLA-DMA_CD4	HLA-DMA - CD4	MHC-II	Cell-Cell Contact	KEGG: hsa04514
C7:APOEhigh(T)	C7:APOEhigh(T)	HLA-DMA	CD4	3.48659e-05	0	HLA-DMA_CD4	HLA-DMA - CD4	MHC-II	Cell-Cell Contact	KEGG: hsa04514
C8:MARCOhigh(H)	C7:APOEhigh(T)	HLA-DMA	CD4	2.09876e-05	0	HLA-DMA_CD4	HLA-DMA - CD4	MHC-II	Cell-Cell Contact	KEGG: hsa04514
C9:MIFhigh(H)	C7:APOEhigh(T)	HLA-DMA	CD4	1.65544e-05	0	HLA-DMA_CD4	HLA-DMA - CD4	MHC-II	Cell-Cell Contact	KEGG: hsa04514
C1:C1QChigh(T)	C8:MARCOhigh(H)	HLA-DMA	CD4	6.8885e-05	0	HLA-DMA_CD4	HLA-DMA - CD4	MHC-II	Cell-Cell Contact	KEGG: hsa04514
C4:LYZhigh(H)	C8:MARCOhigh(H)	HLA-DMA	CD4	2.80047e-05	0	HLA-DMA_CD4	HLA-DMA - CD4	MHC-II	Cell-Cell Contact	KEGG: hsa04514
C5:CD163high(T)	C8:MARCOhigh(H)	HLA-DMA	CD4	2.94538e-05	0	HLA-DMA_CD4	HLA-DMA - CD4	MHC-II	Cell-Cell Contact	KEGG: hsa04514
C7:APOEhigh(T)	C8:MARCOhigh(H)	HLA-DMA	CD4	1.79957e-05	0	HLA-DMA_CD4	HLA-DMA - CD4	MHC-II	Cell-Cell Contact	KEGG: hsa04514
C1:C1QChigh(T)	Non-classical Monocytes	HLA-DMA	CD4	0.00020853	0	HLA-DMA_CD4	HLA-DMA - CD4	MHC-II	Cell-Cell Contact	KEGG: hsa04514
C10:BIRC3high(T)	Non-classical Monocytes	HLA-DMA	CD4	7.38838e-06	0.02	HLA-DMA_CD4	HLA-DMA - CD4	MHC-II	Cell-Cell Contact	KEGG: hsa04514
C3:FN1high(H)	Non-classical Monocytes	HLA-DMA	CD4	8.27956e-05	0	HLA-DMA_CD4	HLA-DMA - CD4	MHC-II	Cell-Cell Contact	KEGG: hsa04514
C4:LYZhigh(H)	Non-classical Monocytes	HLA-DMA	CD4	8.47716e-05	0	HLA-DMA_CD4	HLA-DMA - CD4	MHC-II	Cell-Cell Contact	KEGG: hsa04514
C5:CD163high(T)	Non-classical Monocytes	HLA-DMA	CD4	8.91545e-05	0	HLA-DMA_CD4	HLA-DMA - CD4	MHC-II	Cell-Cell Contact	KEGG: hsa04514
C6:HLAhigh(H)	Non-classical Monocytes	HLA-DMA	CD4	6.60189e-05	0	HLA-DMA_CD4	HLA-DMA - CD4	MHC-II	Cell-Cell Contact	KEGG: hsa04514
C7:APOEhigh(T)	Non-classical Monocytes	HLA-DMA	CD4	5.44809e-05	0	HLA-DMA_CD4	HLA-DMA - CD4	MHC-II	Cell-Cell Contact	KEGG: hsa04514
C8:MARCOhigh(H)	Non-classical Monocytes	HLA-DMA	CD4	3.27198e-05	0.02	HLA-DMA_CD4	HLA-DMA - CD4	MHC-II	Cell-Cell Contact	KEGG: hsa04514
C9:MIFhigh(H)	Non-classical Monocytes	HLA-DMA	CD4	2.58093e-05	0.02	HLA-DMA_CD4	HLA-DMA - CD4	MHC-II	Cell-Cell Contact	KEGG: hsa04514
C1:C1QChigh(T)	C1:C1QChigh(T)	HLA-DMB	CD4	0.000292198	0	HLA-DMB_CD4	HLA-DMB - CD4	MHC-II	Cell-Cell Contact	KEGG: hsa04514
C10:BIRC3high(T)	C1:C1QChigh(T)	HLA-DMB	CD4	4.12967e-06	0	HLA-DMB_CD4	HLA-DMB - CD4	MHC-II	Cell-Cell Contact	KEGG: hsa04514
C11:C1QBhigh(H)	C1:C1QChigh(T)	HLA-DMB	CD4	2.77021e-06	0.01	HLA-DMB_CD4	HLA-DMB - CD4	MHC-II	Cell-Cell Contact	KEGG: hsa04514
C2:NAMPT/NFKBIAhigh(H)	C1:C1QChigh(T)	HLA-DMB	CD4	5.71246e-05	0	HLA-DMB_CD4	HLA-DMB - CD4	MHC-II	Cell-Cell Contact	KEGG: hsa04514
C3:FN1high(H)	C1:C1QChigh(T)	HLA-DMB	CD4	5.31033e-05	0	HLA-DMB_CD4	HLA-DMB - CD4	MHC-II	Cell-Cell Contact	KEGG: hsa04514
C4:LYZhigh(H)	C1:C1QChigh(T)	HLA-DMB	CD4	0.000119414	0	HLA-DMB_CD4	HLA-DMB - CD4	MHC-II	Cell-Cell Contact	KEGG: hsa04514
C5:CD163high(T)	C1:C1QChigh(T)	HLA-DMB	CD4	0.000129978	0	HLA-DMB_CD4	HLA-DMB - CD4	MHC-II	Cell-Cell Contact	KEGG: hsa04514
C6:HLAhigh(H)	C1:C1QChigh(T)	HLA-DMB	CD4	4.55443e-05	0	HLA-DMB_CD4	HLA-DMB - CD4	MHC-II	Cell-Cell Contact	KEGG: hsa04514
C7:APOEhigh(T)	C1:C1QChigh(T)	HLA-DMB	CD4	7.44154e-05	0	HLA-DMB_CD4	HLA-DMB - CD4	MHC-II	Cell-Cell Contact	KEGG: hsa04514
C8:MARCOhigh(H)	C1:C1QChigh(T)	HLA-DMB	CD4	2.2921e-05	0	HLA-DMB_CD4	HLA-DMB - CD4	MHC-II	Cell-Cell Contact	KEGG: hsa04514
C9:MIFhigh(H)	C1:C1QChigh(T)	HLA-DMB	CD4	1.83057e-05	0	HLA-DMB_CD4	HLA-DMB - CD4	MHC-II	Cell-Cell Contact	KEGG: hsa04514
C1:C1QChigh(T)	C11:C1QBhigh(H)	HLA-DMB	CD4	6.23954e-06	0	HLA-DMB_CD4	HLA-DMB - CD4	MHC-II	Cell-Cell Contact	KEGG: hsa04514
C4:LYZhigh(H)	C11:C1QBhigh(H)	HLA-DMB	CD4	2.55027e-06	0	HLA-DMB_CD4	HLA-DMB - CD4	MHC-II	Cell-Cell Contact	KEGG: hsa04514
C5:CD163high(T)	C11:C1QBhigh(H)	HLA-DMB	CD4	2.77645e-06	0	HLA-DMB_CD4	HLA-DMB - CD4	MHC-II	Cell-Cell Contact	KEGG: hsa04514
C7:APOEhigh(T)	C11:C1QBhigh(H)	HLA-DMB	CD4	1.58872e-06	0	HLA-DMB_CD4	HLA-DMB - CD4	MHC-II	Cell-Cell Contact	KEGG: hsa04514
C1:C1QChigh(T)	C3:FN1high(H)	HLA-DMB	CD4	9.84241e-05	0	HLA-DMB_CD4	HLA-DMB - CD4	MHC-II	Cell-Cell Contact	KEGG: hsa04514
C4:LYZhigh(H)	C3:FN1high(H)	HLA-DMB	CD4	4.0232e-05	0	HLA-DMB_CD4	HLA-DMB - CD4	MHC-II	Cell-Cell Contact	KEGG: hsa04514
C5:CD163high(T)	C3:FN1high(H)	HLA-DMB	CD4	4.38063e-05	0	HLA-DMB_CD4	HLA-DMB - CD4	MHC-II	Cell-Cell Contact	KEGG: hsa04514
C7:APOEhigh(T)	C3:FN1high(H)	HLA-DMB	CD4	2.50571e-05	0	HLA-DMB_CD4	HLA-DMB - CD4	MHC-II	Cell-Cell Contact	KEGG: hsa04514
C1:C1QChigh(T)	C4:LYZhigh(H)	HLA-DMB	CD4	9.85816e-05	0	HLA-DMB_CD4	HLA-DMB - CD4	MHC-II	Cell-Cell Contact	KEGG: hsa04514
C11:C1QBhigh(H)	C4:LYZhigh(H)	HLA-DMB	CD4	9.33256e-07	0.02	HLA-DMB_CD4	HLA-DMB - CD4	MHC-II	Cell-Cell Contact	KEGG: hsa04514
C2:NAMPT/NFKBIAhigh(H)	C4:LYZhigh(H)	HLA-DMB	CD4	1.92445e-05	0	HLA-DMB_CD4	HLA-DMB - CD4	MHC-II	Cell-Cell Contact	KEGG: hsa04514
C3:FN1high(H)	C4:LYZhigh(H)	HLA-DMB	CD4	1.7889e-05	0	HLA-DMB_CD4	HLA-DMB - CD4	MHC-II	Cell-Cell Contact	KEGG: hsa04514
C4:LYZhigh(H)	C4:LYZhigh(H)	HLA-DMB	CD4	4.02909e-05	0	HLA-DMB_CD4	HLA-DMB - CD4	MHC-II	Cell-Cell Contact	KEGG: hsa04514
C5:CD163high(T)	C4:LYZhigh(H)	HLA-DMB	CD4	4.38605e-05	0	HLA-DMB_CD4	HLA-DMB - CD4	MHC-II	Cell-Cell Contact	KEGG: hsa04514
C6:HLAhigh(H)	C4:LYZhigh(H)	HLA-DMB	CD4	1.53443e-05	0	HLA-DMB_CD4	HLA-DMB - CD4	MHC-II	Cell-Cell Contact	KEGG: hsa04514
C7:APOEhigh(T)	C4:LYZhigh(H)	HLA-DMB	CD4	2.51032e-05	0	HLA-DMB_CD4	HLA-DMB - CD4	MHC-II	Cell-Cell Contact	KEGG: hsa04514
C8:MARCOhigh(H)	C4:LYZhigh(H)	HLA-DMB	CD4	7.72196e-06	0	HLA-DMB_CD4	HLA-DMB - CD4	MHC-II	Cell-Cell Contact	KEGG: hsa04514
C9:MIFhigh(H)	C4:LYZhigh(H)	HLA-DMB	CD4	6.16717e-06	0	HLA-DMB_CD4	HLA-DMB - CD4	MHC-II	Cell-Cell Contact	KEGG: hsa04514
C1:C1QChigh(T)	C5:CD163high(T)	HLA-DMB	CD4	0.000249984	0	HLA-DMB_CD4	HLA-DMB - CD4	MHC-II	Cell-Cell Contact	KEGG: hsa04514
C10:BIRC3high(T)	C5:CD163high(T)	HLA-DMB	CD4	3.57482e-06	0	HLA-DMB_CD4	HLA-DMB - CD4	MHC-II	Cell-Cell Contact	KEGG: hsa04514
C11:C1QBhigh(H)	C5:CD163high(T)	HLA-DMB	CD4	2.39588e-06	0	HLA-DMB_CD4	HLA-DMB - CD4	MHC-II	Cell-Cell Contact	KEGG: hsa04514
C2:NAMPT/NFKBIAhigh(H)	C5:CD163high(T)	HLA-DMB	CD4	4.94098e-05	0	HLA-DMB_CD4	HLA-DMB - CD4	MHC-II	Cell-Cell Contact	KEGG: hsa04514
C3:FN1high(H)	C5:CD163high(T)	HLA-DMB	CD4	4.59451e-05	0	HLA-DMB_CD4	HLA-DMB - CD4	MHC-II	Cell-Cell Contact	KEGG: hsa04514
C4:LYZhigh(H)	C5:CD163high(T)	HLA-DMB	CD4	0.000102108	0	HLA-DMB_CD4	HLA-DMB - CD4	MHC-II	Cell-Cell Contact	KEGG: hsa04514
C5:CD163high(T)	C5:CD163high(T)	HLA-DMB	CD4	0.000111043	0	HLA-DMB_CD4	HLA-DMB - CD4	MHC-II	Cell-Cell Contact	KEGG: hsa04514
C6:HLAhigh(H)	C5:CD163high(T)	HLA-DMB	CD4	3.93718e-05	0	HLA-DMB_CD4	HLA-DMB - CD4	MHC-II	Cell-Cell Contact	KEGG: hsa04514
C7:APOEhigh(T)	C5:CD163high(T)	HLA-DMB	CD4	6.37231e-05	0	HLA-DMB_CD4	HLA-DMB - CD4	MHC-II	Cell-Cell Contact	KEGG: hsa04514
C8:MARCOhigh(H)	C5:CD163high(T)	HLA-DMB	CD4	1.98218e-05	0	HLA-DMB_CD4	HLA-DMB - CD4	MHC-II	Cell-Cell Contact	KEGG: hsa04514
C9:MIFhigh(H)	C5:CD163high(T)	HLA-DMB	CD4	1.58289e-05	0	HLA-DMB_CD4	HLA-DMB - CD4	MHC-II	Cell-Cell Contact	KEGG: hsa04514
C1:C1QChigh(T)	C6:HLAhigh(H)	HLA-DMB	CD4	5.42164e-05	0	HLA-DMB_CD4	HLA-DMB - CD4	MHC-II	Cell-Cell Contact	KEGG: hsa04514
C4:LYZhigh(H)	C6:HLAhigh(H)	HLA-DMB	CD4	2.21631e-05	0	HLA-DMB_CD4	HLA-DMB - CD4	MHC-II	Cell-Cell Contact	KEGG: hsa04514
C5:CD163high(T)	C6:HLAhigh(H)	HLA-DMB	CD4	2.4135e-05	0	HLA-DMB_CD4	HLA-DMB - CD4	MHC-II	Cell-Cell Contact	KEGG: hsa04514
C7:APOEhigh(T)	C6:HLAhigh(H)	HLA-DMB	CD4	1.38009e-05	0	HLA-DMB_CD4	HLA-DMB - CD4	MHC-II	Cell-Cell Contact	KEGG: hsa04514
C1:C1QChigh(T)	C7:APOEhigh(T)	HLA-DMB	CD4	7.57642e-05	0	HLA-DMB_CD4	HLA-DMB - CD4	MHC-II	Cell-Cell Contact	KEGG: hsa04514
C10:BIRC3high(T)	C7:APOEhigh(T)	HLA-DMB	CD4	1.07033e-06	0.01	HLA-DMB_CD4	HLA-DMB - CD4	MHC-II	Cell-Cell Contact	KEGG: hsa04514
C11:C1QBhigh(H)	C7:APOEhigh(T)	HLA-DMB	CD4	7.1801e-07	0.01	HLA-DMB_CD4	HLA-DMB - CD4	MHC-II	Cell-Cell Contact	KEGG: hsa04514
C2:NAMPT/NFKBIAhigh(H)	C7:APOEhigh(T)	HLA-DMB	CD4	1.4806e-05	0	HLA-DMB_CD4	HLA-DMB - CD4	MHC-II	Cell-Cell Contact	KEGG: hsa04514
C3:FN1high(H)	C7:APOEhigh(T)	HLA-DMB	CD4	1.37636e-05	0	HLA-DMB_CD4	HLA-DMB - CD4	MHC-II	Cell-Cell Contact	KEGG: hsa04514
C4:LYZhigh(H)	C7:APOEhigh(T)	HLA-DMB	CD4	3.09636e-05	0	HLA-DMB_CD4	HLA-DMB - CD4	MHC-II	Cell-Cell Contact	KEGG: hsa04514
C5:CD163high(T)	C7:APOEhigh(T)	HLA-DMB	CD4	3.37039e-05	0	HLA-DMB_CD4	HLA-DMB - CD4	MHC-II	Cell-Cell Contact	KEGG: hsa04514
C6:HLAhigh(H)	C7:APOEhigh(T)	HLA-DMB	CD4	1.18048e-05	0	HLA-DMB_CD4	HLA-DMB - CD4	MHC-II	Cell-Cell Contact	KEGG: hsa04514
C7:APOEhigh(T)	C7:APOEhigh(T)	HLA-DMB	CD4	1.92946e-05	0	HLA-DMB_CD4	HLA-DMB - CD4	MHC-II	Cell-Cell Contact	KEGG: hsa04514
C8:MARCOhigh(H)	C7:APOEhigh(T)	HLA-DMB	CD4	5.94091e-06	0	HLA-DMB_CD4	HLA-DMB - CD4	MHC-II	Cell-Cell Contact	KEGG: hsa04514
C9:MIFhigh(H)	C7:APOEhigh(T)	HLA-DMB	CD4	4.74468e-06	0	HLA-DMB_CD4	HLA-DMB - CD4	MHC-II	Cell-Cell Contact	KEGG: hsa04514
C1:C1QChigh(T)	C8:MARCOhigh(H)	HLA-DMB	CD4	3.89477e-05	0	HLA-DMB_CD4	HLA-DMB - CD4	MHC-II	Cell-Cell Contact	KEGG: hsa04514
C4:LYZhigh(H)	C8:MARCOhigh(H)	HLA-DMB	CD4	1.59203e-05	0	HLA-DMB_CD4	HLA-DMB - CD4	MHC-II	Cell-Cell Contact	KEGG: hsa04514
C5:CD163high(T)	C8:MARCOhigh(H)	HLA-DMB	CD4	1.73347e-05	0	HLA-DMB_CD4	HLA-DMB - CD4	MHC-II	Cell-Cell Contact	KEGG: hsa04514
C7:APOEhigh(T)	C8:MARCOhigh(H)	HLA-DMB	CD4	9.91545e-06	0	HLA-DMB_CD4	HLA-DMB - CD4	MHC-II	Cell-Cell Contact	KEGG: hsa04514
C1:C1QChigh(T)	Non-classical Monocytes	HLA-DMB	CD4	0.000118014	0	HLA-DMB_CD4	HLA-DMB - CD4	MHC-II	Cell-Cell Contact	KEGG: hsa04514
C4:LYZhigh(H)	Non-classical Monocytes	HLA-DMB	CD4	4.82375e-05	0	HLA-DMB_CD4	HLA-DMB - CD4	MHC-II	Cell-Cell Contact	KEGG: hsa04514
C5:CD163high(T)	Non-classical Monocytes	HLA-DMB	CD4	5.25194e-05	0	HLA-DMB_CD4	HLA-DMB - CD4	MHC-II	Cell-Cell Contact	KEGG: hsa04514
C6:HLAhigh(H)	Non-classical Monocytes	HLA-DMB	CD4	1.8335e-05	0.04	HLA-DMB_CD4	HLA-DMB - CD4	MHC-II	Cell-Cell Contact	KEGG: hsa04514
C7:APOEhigh(T)	Non-classical Monocytes	HLA-DMB	CD4	3.00465e-05	0	HLA-DMB_CD4	HLA-DMB - CD4	MHC-II	Cell-Cell Contact	KEGG: hsa04514
C1:C1QChigh(T)	C1:C1QChigh(T)	HLA-DQA2	CD4	0.000362668	0	HLA-DQA2_CD4	HLA-DQA2 - CD4	MHC-II	Cell-Cell Contact	KEGG: hsa04514
C10:BIRC3high(T)	C1:C1QChigh(T)	HLA-DQA2	CD4	2.21559e-05	0	HLA-DQA2_CD4	HLA-DQA2 - CD4	MHC-II	Cell-Cell Contact	KEGG: hsa04514
C11:C1QBhigh(H)	C1:C1QChigh(T)	HLA-DQA2	CD4	2.88913e-06	0.01	HLA-DQA2_CD4	HLA-DQA2 - CD4	MHC-II	Cell-Cell Contact	KEGG: hsa04514
C2:NAMPT/NFKBIAhigh(H)	C1:C1QChigh(T)	HLA-DQA2	CD4	7.17602e-05	0	HLA-DQA2_CD4	HLA-DQA2 - CD4	MHC-II	Cell-Cell Contact	KEGG: hsa04514
C3:FN1high(H)	C1:C1QChigh(T)	HLA-DQA2	CD4	0.000163591	0	HLA-DQA2_CD4	HLA-DQA2 - CD4	MHC-II	Cell-Cell Contact	KEGG: hsa04514
C4:LYZhigh(H)	C1:C1QChigh(T)	HLA-DQA2	CD4	0.00018736	0	HLA-DQA2_CD4	HLA-DQA2 - CD4	MHC-II	Cell-Cell Contact	KEGG: hsa04514
C5:CD163high(T)	C1:C1QChigh(T)	HLA-DQA2	CD4	0.000189991	0	HLA-DQA2_CD4	HLA-DQA2 - CD4	MHC-II	Cell-Cell Contact	KEGG: hsa04514
C6:HLAhigh(H)	C1:C1QChigh(T)	HLA-DQA2	CD4	6.56811e-05	0	HLA-DQA2_CD4	HLA-DQA2 - CD4	MHC-II	Cell-Cell Contact	KEGG: hsa04514
C7:APOEhigh(T)	C1:C1QChigh(T)	HLA-DQA2	CD4	9.53285e-05	0	HLA-DQA2_CD4	HLA-DQA2 - CD4	MHC-II	Cell-Cell Contact	KEGG: hsa04514
C8:MARCOhigh(H)	C1:C1QChigh(T)	HLA-DQA2	CD4	6.87073e-05	0	HLA-DQA2_CD4	HLA-DQA2 - CD4	MHC-II	Cell-Cell Contact	KEGG: hsa04514
C9:MIFhigh(H)	C1:C1QChigh(T)	HLA-DQA2	CD4	5.22257e-05	0	HLA-DQA2_CD4	HLA-DQA2 - CD4	MHC-II	Cell-Cell Contact	KEGG: hsa04514
C1:C1QChigh(T)	C11:C1QBhigh(H)	HLA-DQA2	CD4	7.75133e-06	0	HLA-DQA2_CD4	HLA-DQA2 - CD4	MHC-II	Cell-Cell Contact	KEGG: hsa04514
C10:BIRC3high(T)	C11:C1QBhigh(H)	HLA-DQA2	CD4	4.7398e-07	0	HLA-DQA2_CD4	HLA-DQA2 - CD4	MHC-II	Cell-Cell Contact	KEGG: hsa04514
C3:FN1high(H)	C11:C1QBhigh(H)	HLA-DQA2	CD4	3.49266e-06	0	HLA-DQA2_CD4	HLA-DQA2 - CD4	MHC-II	Cell-Cell Contact	KEGG: hsa04514
C4:LYZhigh(H)	C11:C1QBhigh(H)	HLA-DQA2	CD4	4.01013e-06	0	HLA-DQA2_CD4	HLA-DQA2 - CD4	MHC-II	Cell-Cell Contact	KEGG: hsa04514
C5:CD163high(T)	C11:C1QBhigh(H)	HLA-DQA2	CD4	4.06598e-06	0	HLA-DQA2_CD4	HLA-DQA2 - CD4	MHC-II	Cell-Cell Contact	KEGG: hsa04514
C6:HLAhigh(H)	C11:C1QBhigh(H)	HLA-DQA2	CD4	1.40004e-06	0.01	HLA-DQA2_CD4	HLA-DQA2 - CD4	MHC-II	Cell-Cell Contact	KEGG: hsa04514
C7:APOEhigh(T)	C11:C1QBhigh(H)	HLA-DQA2	CD4	2.03721e-06	0	HLA-DQA2_CD4	HLA-DQA2 - CD4	MHC-II	Cell-Cell Contact	KEGG: hsa04514
C8:MARCOhigh(H)	C11:C1QBhigh(H)	HLA-DQA2	CD4	1.46724e-06	0	HLA-DQA2_CD4	HLA-DQA2 - CD4	MHC-II	Cell-Cell Contact	KEGG: hsa04514
C9:MIFhigh(H)	C11:C1QBhigh(H)	HLA-DQA2	CD4	1.11515e-06	0	HLA-DQA2_CD4	HLA-DQA2 - CD4	MHC-II	Cell-Cell Contact	KEGG: hsa04514
C1:C1QChigh(T)	C3:FN1high(H)	HLA-DQA2	CD4	0.000122348	0	HLA-DQA2_CD4	HLA-DQA2 - CD4	MHC-II	Cell-Cell Contact	KEGG: hsa04514
C10:BIRC3high(T)	C3:FN1high(H)	HLA-DQA2	CD4	7.48623e-06	0	HLA-DQA2_CD4	HLA-DQA2 - CD4	MHC-II	Cell-Cell Contact	KEGG: hsa04514
C3:FN1high(H)	C3:FN1high(H)	HLA-DQA2	CD4	5.50871e-05	0	HLA-DQA2_CD4	HLA-DQA2 - CD4	MHC-II	Cell-Cell Contact	KEGG: hsa04514
C4:LYZhigh(H)	C3:FN1high(H)	HLA-DQA2	CD4	6.33594e-05	0	HLA-DQA2_CD4	HLA-DQA2 - CD4	MHC-II	Cell-Cell Contact	KEGG: hsa04514
C5:CD163high(T)	C3:FN1high(H)	HLA-DQA2	CD4	6.42367e-05	0	HLA-DQA2_CD4	HLA-DQA2 - CD4	MHC-II	Cell-Cell Contact	KEGG: hsa04514
C7:APOEhigh(T)	C3:FN1high(H)	HLA-DQA2	CD4	3.21529e-05	0	HLA-DQA2_CD4	HLA-DQA2 - CD4	MHC-II	Cell-Cell Contact	KEGG: hsa04514
C8:MARCOhigh(H)	C3:FN1high(H)	HLA-DQA2	CD4	2.31454e-05	0	HLA-DQA2_CD4	HLA-DQA2 - CD4	MHC-II	Cell-Cell Contact	KEGG: hsa04514
C9:MIFhigh(H)	C3:FN1high(H)	HLA-DQA2	CD4	1.75899e-05	0	HLA-DQA2_CD4	HLA-DQA2 - CD4	MHC-II	Cell-Cell Contact	KEGG: hsa04514
C1:C1QChigh(T)	C4:LYZhigh(H)	HLA-DQA2	CD4	0.000122421	0	HLA-DQA2_CD4	HLA-DQA2 - CD4	MHC-II	Cell-Cell Contact	KEGG: hsa04514
C10:BIRC3high(T)	C4:LYZhigh(H)	HLA-DQA2	CD4	7.48295e-06	0	HLA-DQA2_CD4	HLA-DQA2 - CD4	MHC-II	Cell-Cell Contact	KEGG: hsa04514
C2:NAMPT/NFKBIAhigh(H)	C4:LYZhigh(H)	HLA-DQA2	CD4	2.41794e-05	0	HLA-DQA2_CD4	HLA-DQA2 - CD4	MHC-II	Cell-Cell Contact	KEGG: hsa04514
C3:FN1high(H)	C4:LYZhigh(H)	HLA-DQA2	CD4	5.51864e-05	0	HLA-DQA2_CD4	HLA-DQA2 - CD4	MHC-II	Cell-Cell Contact	KEGG: hsa04514
C4:LYZhigh(H)	C4:LYZhigh(H)	HLA-DQA2	CD4	6.32971e-05	0	HLA-DQA2_CD4	HLA-DQA2 - CD4	MHC-II	Cell-Cell Contact	KEGG: hsa04514
C5:CD163high(T)	C4:LYZhigh(H)	HLA-DQA2	CD4	6.41817e-05	0	HLA-DQA2_CD4	HLA-DQA2 - CD4	MHC-II	Cell-Cell Contact	KEGG: hsa04514
C6:HLAhigh(H)	C4:LYZhigh(H)	HLA-DQA2	CD4	2.21363e-05	0	HLA-DQA2_CD4	HLA-DQA2 - CD4	MHC-II	Cell-Cell Contact	KEGG: hsa04514
C7:APOEhigh(T)	C4:LYZhigh(H)	HLA-DQA2	CD4	3.21766e-05	0	HLA-DQA2_CD4	HLA-DQA2 - CD4	MHC-II	Cell-Cell Contact	KEGG: hsa04514
C8:MARCOhigh(H)	C4:LYZhigh(H)	HLA-DQA2	CD4	2.31812e-05	0	HLA-DQA2_CD4	HLA-DQA2 - CD4	MHC-II	Cell-Cell Contact	KEGG: hsa04514
C9:MIFhigh(H)	C4:LYZhigh(H)	HLA-DQA2	CD4	1.76193e-05	0	HLA-DQA2_CD4	HLA-DQA2 - CD4	MHC-II	Cell-Cell Contact	KEGG: hsa04514
C1:C1QChigh(T)	C5:CD163high(T)	HLA-DQA2	CD4	0.000309067	0	HLA-DQA2_CD4	HLA-DQA2 - CD4	MHC-II	Cell-Cell Contact	KEGG: hsa04514
C10:BIRC3high(T)	C5:CD163high(T)	HLA-DQA2	CD4	1.8806e-05	0	HLA-DQA2_CD4	HLA-DQA2 - CD4	MHC-II	Cell-Cell Contact	KEGG: hsa04514
C11:C1QBhigh(H)	C5:CD163high(T)	HLA-DQA2	CD4	2.49815e-06	0	HLA-DQA2_CD4	HLA-DQA2 - CD4	MHC-II	Cell-Cell Contact	KEGG: hsa04514
C2:NAMPT/NFKBIAhigh(H)	C5:CD163high(T)	HLA-DQA2	CD4	6.19839e-05	0	HLA-DQA2_CD4	HLA-DQA2 - CD4	MHC-II	Cell-Cell Contact	KEGG: hsa04514
C3:FN1high(H)	C5:CD163high(T)	HLA-DQA2	CD4	0.000140066	0	HLA-DQA2_CD4	HLA-DQA2 - CD4	MHC-II	Cell-Cell Contact	KEGG: hsa04514
C4:LYZhigh(H)	C5:CD163high(T)	HLA-DQA2	CD4	0.000158699	0	HLA-DQA2_CD4	HLA-DQA2 - CD4	MHC-II	Cell-Cell Contact	KEGG: hsa04514
C5:CD163high(T)	C5:CD163high(T)	HLA-DQA2	CD4	0.000161006	0	HLA-DQA2_CD4	HLA-DQA2 - CD4	MHC-II	Cell-Cell Contact	KEGG: hsa04514
C6:HLAhigh(H)	C5:CD163high(T)	HLA-DQA2	CD4	5.66321e-05	0	HLA-DQA2_CD4	HLA-DQA2 - CD4	MHC-II	Cell-Cell Contact	KEGG: hsa04514
C7:APOEhigh(T)	C5:CD163high(T)	HLA-DQA2	CD4	8.12825e-05	0	HLA-DQA2_CD4	HLA-DQA2 - CD4	MHC-II	Cell-Cell Contact	KEGG: hsa04514
C8:MARCOhigh(H)	C5:CD163high(T)	HLA-DQA2	CD4	5.87681e-05	0	HLA-DQA2_CD4	HLA-DQA2 - CD4	MHC-II	Cell-Cell Contact	KEGG: hsa04514
C9:MIFhigh(H)	C5:CD163high(T)	HLA-DQA2	CD4	4.46929e-05	0	HLA-DQA2_CD4	HLA-DQA2 - CD4	MHC-II	Cell-Cell Contact	KEGG: hsa04514
Non-classical Monocytes	C5:CD163high(T)	HLA-DQA2	CD4	3.27331e-05	0	HLA-DQA2_CD4	HLA-DQA2 - CD4	MHC-II	Cell-Cell Contact	KEGG: hsa04514
C1:C1QChigh(T)	C6:HLAhigh(H)	HLA-DQA2	CD4	6.74294e-05	0	HLA-DQA2_CD4	HLA-DQA2 - CD4	MHC-II	Cell-Cell Contact	KEGG: hsa04514
C10:BIRC3high(T)	C6:HLAhigh(H)	HLA-DQA2	CD4	4.12806e-06	0	HLA-DQA2_CD4	HLA-DQA2 - CD4	MHC-II	Cell-Cell Contact	KEGG: hsa04514
C3:FN1high(H)	C6:HLAhigh(H)	HLA-DQA2	CD4	3.03413e-05	0	HLA-DQA2_CD4	HLA-DQA2 - CD4	MHC-II	Cell-Cell Contact	KEGG: hsa04514
C4:LYZhigh(H)	C6:HLAhigh(H)	HLA-DQA2	CD4	3.49475e-05	0	HLA-DQA2_CD4	HLA-DQA2 - CD4	MHC-II	Cell-Cell Contact	KEGG: hsa04514
C5:CD163high(T)	C6:HLAhigh(H)	HLA-DQA2	CD4	3.5429e-05	0	HLA-DQA2_CD4	HLA-DQA2 - CD4	MHC-II	Cell-Cell Contact	KEGG: hsa04514
C7:APOEhigh(T)	C6:HLAhigh(H)	HLA-DQA2	CD4	1.77191e-05	0	HLA-DQA2_CD4	HLA-DQA2 - CD4	MHC-II	Cell-Cell Contact	KEGG: hsa04514
C8:MARCOhigh(H)	C6:HLAhigh(H)	HLA-DQA2	CD4	1.27499e-05	0	HLA-DQA2_CD4	HLA-DQA2 - CD4	MHC-II	Cell-Cell Contact	KEGG: hsa04514
C9:MIFhigh(H)	C6:HLAhigh(H)	HLA-DQA2	CD4	9.68893e-06	0	HLA-DQA2_CD4	HLA-DQA2 - CD4	MHC-II	Cell-Cell Contact	KEGG: hsa04514
C1:C1QChigh(T)	C7:APOEhigh(T)	HLA-DQA2	CD4	9.40498e-05	0	HLA-DQA2_CD4	HLA-DQA2 - CD4	MHC-II	Cell-Cell Contact	KEGG: hsa04514
C10:BIRC3high(T)	C7:APOEhigh(T)	HLA-DQA2	CD4	5.74648e-06	0	HLA-DQA2_CD4	HLA-DQA2 - CD4	MHC-II	Cell-Cell Contact	KEGG: hsa04514
C11:C1QBhigh(H)	C7:APOEhigh(T)	HLA-DQA2	CD4	7.48838e-07	0.01	HLA-DQA2_CD4	HLA-DQA2 - CD4	MHC-II	Cell-Cell Contact	KEGG: hsa04514
C2:NAMPT/NFKBIAhigh(H)	C7:APOEhigh(T)	HLA-DQA2	CD4	1.86003e-05	0	HLA-DQA2_CD4	HLA-DQA2 - CD4	MHC-II	Cell-Cell Contact	KEGG: hsa04514
C3:FN1high(H)	C7:APOEhigh(T)	HLA-DQA2	CD4	4.24164e-05	0	HLA-DQA2_CD4	HLA-DQA2 - CD4	MHC-II	Cell-Cell Contact	KEGG: hsa04514
C4:LYZhigh(H)	C7:APOEhigh(T)	HLA-DQA2	CD4	4.85984e-05	0	HLA-DQA2_CD4	HLA-DQA2 - CD4	MHC-II	Cell-Cell Contact	KEGG: hsa04514
C5:CD163high(T)	C7:APOEhigh(T)	HLA-DQA2	CD4	4.928e-05	0	HLA-DQA2_CD4	HLA-DQA2 - CD4	MHC-II	Cell-Cell Contact	KEGG: hsa04514
C6:HLAhigh(H)	C7:APOEhigh(T)	HLA-DQA2	CD4	1.70257e-05	0	HLA-DQA2_CD4	HLA-DQA2 - CD4	MHC-II	Cell-Cell Contact	KEGG: hsa04514
C7:APOEhigh(T)	C7:APOEhigh(T)	HLA-DQA2	CD4	2.47209e-05	0	HLA-DQA2_CD4	HLA-DQA2 - CD4	MHC-II	Cell-Cell Contact	KEGG: hsa04514
C8:MARCOhigh(H)	C7:APOEhigh(T)	HLA-DQA2	CD4	1.78153e-05	0	HLA-DQA2_CD4	HLA-DQA2 - CD4	MHC-II	Cell-Cell Contact	KEGG: hsa04514
C9:MIFhigh(H)	C7:APOEhigh(T)	HLA-DQA2	CD4	1.35415e-05	0	HLA-DQA2_CD4	HLA-DQA2 - CD4	MHC-II	Cell-Cell Contact	KEGG: hsa04514
C1:C1QChigh(T)	C8:MARCOhigh(H)	HLA-DQA2	CD4	4.84144e-05	0	HLA-DQA2_CD4	HLA-DQA2 - CD4	MHC-II	Cell-Cell Contact	KEGG: hsa04514
C10:BIRC3high(T)	C8:MARCOhigh(H)	HLA-DQA2	CD4	2.96235e-06	0	HLA-DQA2_CD4	HLA-DQA2 - CD4	MHC-II	Cell-Cell Contact	KEGG: hsa04514
C3:FN1high(H)	C8:MARCOhigh(H)	HLA-DQA2	CD4	2.17987e-05	0	HLA-DQA2_CD4	HLA-DQA2 - CD4	MHC-II	Cell-Cell Contact	KEGG: hsa04514
C4:LYZhigh(H)	C8:MARCOhigh(H)	HLA-DQA2	CD4	2.50716e-05	0	HLA-DQA2_CD4	HLA-DQA2 - CD4	MHC-II	Cell-Cell Contact	KEGG: hsa04514
C5:CD163high(T)	C8:MARCOhigh(H)	HLA-DQA2	CD4	2.54188e-05	0	HLA-DQA2_CD4	HLA-DQA2 - CD4	MHC-II	Cell-Cell Contact	KEGG: hsa04514
C7:APOEhigh(T)	C8:MARCOhigh(H)	HLA-DQA2	CD4	1.27233e-05	0	HLA-DQA2_CD4	HLA-DQA2 - CD4	MHC-II	Cell-Cell Contact	KEGG: hsa04514
C8:MARCOhigh(H)	C8:MARCOhigh(H)	HLA-DQA2	CD4	9.15895e-06	0	HLA-DQA2_CD4	HLA-DQA2 - CD4	MHC-II	Cell-Cell Contact	KEGG: hsa04514
C9:MIFhigh(H)	C8:MARCOhigh(H)	HLA-DQA2	CD4	6.96054e-06	0	HLA-DQA2_CD4	HLA-DQA2 - CD4	MHC-II	Cell-Cell Contact	KEGG: hsa04514
C1:C1QChigh(T)	Non-classical Monocytes	HLA-DQA2	CD4	0.000146655	0	HLA-DQA2_CD4	HLA-DQA2 - CD4	MHC-II	Cell-Cell Contact	KEGG: hsa04514
C10:BIRC3high(T)	Non-classical Monocytes	HLA-DQA2	CD4	8.9707e-06	0	HLA-DQA2_CD4	HLA-DQA2 - CD4	MHC-II	Cell-Cell Contact	KEGG: hsa04514
C3:FN1high(H)	Non-classical Monocytes	HLA-DQA2	CD4	6.60553e-05	0	HLA-DQA2_CD4	HLA-DQA2 - CD4	MHC-II	Cell-Cell Contact	KEGG: hsa04514
C4:LYZhigh(H)	Non-classical Monocytes	HLA-DQA2	CD4	7.59106e-05	0	HLA-DQA2_CD4	HLA-DQA2 - CD4	MHC-II	Cell-Cell Contact	KEGG: hsa04514
C5:CD163high(T)	Non-classical Monocytes	HLA-DQA2	CD4	7.69646e-05	0	HLA-DQA2_CD4	HLA-DQA2 - CD4	MHC-II	Cell-Cell Contact	KEGG: hsa04514
C6:HLAhigh(H)	Non-classical Monocytes	HLA-DQA2	CD4	2.6463e-05	0	HLA-DQA2_CD4	HLA-DQA2 - CD4	MHC-II	Cell-Cell Contact	KEGG: hsa04514
C7:APOEhigh(T)	Non-classical Monocytes	HLA-DQA2	CD4	3.85423e-05	0	HLA-DQA2_CD4	HLA-DQA2 - CD4	MHC-II	Cell-Cell Contact	KEGG: hsa04514
C8:MARCOhigh(H)	Non-classical Monocytes	HLA-DQA2	CD4	2.77517e-05	0	HLA-DQA2_CD4	HLA-DQA2 - CD4	MHC-II	Cell-Cell Contact	KEGG: hsa04514
C9:MIFhigh(H)	Non-classical Monocytes	HLA-DQA2	CD4	2.10913e-05	0	HLA-DQA2_CD4	HLA-DQA2 - CD4	MHC-II	Cell-Cell Contact	KEGG: hsa04514
C5:CD163high(T)	C1:C1QChigh(T)	HLA-DOA	CD4	1.82683e-05	0	HLA-DOA_CD4	HLA-DOA - CD4	MHC-II	Cell-Cell Contact	KEGG: hsa04514
C5:CD163high(T)	C11:C1QBhigh(H)	HLA-DOA	CD4	3.8887e-07	0	HLA-DOA_CD4	HLA-DOA - CD4	MHC-II	Cell-Cell Contact	KEGG: hsa04514
C5:CD163high(T)	C3:FN1high(H)	HLA-DOA	CD4	6.12069e-06	0	HLA-DOA_CD4	HLA-DOA - CD4	MHC-II	Cell-Cell Contact	KEGG: hsa04514
C5:CD163high(T)	C4:LYZhigh(H)	HLA-DOA	CD4	6.152e-06	0	HLA-DOA_CD4	HLA-DOA - CD4	MHC-II	Cell-Cell Contact	KEGG: hsa04514
C5:CD163high(T)	C5:CD163high(T)	HLA-DOA	CD4	1.58462e-05	0	HLA-DOA_CD4	HLA-DOA - CD4	MHC-II	Cell-Cell Contact	KEGG: hsa04514
C5:CD163high(T)	C6:HLAhigh(H)	HLA-DOA	CD4	3.36552e-06	0	HLA-DOA_CD4	HLA-DOA - CD4	MHC-II	Cell-Cell Contact	KEGG: hsa04514
C5:CD163high(T)	C7:APOEhigh(T)	HLA-DOA	CD4	4.73445e-06	0	HLA-DOA_CD4	HLA-DOA - CD4	MHC-II	Cell-Cell Contact	KEGG: hsa04514
C5:CD163high(T)	C8:MARCOhigh(H)	HLA-DOA	CD4	2.4221e-06	0	HLA-DOA_CD4	HLA-DOA - CD4	MHC-II	Cell-Cell Contact	KEGG: hsa04514
C5:CD163high(T)	Non-classical Monocytes	HLA-DOA	CD4	7.34668e-06	0	HLA-DOA_CD4	HLA-DOA - CD4	MHC-II	Cell-Cell Contact	KEGG: hsa04514
C1:C1QChigh(T)	C1:C1QChigh(T)	HLA-DQB1	CD4	0.000586261	0	HLA-DQB1_CD4	HLA-DQB1 - CD4	MHC-II	Cell-Cell Contact	KEGG: hsa04514
C10:BIRC3high(T)	C1:C1QChigh(T)	HLA-DQB1	CD4	3.45916e-05	0	HLA-DQB1_CD4	HLA-DQB1 - CD4	MHC-II	Cell-Cell Contact	KEGG: hsa04514
C11:C1QBhigh(H)	C1:C1QChigh(T)	HLA-DQB1	CD4	1.12706e-05	0	HLA-DQB1_CD4	HLA-DQB1 - CD4	MHC-II	Cell-Cell Contact	KEGG: hsa04514
C2:NAMPT/NFKBIAhigh(H)	C1:C1QChigh(T)	HLA-DQB1	CD4	0.000217472	0	HLA-DQB1_CD4	HLA-DQB1 - CD4	MHC-II	Cell-Cell Contact	KEGG: hsa04514
C3:FN1high(H)	C1:C1QChigh(T)	HLA-DQB1	CD4	0.000235588	0	HLA-DQB1_CD4	HLA-DQB1 - CD4	MHC-II	Cell-Cell Contact	KEGG: hsa04514
C4:LYZhigh(H)	C1:C1QChigh(T)	HLA-DQB1	CD4	0.000239679	0	HLA-DQB1_CD4	HLA-DQB1 - CD4	MHC-II	Cell-Cell Contact	KEGG: hsa04514
C5:CD163high(T)	C1:C1QChigh(T)	HLA-DQB1	CD4	0.000247925	0	HLA-DQB1_CD4	HLA-DQB1 - CD4	MHC-II	Cell-Cell Contact	KEGG: hsa04514
C6:HLAhigh(H)	C1:C1QChigh(T)	HLA-DQB1	CD4	0.00019495	0	HLA-DQB1_CD4	HLA-DQB1 - CD4	MHC-II	Cell-Cell Contact	KEGG: hsa04514
C7:APOEhigh(T)	C1:C1QChigh(T)	HLA-DQB1	CD4	0.000151243	0	HLA-DQB1_CD4	HLA-DQB1 - CD4	MHC-II	Cell-Cell Contact	KEGG: hsa04514
C8:MARCOhigh(H)	C1:C1QChigh(T)	HLA-DQB1	CD4	9.21961e-05	0	HLA-DQB1_CD4	HLA-DQB1 - CD4	MHC-II	Cell-Cell Contact	KEGG: hsa04514
C9:MIFhigh(H)	C1:C1QChigh(T)	HLA-DQB1	CD4	7.32302e-05	0	HLA-DQB1_CD4	HLA-DQB1 - CD4	MHC-II	Cell-Cell Contact	KEGG: hsa04514
C1:C1QChigh(T)	C11:C1QBhigh(H)	HLA-DQB1	CD4	1.25661e-05	0	HLA-DQB1_CD4	HLA-DQB1 - CD4	MHC-II	Cell-Cell Contact	KEGG: hsa04514
C10:BIRC3high(T)	C11:C1QBhigh(H)	HLA-DQB1	CD4	7.42336e-07	0	HLA-DQB1_CD4	HLA-DQB1 - CD4	MHC-II	Cell-Cell Contact	KEGG: hsa04514
C3:FN1high(H)	C11:C1QBhigh(H)	HLA-DQB1	CD4	5.03767e-06	0.04	HLA-DQB1_CD4	HLA-DQB1 - CD4	MHC-II	Cell-Cell Contact	KEGG: hsa04514
C4:LYZhigh(H)	C11:C1QBhigh(H)	HLA-DQB1	CD4	5.13864e-06	0	HLA-DQB1_CD4	HLA-DQB1 - CD4	MHC-II	Cell-Cell Contact	KEGG: hsa04514
C5:CD163high(T)	C11:C1QBhigh(H)	HLA-DQB1	CD4	5.31545e-06	0	HLA-DQB1_CD4	HLA-DQB1 - CD4	MHC-II	Cell-Cell Contact	KEGG: hsa04514
C6:HLAhigh(H)	C11:C1QBhigh(H)	HLA-DQB1	CD4	4.17138e-06	0.01	HLA-DQB1_CD4	HLA-DQB1 - CD4	MHC-II	Cell-Cell Contact	KEGG: hsa04514
C7:APOEhigh(T)	C11:C1QBhigh(H)	HLA-DQB1	CD4	3.2407e-06	0	HLA-DQB1_CD4	HLA-DQB1 - CD4	MHC-II	Cell-Cell Contact	KEGG: hsa04514
C8:MARCOhigh(H)	C11:C1QBhigh(H)	HLA-DQB1	CD4	1.97139e-06	0.04	HLA-DQB1_CD4	HLA-DQB1 - CD4	MHC-II	Cell-Cell Contact	KEGG: hsa04514
C9:MIFhigh(H)	C11:C1QBhigh(H)	HLA-DQB1	CD4	1.56596e-06	0.04	HLA-DQB1_CD4	HLA-DQB1 - CD4	MHC-II	Cell-Cell Contact	KEGG: hsa04514
C1:C1QChigh(T)	C3:FN1high(H)	HLA-DQB1	CD4	0.000198743	0	HLA-DQB1_CD4	HLA-DQB1 - CD4	MHC-II	Cell-Cell Contact	KEGG: hsa04514
C10:BIRC3high(T)	C3:FN1high(H)	HLA-DQB1	CD4	1.17505e-05	0	HLA-DQB1_CD4	HLA-DQB1 - CD4	MHC-II	Cell-Cell Contact	KEGG: hsa04514
C4:LYZhigh(H)	C3:FN1high(H)	HLA-DQB1	CD4	8.1286e-05	0	HLA-DQB1_CD4	HLA-DQB1 - CD4	MHC-II	Cell-Cell Contact	KEGG: hsa04514
C5:CD163high(T)	C3:FN1high(H)	HLA-DQB1	CD4	8.40833e-05	0	HLA-DQB1_CD4	HLA-DQB1 - CD4	MHC-II	Cell-Cell Contact	KEGG: hsa04514
C6:HLAhigh(H)	C3:FN1high(H)	HLA-DQB1	CD4	6.58935e-05	0.01	HLA-DQB1_CD4	HLA-DQB1 - CD4	MHC-II	Cell-Cell Contact	KEGG: hsa04514
C7:APOEhigh(T)	C3:FN1high(H)	HLA-DQB1	CD4	5.12423e-05	0	HLA-DQB1_CD4	HLA-DQB1 - CD4	MHC-II	Cell-Cell Contact	KEGG: hsa04514
C1:C1QChigh(T)	C4:LYZhigh(H)	HLA-DQB1	CD4	0.000198228	0	HLA-DQB1_CD4	HLA-DQB1 - CD4	MHC-II	Cell-Cell Contact	KEGG: hsa04514
C10:BIRC3high(T)	C4:LYZhigh(H)	HLA-DQB1	CD4	1.17044e-05	0	HLA-DQB1_CD4	HLA-DQB1 - CD4	MHC-II	Cell-Cell Contact	KEGG: hsa04514
C11:C1QBhigh(H)	C4:LYZhigh(H)	HLA-DQB1	CD4	3.80539e-06	0	HLA-DQB1_CD4	HLA-DQB1 - CD4	MHC-II	Cell-Cell Contact	KEGG: hsa04514
C2:NAMPT/NFKBIAhigh(H)	C4:LYZhigh(H)	HLA-DQB1	CD4	7.341e-05	0	HLA-DQB1_CD4	HLA-DQB1 - CD4	MHC-II	Cell-Cell Contact	KEGG: hsa04514
C3:FN1high(H)	C4:LYZhigh(H)	HLA-DQB1	CD4	7.95469e-05	0	HLA-DQB1_CD4	HLA-DQB1 - CD4	MHC-II	Cell-Cell Contact	KEGG: hsa04514
C4:LYZhigh(H)	C4:LYZhigh(H)	HLA-DQB1	CD4	8.10526e-05	0	HLA-DQB1_CD4	HLA-DQB1 - CD4	MHC-II	Cell-Cell Contact	KEGG: hsa04514
C5:CD163high(T)	C4:LYZhigh(H)	HLA-DQB1	CD4	8.38414e-05	0	HLA-DQB1_CD4	HLA-DQB1 - CD4	MHC-II	Cell-Cell Contact	KEGG: hsa04514
C6:HLAhigh(H)	C4:LYZhigh(H)	HLA-DQB1	CD4	6.58502e-05	0	HLA-DQB1_CD4	HLA-DQB1 - CD4	MHC-II	Cell-Cell Contact	KEGG: hsa04514
C7:APOEhigh(T)	C4:LYZhigh(H)	HLA-DQB1	CD4	5.11286e-05	0	HLA-DQB1_CD4	HLA-DQB1 - CD4	MHC-II	Cell-Cell Contact	KEGG: hsa04514
C8:MARCOhigh(H)	C4:LYZhigh(H)	HLA-DQB1	CD4	3.11296e-05	0	HLA-DQB1_CD4	HLA-DQB1 - CD4	MHC-II	Cell-Cell Contact	KEGG: hsa04514
C9:MIFhigh(H)	C4:LYZhigh(H)	HLA-DQB1	CD4	2.47268e-05	0	HLA-DQB1_CD4	HLA-DQB1 - CD4	MHC-II	Cell-Cell Contact	KEGG: hsa04514
C1:C1QChigh(T)	C5:CD163high(T)	HLA-DQB1	CD4	0.00049353	0	HLA-DQB1_CD4	HLA-DQB1 - CD4	MHC-II	Cell-Cell Contact	KEGG: hsa04514
C10:BIRC3high(T)	C5:CD163high(T)	HLA-DQB1	CD4	2.89726e-05	0	HLA-DQB1_CD4	HLA-DQB1 - CD4	MHC-II	Cell-Cell Contact	KEGG: hsa04514
C11:C1QBhigh(H)	C5:CD163high(T)	HLA-DQB1	CD4	9.58782e-06	0	HLA-DQB1_CD4	HLA-DQB1 - CD4	MHC-II	Cell-Cell Contact	KEGG: hsa04514
C2:NAMPT/NFKBIAhigh(H)	C5:CD163high(T)	HLA-DQB1	CD4	0.000185322	0	HLA-DQB1_CD4	HLA-DQB1 - CD4	MHC-II	Cell-Cell Contact	KEGG: hsa04514
C3:FN1high(H)	C5:CD163high(T)	HLA-DQB1	CD4	0.000200352	0	HLA-DQB1_CD4	HLA-DQB1 - CD4	MHC-II	Cell-Cell Contact	KEGG: hsa04514
C4:LYZhigh(H)	C5:CD163high(T)	HLA-DQB1	CD4	0.000201554	0	HLA-DQB1_CD4	HLA-DQB1 - CD4	MHC-II	Cell-Cell Contact	KEGG: hsa04514
C5:CD163high(T)	C5:CD163high(T)	HLA-DQB1	CD4	0.000208482	0	HLA-DQB1_CD4	HLA-DQB1 - CD4	MHC-II	Cell-Cell Contact	KEGG: hsa04514
C6:HLAhigh(H)	C5:CD163high(T)	HLA-DQB1	CD4	0.000165334	0	HLA-DQB1_CD4	HLA-DQB1 - CD4	MHC-II	Cell-Cell Contact	KEGG: hsa04514
C7:APOEhigh(T)	C5:CD163high(T)	HLA-DQB1	CD4	0.000127502	0	HLA-DQB1_CD4	HLA-DQB1 - CD4	MHC-II	Cell-Cell Contact	KEGG: hsa04514
C8:MARCOhigh(H)	C5:CD163high(T)	HLA-DQB1	CD4	7.84195e-05	0	HLA-DQB1_CD4	HLA-DQB1 - CD4	MHC-II	Cell-Cell Contact	KEGG: hsa04514
C9:MIFhigh(H)	C5:CD163high(T)	HLA-DQB1	CD4	6.22695e-05	0	HLA-DQB1_CD4	HLA-DQB1 - CD4	MHC-II	Cell-Cell Contact	KEGG: hsa04514
C1:C1QChigh(T)	C6:HLAhigh(H)	HLA-DQB1	CD4	0.000109713	0.01	HLA-DQB1_CD4	HLA-DQB1 - CD4	MHC-II	Cell-Cell Contact	KEGG: hsa04514
C10:BIRC3high(T)	C6:HLAhigh(H)	HLA-DQB1	CD4	6.49117e-06	0	HLA-DQB1_CD4	HLA-DQB1 - CD4	MHC-II	Cell-Cell Contact	KEGG: hsa04514
C4:LYZhigh(H)	C6:HLAhigh(H)	HLA-DQB1	CD4	4.4879e-05	0	HLA-DQB1_CD4	HLA-DQB1 - CD4	MHC-II	Cell-Cell Contact	KEGG: hsa04514
C5:CD163high(T)	C6:HLAhigh(H)	HLA-DQB1	CD4	4.64236e-05	0	HLA-DQB1_CD4	HLA-DQB1 - CD4	MHC-II	Cell-Cell Contact	KEGG: hsa04514
C1:C1QChigh(T)	C7:APOEhigh(T)	HLA-DQB1	CD4	0.000152102	0	HLA-DQB1_CD4	HLA-DQB1 - CD4	MHC-II	Cell-Cell Contact	KEGG: hsa04514
C10:BIRC3high(T)	C7:APOEhigh(T)	HLA-DQB1	CD4	8.97629e-06	0	HLA-DQB1_CD4	HLA-DQB1 - CD4	MHC-II	Cell-Cell Contact	KEGG: hsa04514
C11:C1QBhigh(H)	C7:APOEhigh(T)	HLA-DQB1	CD4	2.92297e-06	0	HLA-DQB1_CD4	HLA-DQB1 - CD4	MHC-II	Cell-Cell Contact	KEGG: hsa04514
C2:NAMPT/NFKBIAhigh(H)	C7:APOEhigh(T)	HLA-DQB1	CD4	5.63967e-05	0	HLA-DQB1_CD4	HLA-DQB1 - CD4	MHC-II	Cell-Cell Contact	KEGG: hsa04514
C3:FN1high(H)	C7:APOEhigh(T)	HLA-DQB1	CD4	6.10991e-05	0	HLA-DQB1_CD4	HLA-DQB1 - CD4	MHC-II	Cell-Cell Contact	KEGG: hsa04514
C4:LYZhigh(H)	C7:APOEhigh(T)	HLA-DQB1	CD4	6.21858e-05	0	HLA-DQB1_CD4	HLA-DQB1 - CD4	MHC-II	Cell-Cell Contact	KEGG: hsa04514
C5:CD163high(T)	C7:APOEhigh(T)	HLA-DQB1	CD4	6.43253e-05	0	HLA-DQB1_CD4	HLA-DQB1 - CD4	MHC-II	Cell-Cell Contact	KEGG: hsa04514
C6:HLAhigh(H)	C7:APOEhigh(T)	HLA-DQB1	CD4	5.05649e-05	0	HLA-DQB1_CD4	HLA-DQB1 - CD4	MHC-II	Cell-Cell Contact	KEGG: hsa04514
C7:APOEhigh(T)	C7:APOEhigh(T)	HLA-DQB1	CD4	3.92371e-05	0	HLA-DQB1_CD4	HLA-DQB1 - CD4	MHC-II	Cell-Cell Contact	KEGG: hsa04514
C8:MARCOhigh(H)	C7:APOEhigh(T)	HLA-DQB1	CD4	2.39107e-05	0	HLA-DQB1_CD4	HLA-DQB1 - CD4	MHC-II	Cell-Cell Contact	KEGG: hsa04514
C9:MIFhigh(H)	C7:APOEhigh(T)	HLA-DQB1	CD4	1.89922e-05	0	HLA-DQB1_CD4	HLA-DQB1 - CD4	MHC-II	Cell-Cell Contact	KEGG: hsa04514
C1:C1QChigh(T)	C8:MARCOhigh(H)	HLA-DQB1	CD4	7.86427e-05	0	HLA-DQB1_CD4	HLA-DQB1 - CD4	MHC-II	Cell-Cell Contact	KEGG: hsa04514
C10:BIRC3high(T)	C8:MARCOhigh(H)	HLA-DQB1	CD4	4.64964e-06	0	HLA-DQB1_CD4	HLA-DQB1 - CD4	MHC-II	Cell-Cell Contact	KEGG: hsa04514
C4:LYZhigh(H)	C8:MARCOhigh(H)	HLA-DQB1	CD4	3.21648e-05	0	HLA-DQB1_CD4	HLA-DQB1 - CD4	MHC-II	Cell-Cell Contact	KEGG: hsa04514
C5:CD163high(T)	C8:MARCOhigh(H)	HLA-DQB1	CD4	3.32717e-05	0	HLA-DQB1_CD4	HLA-DQB1 - CD4	MHC-II	Cell-Cell Contact	KEGG: hsa04514
C7:APOEhigh(T)	C8:MARCOhigh(H)	HLA-DQB1	CD4	2.02767e-05	0	HLA-DQB1_CD4	HLA-DQB1 - CD4	MHC-II	Cell-Cell Contact	KEGG: hsa04514
C1:C1QChigh(T)	Non-classical Monocytes	HLA-DQB1	CD4	0.000237997	0	HLA-DQB1_CD4	HLA-DQB1 - CD4	MHC-II	Cell-Cell Contact	KEGG: hsa04514
C10:BIRC3high(T)	Non-classical Monocytes	HLA-DQB1	CD4	1.40657e-05	0	HLA-DQB1_CD4	HLA-DQB1 - CD4	MHC-II	Cell-Cell Contact	KEGG: hsa04514
C3:FN1high(H)	Non-classical Monocytes	HLA-DQB1	CD4	9.53292e-05	0	HLA-DQB1_CD4	HLA-DQB1 - CD4	MHC-II	Cell-Cell Contact	KEGG: hsa04514
C4:LYZhigh(H)	Non-classical Monocytes	HLA-DQB1	CD4	9.73325e-05	0	HLA-DQB1_CD4	HLA-DQB1 - CD4	MHC-II	Cell-Cell Contact	KEGG: hsa04514
C5:CD163high(T)	Non-classical Monocytes	HLA-DQB1	CD4	0.000100682	0	HLA-DQB1_CD4	HLA-DQB1 - CD4	MHC-II	Cell-Cell Contact	KEGG: hsa04514
C6:HLAhigh(H)	Non-classical Monocytes	HLA-DQB1	CD4	7.89545e-05	0	HLA-DQB1_CD4	HLA-DQB1 - CD4	MHC-II	Cell-Cell Contact	KEGG: hsa04514
C7:APOEhigh(T)	Non-classical Monocytes	HLA-DQB1	CD4	6.13701e-05	0	HLA-DQB1_CD4	HLA-DQB1 - CD4	MHC-II	Cell-Cell Contact	KEGG: hsa04514
C8:MARCOhigh(H)	Non-classical Monocytes	HLA-DQB1	CD4	3.73047e-05	0	HLA-DQB1_CD4	HLA-DQB1 - CD4	MHC-II	Cell-Cell Contact	KEGG: hsa04514
C9:MIFhigh(H)	Non-classical Monocytes	HLA-DQB1	CD4	2.96334e-05	0.01	HLA-DQB1_CD4	HLA-DQB1 - CD4	MHC-II	Cell-Cell Contact	KEGG: hsa04514
C1:C1QChigh(T)	C1:C1QChigh(T)	HLA-DRA	CD4	0.0011027	0	HLA-DRA_CD4	HLA-DRA - CD4	MHC-II	Cell-Cell Contact	KEGG: hsa04514
C10:BIRC3high(T)	C1:C1QChigh(T)	HLA-DRA	CD4	5.78973e-05	0	HLA-DRA_CD4	HLA-DRA - CD4	MHC-II	Cell-Cell Contact	KEGG: hsa04514
C11:C1QBhigh(H)	C1:C1QChigh(T)	HLA-DRA	CD4	2.84203e-05	0	HLA-DRA_CD4	HLA-DRA - CD4	MHC-II	Cell-Cell Contact	KEGG: hsa04514
C2:NAMPT/NFKBIAhigh(H)	C1:C1QChigh(T)	HLA-DRA	CD4	0.000585778	0	HLA-DRA_CD4	HLA-DRA - CD4	MHC-II	Cell-Cell Contact	KEGG: hsa04514
C3:FN1high(H)	C1:C1QChigh(T)	HLA-DRA	CD4	0.000601354	0	HLA-DRA_CD4	HLA-DRA - CD4	MHC-II	Cell-Cell Contact	KEGG: hsa04514
C4:LYZhigh(H)	C1:C1QChigh(T)	HLA-DRA	CD4	0.000432774	0	HLA-DRA_CD4	HLA-DRA - CD4	MHC-II	Cell-Cell Contact	KEGG: hsa04514
C5:CD163high(T)	C1:C1QChigh(T)	HLA-DRA	CD4	0.000452194	0	HLA-DRA_CD4	HLA-DRA - CD4	MHC-II	Cell-Cell Contact	KEGG: hsa04514
C6:HLAhigh(H)	C1:C1QChigh(T)	HLA-DRA	CD4	0.000454446	0	HLA-DRA_CD4	HLA-DRA - CD4	MHC-II	Cell-Cell Contact	KEGG: hsa04514
C7:APOEhigh(T)	C1:C1QChigh(T)	HLA-DRA	CD4	0.00029649	0	HLA-DRA_CD4	HLA-DRA - CD4	MHC-II	Cell-Cell Contact	KEGG: hsa04514
C8:MARCOhigh(H)	C1:C1QChigh(T)	HLA-DRA	CD4	0.000232849	0	HLA-DRA_CD4	HLA-DRA - CD4	MHC-II	Cell-Cell Contact	KEGG: hsa04514
C9:MIFhigh(H)	C1:C1QChigh(T)	HLA-DRA	CD4	0.000182641	0	HLA-DRA_CD4	HLA-DRA - CD4	MHC-II	Cell-Cell Contact	KEGG: hsa04514
C1:C1QChigh(T)	C11:C1QBhigh(H)	HLA-DRA	CD4	2.3793e-05	0.01	HLA-DRA_CD4	HLA-DRA - CD4	MHC-II	Cell-Cell Contact	KEGG: hsa04514
C10:BIRC3high(T)	C11:C1QBhigh(H)	HLA-DRA	CD4	1.24982e-06	0.01	HLA-DRA_CD4	HLA-DRA - CD4	MHC-II	Cell-Cell Contact	KEGG: hsa04514
C4:LYZhigh(H)	C11:C1QBhigh(H)	HLA-DRA	CD4	9.33693e-06	0.02	HLA-DRA_CD4	HLA-DRA - CD4	MHC-II	Cell-Cell Contact	KEGG: hsa04514
C5:CD163high(T)	C11:C1QBhigh(H)	HLA-DRA	CD4	9.75741e-06	0.01	HLA-DRA_CD4	HLA-DRA - CD4	MHC-II	Cell-Cell Contact	KEGG: hsa04514
C7:APOEhigh(T)	C11:C1QBhigh(H)	HLA-DRA	CD4	6.397e-06	0.02	HLA-DRA_CD4	HLA-DRA - CD4	MHC-II	Cell-Cell Contact	KEGG: hsa04514
C1:C1QChigh(T)	C4:LYZhigh(H)	HLA-DRA	CD4	0.000374293	0	HLA-DRA_CD4	HLA-DRA - CD4	MHC-II	Cell-Cell Contact	KEGG: hsa04514
C10:BIRC3high(T)	C4:LYZhigh(H)	HLA-DRA	CD4	1.96575e-05	0	HLA-DRA_CD4	HLA-DRA - CD4	MHC-II	Cell-Cell Contact	KEGG: hsa04514
C11:C1QBhigh(H)	C4:LYZhigh(H)	HLA-DRA	CD4	9.63909e-06	0	HLA-DRA_CD4	HLA-DRA - CD4	MHC-II	Cell-Cell Contact	KEGG: hsa04514
C2:NAMPT/NFKBIAhigh(H)	C4:LYZhigh(H)	HLA-DRA	CD4	0.000198649	0	HLA-DRA_CD4	HLA-DRA - CD4	MHC-II	Cell-Cell Contact	KEGG: hsa04514
C3:FN1high(H)	C4:LYZhigh(H)	HLA-DRA	CD4	0.000203997	0	HLA-DRA_CD4	HLA-DRA - CD4	MHC-II	Cell-Cell Contact	KEGG: hsa04514
C4:LYZhigh(H)	C4:LYZhigh(H)	HLA-DRA	CD4	0.000146888	0	HLA-DRA_CD4	HLA-DRA - CD4	MHC-II	Cell-Cell Contact	KEGG: hsa04514
C5:CD163high(T)	C4:LYZhigh(H)	HLA-DRA	CD4	0.000153493	0	HLA-DRA_CD4	HLA-DRA - CD4	MHC-II	Cell-Cell Contact	KEGG: hsa04514
C6:HLAhigh(H)	C4:LYZhigh(H)	HLA-DRA	CD4	0.000154194	0	HLA-DRA_CD4	HLA-DRA - CD4	MHC-II	Cell-Cell Contact	KEGG: hsa04514
C7:APOEhigh(T)	C4:LYZhigh(H)	HLA-DRA	CD4	0.000100635	0	HLA-DRA_CD4	HLA-DRA - CD4	MHC-II	Cell-Cell Contact	KEGG: hsa04514
C8:MARCOhigh(H)	C4:LYZhigh(H)	HLA-DRA	CD4	7.89782e-05	0	HLA-DRA_CD4	HLA-DRA - CD4	MHC-II	Cell-Cell Contact	KEGG: hsa04514
C9:MIFhigh(H)	C4:LYZhigh(H)	HLA-DRA	CD4	6.19488e-05	0	HLA-DRA_CD4	HLA-DRA - CD4	MHC-II	Cell-Cell Contact	KEGG: hsa04514
C1:C1QChigh(T)	C5:CD163high(T)	HLA-DRA	CD4	0.000902881	0	HLA-DRA_CD4	HLA-DRA - CD4	MHC-II	Cell-Cell Contact	KEGG: hsa04514
C10:BIRC3high(T)	C5:CD163high(T)	HLA-DRA	CD4	4.73182e-05	0	HLA-DRA_CD4	HLA-DRA - CD4	MHC-II	Cell-Cell Contact	KEGG: hsa04514
C11:C1QBhigh(H)	C5:CD163high(T)	HLA-DRA	CD4	2.3403e-05	0	HLA-DRA_CD4	HLA-DRA - CD4	MHC-II	Cell-Cell Contact	KEGG: hsa04514
C2:NAMPT/NFKBIAhigh(H)	C5:CD163high(T)	HLA-DRA	CD4	0.000482787	0	HLA-DRA_CD4	HLA-DRA - CD4	MHC-II	Cell-Cell Contact	KEGG: hsa04514
C3:FN1high(H)	C5:CD163high(T)	HLA-DRA	CD4	0.000494496	0	HLA-DRA_CD4	HLA-DRA - CD4	MHC-II	Cell-Cell Contact	KEGG: hsa04514
C4:LYZhigh(H)	C5:CD163high(T)	HLA-DRA	CD4	0.000354519	0	HLA-DRA_CD4	HLA-DRA - CD4	MHC-II	Cell-Cell Contact	KEGG: hsa04514
C5:CD163high(T)	C5:CD163high(T)	HLA-DRA	CD4	0.000370193	0	HLA-DRA_CD4	HLA-DRA - CD4	MHC-II	Cell-Cell Contact	KEGG: hsa04514
C6:HLAhigh(H)	C5:CD163high(T)	HLA-DRA	CD4	0.000373124	0	HLA-DRA_CD4	HLA-DRA - CD4	MHC-II	Cell-Cell Contact	KEGG: hsa04514
C7:APOEhigh(T)	C5:CD163high(T)	HLA-DRA	CD4	0.000242823	0	HLA-DRA_CD4	HLA-DRA - CD4	MHC-II	Cell-Cell Contact	KEGG: hsa04514
C8:MARCOhigh(H)	C5:CD163high(T)	HLA-DRA	CD4	0.000191659	0	HLA-DRA_CD4	HLA-DRA - CD4	MHC-II	Cell-Cell Contact	KEGG: hsa04514
C9:MIFhigh(H)	C5:CD163high(T)	HLA-DRA	CD4	0.000150327	0	HLA-DRA_CD4	HLA-DRA - CD4	MHC-II	Cell-Cell Contact	KEGG: hsa04514
Classical Monocytes	C5:CD163high(T)	HLA-DRA	CD4	0.00099146	0	HLA-DRA_CD4	HLA-DRA - CD4	MHC-II	Cell-Cell Contact	KEGG: hsa04514
Non-classical Monocytes	C5:CD163high(T)	HLA-DRA	CD4	0.00034151	0	HLA-DRA_CD4	HLA-DRA - CD4	MHC-II	Cell-Cell Contact	KEGG: hsa04514
C1:C1QChigh(T)	C7:APOEhigh(T)	HLA-DRA	CD4	0.000286386	0	HLA-DRA_CD4	HLA-DRA - CD4	MHC-II	Cell-Cell Contact	KEGG: hsa04514
C10:BIRC3high(T)	C7:APOEhigh(T)	HLA-DRA	CD4	1.50378e-05	0	HLA-DRA_CD4	HLA-DRA - CD4	MHC-II	Cell-Cell Contact	KEGG: hsa04514
[truncated: 200 more rows]
