# Supplementary material for: Metabolic reprogramming and macrophage expansion define ACPA-negative rheumatoid arthritis: insights from single-cell RNA sequencing
Source: Front Immunol. 2025 Jan 3;15:1512483. doi: 10.3389/fimmu.2024.1512483 (PMC11739280; doi:10.3389/fimmu.2024.1512483)
Supplement: Supplementary Table 5 — Metabolite-mediated cell-cell communications between STMC macrophages and PBMC monocytes in patients with ACPA− RA. [file Table5.xlsx]

## Sheet: Sheet1
Sender	Metabolite	Metabolite_Name	Receiver	Sensor	Commu_Score	metabolite_prop_in_sender	sensor_prop_in_receiver	ztest_stat	ztest_pval	ttest_stat	ttest_pval	ranksum_test_stat	ranksum_test_pval	permutation_test_stat	permutation_test_pval	ztest_fdr	ttest_fdr	ranksum_test_fdr	permutation_test_fdr
C2:NAMPT/NFKBIAhigh(H)	HMDB0000641	L-Glutamine	C8:MARCOhigh(H)	SLC7A7	1.68751	0.453437	0.28908	-124.342	0	-12.3725	4.12622e-22	-1.71499	0.0431739	0	0	0	1.02688e-20	0.233874	0
Intermediate Monocytes	HMDB0000169	D-Mannose	C11:C1QBhigh(H)	SLC2A3	0.896049	0.265915	0.437186	-51.7167	0	-5.146	6.74944e-07	-1.71499	0.0431739	0	0	0	6.41334e-06	0.233874	0
C6:HLAhigh(H)	HMDB0000169	D-Mannose	C5:CD163high(T)	SLC2A3	0.897834	0.424631	0.324857	-69.6849	0	-6.93391	2.12089e-10	-1.71499	0.0431739	0	0	0	2.67243e-09	0.233874	0
C9:MIFhigh(H)	HMDB0000169	D-Mannose	C4:LYZhigh(H)	SLC2A3	0.899469	0.445387	0.410504	-38.7289	0	-3.85367	0.000103404	-1.71499	0.0431739	0	0	0	0.000777429	0.233874	0
C7:APOEhigh(T)	HMDB0000169	D-Mannose	C5:CD163high(T)	SLC2A3	0.91362	0.405779	0.324857	-58.1783	0	-5.78896	4.17764e-08	-1.71499	0.0431739	0	0	0	4.41088e-07	0.233874	0
C6:HLAhigh(H)	HMDB0000169	D-Mannose	C8:MARCOhigh(H)	SLC2A3	0.919553	0.424631	0.328161	-71.6919	0	-7.13361	8.16563e-11	-1.71499	0.0431739	0	0	0	1.06125e-09	0.233874	0
C7:APOEhigh(T)	HMDB0000169	D-Mannose	C8:MARCOhigh(H)	SLC2A3	0.935721	0.405779	0.328161	-57.2754	0	-5.69912	6.21959e-08	-1.71499	0.0431739	0	0	0	6.47013e-07	0.233874	0
C3:FN1high(H)	HMDB0000169	D-Mannose	C2:NAMPT/NFKBIAhigh(H)	SLC2A3	0.973026	0.449805	0.357717	-100.637	0	-10.0137	5.10503e-17	-1.71499	0.0431739	0	0	0	9.77146e-16	0.233874	0
C3:FN1high(H)	HMDB0000169	D-Mannose	C4:LYZhigh(H)	SLC2A3	0.976786	0.449805	0.410504	-99.2843	0	-9.87915	1.00373e-16	-1.71499	0.0431739	0	0	0	1.89186e-15	0.233874	0
C3:FN1high(H)	HMDB0000169	D-Mannose	C9:MIFhigh(H)	SLC2A3	0.97725	0.449805	0.364793	-75.5477	0	-7.51728	1.27805e-11	-1.71499	0.0431739	0	0	0	1.76128e-10	0.233874	0
C2:NAMPT/NFKBIAhigh(H)	HMDB0000169	D-Mannose	C4:LYZhigh(H)	SLC2A3	0.833834	0.401816	0.410504	-71.6878	0	-7.1332	8.18161e-11	-1.71499	0.0431739	0	0	0	1.06312e-09	0.233874	0
C2:NAMPT/NFKBIAhigh(H)	HMDB0000169	D-Mannose	C2:NAMPT/NFKBIAhigh(H)	SLC2A3	0.830624	0.401816	0.357717	-70.4927	0	-7.01428	1.44579e-10	-1.71499	0.0431739	0	0	0	1.8437e-09	0.233874	0
C9:MIFhigh(H)	HMDB0000169	D-Mannose	C3:FN1high(H)	SLC2A3	0.783206	0.445387	0.350015	-27.6109	4.12008e-168	-2.74738	0.00356924	-1.71499	0.0431739	0	0	2.43917e-167	0.0211307	0.233874	0
C1:C1QChigh(T)	HMDB0015531	Iron	C5:CD163high(T)	TFRC	4.19813	0.999876	0.398284	-587.321	0	-58.4406	7.46412e-79	-1.71499	0.0431739	0	0	0	6.40742e-76	0.233874	0
C5:CD163high(T)	HMDB0015531	Iron	C5:CD163high(T)	TFRC	4.21535	1	0.398284	-577.027	0	-57.4163	4.08951e-78	-1.71499	0.0431739	0	0	0	3.3016e-75	0.233874	0
C7:APOEhigh(T)	HMDB0015531	Iron	C5:CD163high(T)	TFRC	4.2394	1	0.398284	-601.96	0	-59.8972	6.97066e-80	-1.71499	0.0431739	0	0	0	6.75318e-77	0.233874	0
C2:NAMPT/NFKBIAhigh(H)	HMDB0000169	D-Mannose	C6:HLAhigh(H)	SLC2A3	0.695981	0.401816	0.31757	-28.4319	4.07398e-178	-2.82908	0.00282588	-1.71499	0.0431739	0	0	2.45867e-177	0.0170544	0.233874	0
C2:NAMPT/NFKBIAhigh(H)	HMDB0000169	D-Mannose	C3:FN1high(H)	SLC2A3	0.726055	0.401816	0.350015	-40.2848	0	-4.00849	5.92677e-05	-1.71499	0.0431739	0	0	0	0.000459611	0.233874	0
C3:FN1high(H)	HMDB0000169	D-Mannose	C5:CD163high(T)	SLC2A3	0.735535	0.449805	0.324857	-43.1467	0	-4.29326	2.05563e-05	-1.71499	0.0431739	0	0	0	0.000168485	0.233874	0
Intermediate Monocytes	HMDB0000169	D-Mannose	C2:NAMPT/NFKBIAhigh(H)	SLC2A3	0.73775	0.265915	0.357717	-36.4691	1.71061e-291	-3.62882	0.000226292	-1.71499	0.0431739	0	0	1.22577e-290	0.00162153	0.233874	0
C9:MIFhigh(H)	HMDB0000169	D-Mannose	C2:NAMPT/NFKBIAhigh(H)	SLC2A3	0.896006	0.445387	0.357717	-40.4814	0	-4.02805	5.51884e-05	-1.71499	0.0431739	0	0	0	0.000429351	0.233874	0
Intermediate Monocytes	HMDB0000169	D-Mannose	C4:LYZhigh(H)	SLC2A3	0.740602	0.265915	0.410504	-34.2895	5.61735e-258	-3.41194	0.000467698	-1.71499	0.0431739	0	0	3.85339e-257	0.00320831	0.233874	0
C3:FN1high(H)	HMDB0000169	D-Mannose	C3:FN1high(H)	SLC2A3	0.85053	0.449805	0.350015	-71.2473	0	-7.08938	1.00951e-10	-1.71499	0.0431739	0	0	0	1.30228e-09	0.233874	0
Classical Monocytes	HMDB0015531	Iron	C8:MARCOhigh(H)	TFRC	1.83771	0.932562	0.281034	-126.108	0	-12.5482	1.74959e-22	-1.71499	0.0431739	0	0	0	4.43387e-21	0.233874	0
C11:C1QBhigh(H)	HMDB0015531	Iron	C5:CD163high(T)	TFRC	3.64217	1	0.398284	-482.778	0	-48.0382	1.03453e-70	-1.71499	0.0431739	0	0	0	4.80532e-68	0.233874	0
Non-classical Monocytes	HMDB0015531	Iron	C5:CD163high(T)	TFRC	3.58217	0.996754	0.398284	-476.654	0	-47.4288	3.47575e-70	-1.71499	0.0431739	0	0	0	1.5406e-67	0.233874	0
C7:APOEhigh(T)	HMDB0015531	Iron	C1:C1QChigh(T)	TFRC	3.57176	1	0.308436	-940.843	0	-93.6173	9.6069e-99	-1.71499	0.0431739	0	0	0	5.01155e-95	0.233874	0
C10:BIRC3high(T)	HMDB0015531	Iron	C5:CD163high(T)	TFRC	3.54375	1	0.398284	-437.113	0	-43.4944	1.2454e-66	-1.71499	0.0431739	0	0	0	4.24413e-64	0.233874	0
C5:CD163high(T)	HMDB0015531	Iron	C1:C1QChigh(T)	TFRC	3.55173	1	0.308436	-888.116	0	-88.3708	2.71153e-96	-1.71499	0.0431739	0	0	0	9.00788e-93	0.233874	0
C6:HLAhigh(H)	HMDB0000169	D-Mannose	C6:HLAhigh(H)	SLC2A3	0.995199	0.424631	0.31757	-94.0405	0	-9.35738	1.38e-15	-1.71499	0.0431739	0	0	0	2.42388e-14	0.233874	0
C8:MARCOhigh(H)	HMDB0000169	D-Mannose	C5:CD163high(T)	SLC2A3	0.984755	0.478161	0.324857	-78.9779	0	-7.8586	2.4074e-12	-1.71499	0.0431739	0	0	0	3.46331e-11	0.233874	0
C1:C1QChigh(T)	HMDB0015531	Iron	C1:C1QChigh(T)	TFRC	3.53711	0.999876	0.308436	-924.842	0	-92.0252	5.14976e-98	-1.71499	0.0431739	0	0	0	1.9402e-94	0.233874	0
C3:FN1high(H)	HMDB0015531	Iron	C1:C1QChigh(T)	TFRC	3.53562	1	0.308436	-925.509	0	-92.0916	4.7989e-98	-1.71499	0.0431739	0	0	0	1.91436e-94	0.233874	0
C9:MIFhigh(H)	HMDB0015531	Iron	C1:C1QChigh(T)	TFRC	3.33119	1	0.308436	-819.603	0	-81.5536	6.89581e-93	-1.71499	0.0431739	0	0	0	1.67017e-89	0.233874	0
C6:HLAhigh(H)	HMDB0015531	Iron	C1:C1QChigh(T)	TFRC	3.28236	0.999343	0.308436	-835.528	0	-83.1381	1.05442e-93	-1.71499	0.0431739	0	0	0	2.75026e-90	0.233874	0
C4:LYZhigh(H)	HMDB0015531	Iron	C1:C1QChigh(T)	TFRC	3.19318	1	0.308436	-780.678	0	-77.6804	7.92059e-91	-1.71499	0.0431739	0	0	0	1.79048e-87	0.233874	0
C2:NAMPT/NFKBIAhigh(H)	HMDB0015531	Iron	C1:C1QChigh(T)	TFRC	3.18148	0.999222	0.308436	-799.039	0	-79.5073	8.22005e-92	-1.71499	0.0431739	0	0	0	1.92224e-88	0.233874	0
C11:C1QBhigh(H)	HMDB0015531	Iron	C1:C1QChigh(T)	TFRC	3.06834	1	0.308436	-648.341	0	-64.5123	5.38159e-83	-1.71499	0.0431739	0	0	0	6.29238e-80	0.233874	0
Non-classical Monocytes	HMDB0015531	Iron	C1:C1QChigh(T)	TFRC	3.01802	0.996754	0.308436	-714.344	0	-71.0799	4.46665e-87	-1.71499	0.0431739	0	0	0	7.38806e-84	0.233874	0
C10:BIRC3high(T)	HMDB0015531	Iron	C1:C1QChigh(T)	TFRC	2.98617	1	0.308436	-659.519	0	-65.6246	1.02935e-83	-1.71499	0.0431739	0	0	0	1.2692e-80	0.233874	0
C8:MARCOhigh(H)	HMDB0015531	Iron	C8:MARCOhigh(H)	TFRC	2.94819	1	0.281034	-284.715	0	-28.3302	1.37251e-49	-1.71499	0.0431739	0	0	0	1.52338e-47	0.233874	0
Intermediate Monocytes	HMDB0015531	Iron	C8:MARCOhigh(H)	TFRC	1.49366	0.872683	0.281034	-74.0147	0	-7.36474	2.67982e-11	-1.71499	0.0431739	0	0	0	3.60871e-10	0.233874	0
Intermediate Monocytes	HMDB0015531	Iron	C1:C1QChigh(T)	TFRC	1.85453	0.872683	0.308436	-298.746	0	-29.7264	1.92584e-51	-1.71499	0.0431739	0	0	0	2.42305e-49	0.233874	0
C2:NAMPT/NFKBIAhigh(H)	HMDB0000169	D-Mannose	C9:MIFhigh(H)	SLC2A3	0.83423	0.401816	0.364793	-55.8119	0	-5.55349	1.17838e-07	-1.71499	0.0431739	0	0	0	1.19469e-06	0.233874	0
Intermediate Monocytes	HMDB0000169	D-Mannose	C9:MIFhigh(H)	SLC2A3	0.740953	0.265915	0.364793	-31.3101	1.70072e-215	-3.11547	0.00120148	-1.71499	0.0431739	0	0	1.09334e-214	0.00772393	0.233874	0
C3:FN1high(H)	HMDB0000169	D-Mannose	C8:MARCOhigh(H)	SLC2A3	0.753328	0.449805	0.328161	-45.3296	0	-4.51046	8.90324e-06	-1.71499	0.0431739	0	0	0	7.60431e-05	0.233874	0
C3:FN1high(H)	HMDB0000169	D-Mannose	C6:HLAhigh(H)	SLC2A3	0.8153	0.449805	0.31757	-63.0439	0	-6.2731	4.67713e-09	-1.71499	0.0431739	0	0	0	5.31742e-08	0.233874	0
C1:C1QChigh(T)	HMDB0000641	L-Glutamine	C5:CD163high(T)	SLC7A7	2.78043	0.707172	0.27527	-421.712	0	-41.9619	3.62202e-65	-1.71499	0.0431739	0	0	0	1.1165e-62	0.233874	0
C8:MARCOhigh(H)	HMDB0000641	L-Glutamine	C5:CD163high(T)	SLC7A7	2.79732	0.734483	0.27527	-347.777	0	-34.6051	2.091e-57	-1.71499	0.0431739	0	0	0	3.84291e-55	0.233874	0
C5:CD163high(T)	HMDB0000641	L-Glutamine	C5:CD163high(T)	SLC7A7	2.85637	0.766688	0.27527	-374.574	0	-37.2715	2.26128e-60	-1.71499	0.0431739	0	0	0	5.07785e-58	0.233874	0
C9:MIFhigh(H)	HMDB0000641	L-Glutamine	Non-classical Monocytes	SLC7A7	2.96947	0.605514	0.360283	-334.651	0	-33.2991	6.99657e-56	-1.71499	0.0431739	0	0	0	1.14609e-53	0.233874	0
C7:APOEhigh(T)	HMDB0000641	L-Glutamine	C5:CD163high(T)	SLC7A7	3.01364	0.705402	0.27527	-380.229	0	-37.8342	5.64889e-61	-1.71499	0.0431739	0	0	0	1.33946e-58	0.233874	0
C1:C1QChigh(T)	HMDB0000641	L-Glutamine	C8:MARCOhigh(H)	SLC7A7	2.9947	0.707172	0.28908	-381.818	0	-37.9923	3.83784e-61	-1.71499	0.0431739	0	0	0	9.32857e-59	0.233874	0
C8:MARCOhigh(H)	HMDB0000641	L-Glutamine	C8:MARCOhigh(H)	SLC7A7	3.01118	0.734483	0.28908	-291.961	0	-29.0512	1.48516e-50	-1.71499	0.0431739	0	0	0	1.76698e-48	0.233874	0
C3:FN1high(H)	HMDB0000641	L-Glutamine	Non-classical Monocytes	SLC7A7	3.0759	0.643992	0.360283	-466.035	0	-46.3722	2.94026e-69	-1.71499	0.0431739	0	0	0	1.20118e-66	0.233874	0
C5:CD163high(T)	HMDB0000641	L-Glutamine	C8:MARCOhigh(H)	SLC7A7	3.07656	0.766688	0.28908	-361.058	0	-35.9266	6.70983e-59	-1.71499	0.0431739	0	0	0	1.35427e-56	0.233874	0
C1:C1QChigh(T)	HMDB0000641	L-Glutamine	Non-classical Monocytes	SLC7A7	3.65062	0.707172	0.360283	-643.956	0	-64.076	1.03743e-82	-1.71499	0.0431739	0	0	0	1.19244e-79	0.233874	0
C8:MARCOhigh(H)	HMDB0000641	L-Glutamine	Non-classical Monocytes	SLC7A7	3.67248	0.734483	0.360283	-505.894	0	-50.3383	1.20847e-72	-1.71499	0.0431739	0	0	0	6.71749e-70	0.233874	0
C5:CD163high(T)	HMDB0000641	L-Glutamine	Non-classical Monocytes	SLC7A7	3.75082	0.766688	0.360283	-594.98	0	-59.2027	2.14406e-79	-1.71499	0.0431739	0	0	0	1.91318e-76	0.233874	0
C7:APOEhigh(T)	HMDB0000641	L-Glutamine	Non-classical Monocytes	SLC7A7	3.95707	0.705402	0.360283	-579.444	0	-57.6568	2.736e-78	-1.71499	0.0431739	0	0	0	2.29067e-75	0.233874	0
C7:APOEhigh(T)	HMDB0000641	L-Glutamine	C8:MARCOhigh(H)	SLC7A7	3.24599	0.705402	0.28908	-367.617	0	-36.5792	1.27765e-59	-1.71499	0.0431739	0	0	0	2.7247e-57	0.233874	0
C3:FN1high(H)	HMDB0000641	L-Glutamine	C8:MARCOhigh(H)	SLC7A7	2.52238	0.643992	0.28908	-250.4	0	-24.9157	9.6748e-45	-1.71499	0.0431739	0	0	0	8.07019e-43	0.233874	0
C6:HLAhigh(H)	HMDB0000641	L-Glutamine	C8:MARCOhigh(H)	SLC7A7	2.22592	0.533005	0.28908	-219.889	0	-21.8797	5.2571e-40	-1.71499	0.0431739	0	0	0	3.41163e-38	0.233874	0
C9:MIFhigh(H)	HMDB0000641	L-Glutamine	C5:CD163high(T)	SLC7A7	2.26201	0.605514	0.27527	-220.783	0	-21.9688	3.7642e-40	-1.71499	0.0431739	0	0	0	2.45219e-38	0.233874	0
C4:LYZhigh(H)	HMDB0000641	L-Glutamine	Non-classical Monocytes	SLC7A7	2.29288	0.573498	0.360283	-274.511	0	-27.3149	3.3919e-48	-1.71499	0.0431739	0	0	0	3.45383e-46	0.233874	0
C3:FN1high(H)	HMDB0000641	L-Glutamine	C5:CD163high(T)	SLC7A7	2.34271	0.643992	0.27527	-294.212	0	-29.2752	7.51137e-51	-1.71499	0.0431739	0	0	0	9.11254e-49	0.233874	0
C6:HLAhigh(H)	HMDB0000641	L-Glutamine	Non-classical Monocytes	SLC7A7	2.71349	0.533005	0.360283	-376.873	0	-37.5002	1.28386e-60	-1.71499	0.0431739	0	0	0	2.91191e-58	0.233874	0
C3:FN1high(H)	HMDB0000574	L-Cysteine	C3:FN1high(H)	SLC43A2	1.50835	0.503746	0.271501	-485.471	0	-48.3061	6.0997e-71	-1.71499	0.0431739	0	0	0	2.87262e-68	0.233874	0
C2:NAMPT/NFKBIAhigh(H)	HMDB0000574	L-Cysteine	C3:FN1high(H)	SLC43A2	1.0372	0.382879	0.271501	-263.148	0	-26.1842	1.34634e-46	-1.71499	0.0431739	0	0	0	1.24392e-44	0.233874	0
C7:APOEhigh(T)	HMDB0000574	L-Cysteine	C3:FN1high(H)	SLC43A2	1.02499	0.402638	0.271501	-245.966	0	-24.4745	4.4416e-44	-1.71499	0.0431739	0	0	0	3.56042e-42	0.233874	0
C6:HLAhigh(H)	HMDB0000574	L-Cysteine	C3:FN1high(H)	SLC43A2	1.08604	0.39803	0.271501	-337.638	0	-33.5963	3.11592e-56	-1.71499	0.0431739	0	0	0	5.25644e-54	0.233874	0
C10:BIRC3high(T)	HMDB0000574	L-Cysteine	C8:MARCOhigh(H)	SLC43A2	1.08773	0.464503	0.268966	-154.316	0	-15.3551	3.05377e-28	-1.71499	0.0431739	0	0	0	1.05499e-26	0.233874	0
C9:MIFhigh(H)	HMDB0000574	L-Cysteine	C8:MARCOhigh(H)	SLC43A2	1.10251	0.423118	0.268966	-183.224	0	-18.2315	1.03587e-33	-1.71499	0.0431739	0	0	0	4.78205e-32	0.233874	0
C5:CD163high(T)	HMDB0000574	L-Cysteine	C8:MARCOhigh(H)	SLC43A2	1.16371	0.486014	0.268966	-324.282	0	-32.2672	1.21663e-54	-1.71499	0.0431739	0	0	0	1.82537e-52	0.233874	0
C10:BIRC3high(T)	HMDB0000574	L-Cysteine	C3:FN1high(H)	SLC43A2	1.17505	0.464503	0.271501	-169.468	0	-16.8627	3.64129e-31	-1.71499	0.0431739	0	0	0	1.47955e-29	0.233874	0
C9:MIFhigh(H)	HMDB0000574	L-Cysteine	C3:FN1high(H)	SLC43A2	1.19102	0.423118	0.271501	-222.781	0	-22.1676	1.79114e-40	-1.71499	0.0431739	0	0	0	1.18045e-38	0.233874	0
C5:CD163high(T)	HMDB0000574	L-Cysteine	C3:FN1high(H)	SLC43A2	1.25712	0.486014	0.271501	-468.124	0	-46.5801	1.92502e-69	-1.71499	0.0431739	0	0	0	8.00904e-67	0.233874	0
C8:MARCOhigh(H)	HMDB0015531	Iron	C5:CD163high(T)	TFRC	4.34476	1	0.398284	-600.008	0	-59.7031	9.53141e-80	-1.71499	0.0431739	0	0	0	9.10397e-77	0.233874	0
C4:LYZhigh(H)	HMDB0000574	L-Cysteine	C8:MARCOhigh(H)	SLC43A2	1.28367	0.495321	0.268966	-321.652	0	-32.0056	2.54056e-54	-1.71499	0.0431739	0	0	0	3.7618e-52	0.233874	0
C5:CD163high(T)	HMDB0000169	D-Mannose	C11:C1QBhigh(H)	SLC2A3	2.74523	0.603942	0.437186	-380.837	0	-37.8947	4.87114e-61	-1.71499	0.0431739	0	0	0	1.17979e-58	0.233874	0
C8:MARCOhigh(H)	HMDB0000574	L-Cysteine	C8:MARCOhigh(H)	SLC43A2	1.31114	0.506322	0.268966	-267.796	0	-26.6467	2.94476e-47	-1.71499	0.0431739	0	0	0	2.84071e-45	0.233874	0
C3:FN1high(H)	HMDB0000574	L-Cysteine	C8:MARCOhigh(H)	SLC43A2	1.39627	0.503746	0.268966	-348.31	0	-34.6581	1.81778e-57	-1.71499	0.0431739	0	0	0	3.34986e-55	0.233874	0
C8:MARCOhigh(H)	HMDB0000574	L-Cysteine	C3:FN1high(H)	SLC43A2	1.41639	0.506322	0.271501	-336.544	0	-33.4874	4.18735e-56	-1.71499	0.0431739	0	0	0	6.96003e-54	0.233874	0
C1:C1QChigh(T)	HMDB0000574	L-Cysteine	C3:FN1high(H)	SLC43A2	1.0609	0.41868	0.271501	-370.678	0	-36.8838	5.94316e-60	-1.71499	0.0431739	0	0	0	1.30013e-57	0.233874	0
C11:C1QBhigh(H)	HMDB0000574	L-Cysteine	C3:FN1high(H)	SLC43A2	1.04286	0.394472	0.271501	-136.992	0	-13.6312	9.46163e-25	-1.71499	0.0431739	0	0	0	2.70853e-23	0.233874	0
C7:APOEhigh(T)	HMDB0000574	L-Cysteine	C8:MARCOhigh(H)	SLC43A2	0.948824	0.402638	0.268966	-181.75	0	-18.0848	1.91991e-33	-1.71499	0.0431739	0	0	0	8.75005e-32	0.233874	0
C2:NAMPT/NFKBIAhigh(H)	HMDB0000574	L-Cysteine	C8:MARCOhigh(H)	SLC43A2	0.960124	0.382879	0.268966	-223.297	0	-22.2189	1.47974e-40	-1.71499	0.0431739	0	0	0	9.78073e-39	0.233874	0
C11:C1QBhigh(H)	HMDB0000574	L-Cysteine	C8:MARCOhigh(H)	SLC43A2	0.965365	0.394472	0.268966	-104.529	0	-10.401	7.30862e-18	-1.71499	0.0431739	0	0	0	1.46466e-16	0.233874	0
C1:C1QChigh(T)	HMDB0000574	L-Cysteine	C8:MARCOhigh(H)	SLC43A2	0.982066	0.41868	0.268966	-300.273	0	-29.8783	1.22239e-51	-1.71499	0.0431739	0	0	0	1.56706e-49	0.233874	0
C6:HLAhigh(H)	HMDB0000574	L-Cysteine	C8:MARCOhigh(H)	SLC43A2	1.00534	0.39803	0.268966	-237.919	0	-23.6738	7.43145e-43	-1.71499	0.0431739	0	0	0	5.61841e-41	0.233874	0
C4:LYZhigh(H)	HMDB0000574	L-Cysteine	C3:FN1high(H)	SLC43A2	1.38672	0.495321	0.271501	-440.749	0	-43.8562	5.70925e-67	-1.71499	0.0431739	0	0	0	1.99577e-64	0.233874	0
C1:C1QChigh(T)	HMDB0000169	D-Mannose	C11:C1QBhigh(H)	SLC2A3	2.31283	0.529047	0.437186	-335.71	0	-33.4044	5.2491e-56	-1.71499	0.0431739	0	0	0	8.66114e-54	0.233874	0
C10:BIRC3high(T)	HMDB0000169	D-Mannose	C11:C1QBhigh(H)	SLC2A3	2.27891	0.527383	0.437186	-143.123	0	-14.2413	5.2853e-26	-1.71499	0.0431739	0	0	0	1.62405e-24	0.233874	0
C5:CD163high(T)	HMDB0000169	D-Mannose	C9:MIFhigh(H)	SLC2A3	2.27006	0.603942	0.364793	-311.458	0	-30.9913	4.6253e-53	-1.71499	0.0431739	0	0	0	6.40142e-51	0.233874	0
C7:APOEhigh(T)	HMDB0000169	D-Mannose	C11:C1QBhigh(H)	SLC2A3	1.46794	0.405779	0.437186	-121.678	0	-12.1074	1.51266e-21	-1.71499	0.0431739	0	0	0	3.67812e-20	0.233874	0
C4:LYZhigh(H)	HMDB0000169	D-Mannose	C6:HLAhigh(H)	SLC2A3	1.49841	0.55569	0.31757	-206.793	0	-20.5767	7.75226e-38	-1.71499	0.0431739	0	0	0	4.45154e-36	0.233874	0
C4:LYZhigh(H)	HMDB0000169	D-Mannose	C3:FN1high(H)	SLC2A3	1.56316	0.55569	0.350015	-229.929	0	-22.8788	1.30316e-41	-1.71499	0.0431739	0	0	0	9.10144e-40	0.233874	0
C10:BIRC3high(T)	HMDB0000169	D-Mannose	C6:HLAhigh(H)	SLC2A3	1.57216	0.527383	0.31757	-89.0911	0	-8.8649	1.62904e-14	-1.71499	0.0431739	0	0	0	2.6717e-13	0.233874	0
C8:MARCOhigh(H)	HMDB0000169	D-Mannose	C11:C1QBhigh(H)	SLC2A3	1.58224	0.478161	0.437186	-141.659	0	-14.0956	1.04862e-25	-1.71499	0.0431739	0	0	0	3.16905e-24	0.233874	0
C1:C1QChigh(T)	HMDB0000169	D-Mannose	C6:HLAhigh(H)	SLC2A3	1.59556	0.529047	0.31757	-379.695	0	-37.781	6.4346e-61	-1.71499	0.0431739	0	0	0	1.50386e-58	0.233874	0
C10:BIRC3high(T)	HMDB0000169	D-Mannose	C3:FN1high(H)	SLC2A3	1.6401	0.527383	0.350015	-95.2068	0	-9.47343	7.70562e-16	-1.71499	0.0431739	0	0	0	1.37336e-14	0.233874	0
C1:C1QChigh(T)	HMDB0000169	D-Mannose	C3:FN1high(H)	SLC2A3	1.66451	0.529047	0.350015	-370.185	0	-36.8347	6.72054e-60	-1.71499	0.0431739	0	0	0	1.46547e-57	0.233874	0
C11:C1QBhigh(H)	HMDB0000169	D-Mannose	C2:NAMPT/NFKBIAhigh(H)	SLC2A3	1.67119	0.497487	0.357717	-92.4515	0	-9.19927	3.05111e-15	-1.71499	0.0431739	0	0	0	5.26231e-14	0.233874	0
C11:C1QBhigh(H)	HMDB0000169	D-Mannose	C4:LYZhigh(H)	SLC2A3	1.67765	0.497487	0.410504	-94.7499	0	-9.42797	9.68186e-16	-1.71499	0.0431739	0	0	0	1.71611e-14	0.233874	0
C1:C1QChigh(T)	HMDB0000169	D-Mannose	C8:MARCOhigh(H)	SLC2A3	1.47428	0.529047	0.328161	-266.14	0	-26.4819	5.04929e-47	-1.71499	0.0431739	0	0	0	4.8093e-45	0.233874	0
C8:MARCOhigh(H)	HMDB0000169	D-Mannose	C2:NAMPT/NFKBIAhigh(H)	SLC2A3	1.30271	0.478161	0.357717	-145.798	0	-14.5074	1.52173e-26	-1.71499	0.0431739	0	0	0	4.79767e-25	0.233874	0
Classical Monocytes	HMDB0015531	Iron	C5:CD163high(T)	TFRC	2.70816	0.932562	0.398284	-314.587	0	-31.3026	1.8827e-53	-1.71499	0.0431739	0	0	0	2.6655e-51	0.233874	0
C11:C1QBhigh(H)	HMDB0000169	D-Mannose	C8:MARCOhigh(H)	SLC2A3	1.29386	0.497487	0.328161	-63.4585	0	-6.31436	3.8683e-09	-1.71499	0.0431739	0	0	0	4.43354e-08	0.233874	0
C8:MARCOhigh(H)	HMDB0000169	D-Mannose	C8:MARCOhigh(H)	SLC2A3	1.00858	0.478161	0.328161	-82.4867	0	-8.20773	4.29872e-13	-1.71499	0.0431739	0	0	0	6.4898e-12	0.233874	0
C2:NAMPT/NFKBIAhigh(H)	HMDB0000169	D-Mannose	C11:C1QBhigh(H)	SLC2A3	1.00885	0.401816	0.437186	-75.3492	0	-7.49753	1.40696e-11	-1.71499	0.0431739	0	0	0	1.93538e-10	0.233874	0
C7:APOEhigh(T)	HMDB0000169	D-Mannose	C6:HLAhigh(H)	SLC2A3	1.0127	0.405779	0.31757	-69.471	0	-6.91263	2.34682e-10	-1.71499	0.0431739	0	0	0	2.9489e-09	0.233874	0
C9:MIFhigh(H)	HMDB0015531	Iron	C8:MARCOhigh(H)	TFRC	2.68265	1	0.281034	-245.573	0	-24.4354	5.08932e-44	-1.71499	0.0431739	0	0	0	4.05091e-42	0.233874	0
C6:HLAhigh(H)	HMDB0000169	D-Mannose	C3:FN1high(H)	SLC2A3	1.0382	0.424631	0.350015	-108.158	0	-10.7622	1.19779e-18	-1.71499	0.0431739	0	0	0	2.51018e-17	0.233874	0
C8:MARCOhigh(H)	HMDB0000169	D-Mannose	C4:LYZhigh(H)	SLC2A3	1.30775	0.478161	0.410504	-143.245	0	-14.2534	4.99362e-26	-1.71499	0.0431739	0	0	0	1.53721e-24	0.233874	0
C11:C1QBhigh(H)	HMDB0000169	D-Mannose	C3:FN1high(H)	SLC2A3	1.4608	0.497487	0.350015	-75.5479	0	-7.51729	1.27798e-11	-1.71499	0.0431739	0	0	0	1.76128e-10	0.233874	0
C10:BIRC3high(T)	HMDB0000169	D-Mannose	C8:MARCOhigh(H)	SLC2A3	1.45266	0.527383	0.328161	-78.8273	0	-7.84361	2.59137e-12	-1.71499	0.0431739	0	0	0	3.71772e-11	0.233874	0
C6:HLAhigh(H)	HMDB0000169	D-Mannose	C11:C1QBhigh(H)	SLC2A3	1.44258	0.424631	0.437186	-155.136	0	-15.4367	2.10585e-28	-1.71499	0.0431739	0	0	0	7.35376e-27	0.233874	0
Classical Monocytes	HMDB0015531	Iron	C1:C1QChigh(T)	SLC40A1	3.30831	0.932562	0.366035	-706.156	0	-70.2651	1.3681e-86	-1.71499	0.0431739	0	0	0	2.15765e-83	0.233874	0
C10:BIRC3high(T)	HMDB0015531	Iron	C1:C1QChigh(T)	SLC40A1	4.3293	1	0.366035	-887.859	0	-88.3453	2.78939e-96	-1.71499	0.0431739	0	0	0	9.00788e-93	0.233874	0
Non-classical Monocytes	HMDB0015531	Iron	C1:C1QChigh(T)	SLC40A1	4.37594	0.996754	0.366035	-1024.07	0	-101.898	2.37341e-102	-1.71499	0.0431739	0	0	0	1.60955e-98	0.233874	0
C11:C1QBhigh(H)	HMDB0015531	Iron	C1:C1QChigh(T)	SLC40A1	4.4487	1	0.366035	-922.979	0	-91.8399	6.27278e-98	-1.71499	0.0431739	0	0	0	2.23892e-94	0.233874	0
C4:LYZhigh(H)	HMDB0015531	Iron	C1:C1QChigh(T)	SLC40A1	4.62986	1	0.366035	-1093.52	0	-108.809	3.79223e-105	-1.71499	0.0431739	0	0	0	2.85749e-101	0.233874	0
C6:HLAhigh(H)	HMDB0015531	Iron	C1:C1QChigh(T)	SLC40A1	4.75911	0.999343	0.366035	-1142.31	0	-113.664	5.20908e-107	-1.71499	0.0431739	0	0	0	5.88765e-103	0.233874	0
C9:MIFhigh(H)	HMDB0015531	Iron	C1:C1QChigh(T)	SLC40A1	4.82976	1	0.366035	-1104.66	0	-109.917	1.40184e-105	-1.71499	0.0431739	0	0	0	1.18834e-101	0.233874	0
C3:FN1high(H)	HMDB0015531	Iron	C1:C1QChigh(T)	SLC40A1	5.12649	1	0.366035	-1296.21	0	-128.978	2.08314e-112	-1.71499	0.0431739	0	0	0	7.06352e-108	0.233874	0
C1:C1QChigh(T)	HMDB0015531	Iron	C1:C1QChigh(T)	SLC40A1	5.12849	0.999876	0.366035	-1259.07	0	-125.283	3.63849e-111	-1.71499	0.0431739	0	0	0	4.93495e-107	0.233874	0
C7:APOEhigh(T)	HMDB0000169	D-Mannose	C3:FN1high(H)	SLC2A3	1.05646	0.405779	0.350015	-80.391	0	-7.9992	1.2049e-12	-1.71499	0.0431739	0	0	0	1.77133e-11	0.233874	0
C5:CD163high(T)	HMDB0015531	Iron	C1:C1QChigh(T)	SLC40A1	5.14986	1	0.366035	-1259.58	0	-125.333	3.49721e-111	-1.71499	0.0431739	0	0	0	4.93495e-107	0.233874	0
C8:MARCOhigh(H)	HMDB0015531	Iron	C1:C1QChigh(T)	SLC40A1	5.3079	1	0.366035	-1281.74	0	-127.538	6.28657e-112	-1.71499	0.0431739	0	0	0	1.4211e-107	0.233874	0
C2:NAMPT/NFKBIAhigh(H)	HMDB0015531	Iron	C1:C1QChigh(T)	SLC40A1	4.61288	0.999222	0.366035	-1107.08	0	-110.159	1.1301e-105	-1.71499	0.0431739	0	0	0	1.09484e-101	0.233874	0
C1:C1QChigh(T)	HMDB0015531	Iron	C8:MARCOhigh(H)	TFRC	2.84877	0.999876	0.281034	-277.809	0	-27.6431	1.1908e-48	-1.71499	0.0431739	0	0	0	1.24048e-46	0.233874	0
C8:MARCOhigh(H)	HMDB0000169	D-Mannose	C9:MIFhigh(H)	SLC2A3	1.30837	0.478161	0.364793	-121.544	0	-12.0941	1.61493e-21	-1.71499	0.0431739	0	0	0	3.92398e-20	0.233874	0
C4:LYZhigh(H)	HMDB0000169	D-Mannose	C5:CD163high(T)	SLC2A3	1.35181	0.55569	0.324857	-183.941	0	-18.3028	7.68392e-34	-1.71499	0.0431739	0	0	0	3.57648e-32	0.233874	0
C4:LYZhigh(H)	HMDB0000169	D-Mannose	C8:MARCOhigh(H)	SLC2A3	1.38452	0.55569	0.328161	-193.168	0	-19.221	1.73263e-35	-1.71499	0.0431739	0	0	0	8.71017e-34	0.233874	0
C11:C1QBhigh(H)	HMDB0000169	D-Mannose	C6:HLAhigh(H)	SLC2A3	1.4003	0.497487	0.31757	-72.3888	0	-7.20295	5.8514e-11	-1.71499	0.0431739	0	0	0	7.70222e-10	0.233874	0
C10:BIRC3high(T)	HMDB0000169	D-Mannose	C5:CD163high(T)	SLC2A3	1.41835	0.527383	0.324857	-72.794	0	-7.24328	4.81855e-11	-1.71499	0.0431739	0	0	0	6.37983e-10	0.233874	0
C1:C1QChigh(T)	HMDB0000169	D-Mannose	C5:CD163high(T)	SLC2A3	1.43946	0.529047	0.324857	-302.455	0	-30.0954	6.4048e-52	-1.71499	0.0431739	0	0	0	8.36894e-50	0.233874	0
C7:APOEhigh(T)	HMDB0015531	Iron	C1:C1QChigh(T)	SLC40A1	5.17887	1	0.366035	-1310.6	0	-130.41	7.02528e-113	-1.71499	0.0431739	0	0	0	4.76427e-108	0.233874	0
C9:MIFhigh(H)	HMDB0000641	L-Glutamine	C8:MARCOhigh(H)	SLC7A7	2.43459	0.605514	0.28908	-191.435	0	-19.0485	3.50363e-35	-1.71499	0.0431739	0	0	0	1.73053e-33	0.233874	0
C6:HLAhigh(H)	HMDB0015531	Iron	C8:MARCOhigh(H)	TFRC	2.64357	0.999343	0.281034	-246.394	0	-24.5171	3.83006e-44	-1.71499	0.0431739	0	0	0	3.08479e-42	0.233874	0
C4:LYZhigh(H)	HMDB0015531	Iron	C8:MARCOhigh(H)	TFRC	2.57166	1	0.281034	-232.287	0	-23.1134	5.55694e-42	-1.71499	0.0431739	0	0	0	3.97102e-40	0.233874	0
C9:MIFhigh(H)	HMDB0015531	Iron	C5:CD163high(T)	TFRC	3.95338	1	0.398284	-522.097	0	-51.9506	5.9655e-74	-1.71499	0.0431739	0	0	0	3.7809e-71	0.233874	0
C6:HLAhigh(H)	HMDB0015531	Iron	C5:CD163high(T)	TFRC	3.89577	0.999343	0.398284	-531.71	0	-52.9071	1.043e-74	-1.71499	0.0431739	0	0	0	7.00315e-72	0.233874	0
C4:LYZhigh(H)	HMDB0015531	Iron	C5:CD163high(T)	TFRC	3.78991	1	0.398284	-508.375	0	-50.5852	7.57931e-73	-1.71499	0.0431739	0	0	0	4.24792e-70	0.233874	0
C2:NAMPT/NFKBIAhigh(H)	HMDB0015531	Iron	C5:CD163high(T)	TFRC	3.77606	0.999222	0.398284	-511.136	0	-50.8599	4.52209e-73	-1.71499	0.0431739	0	0	0	2.5989e-70	0.233874	0
C8:MARCOhigh(H)	HMDB0015531	Iron	C1:C1QChigh(T)	TFRC	3.66093	1	0.308436	-968.057	0	-96.3252	5.88535e-100	-1.71499	0.0431739	0	0	0	3.32601e-96	0.233874	0
C4:LYZhigh(H)	HMDB0000169	D-Mannose	C4:LYZhigh(H)	SLC2A3	1.7952	0.55569	0.410504	-290.354	0	-28.8913	2.42304e-50	-1.71499	0.0431739	0	0	0	2.86273e-48	0.233874	0
C4:LYZhigh(H)	HMDB0000169	D-Mannose	C9:MIFhigh(H)	SLC2A3	1.79605	0.55569	0.364793	-225.618	0	-22.4498	6.28848e-41	-1.71499	0.0431739	0	0	0	4.23916e-39	0.233874	0
C10:BIRC3high(T)	HMDB0000169	D-Mannose	C2:NAMPT/NFKBIAhigh(H)	SLC2A3	1.87631	0.527383	0.357717	-113.602	0	-11.3038	8.03884e-20	-1.71499	0.0431739	0	0	0	1.79448e-18	0.233874	0
C10:BIRC3high(T)	HMDB0000169	D-Mannose	C4:LYZhigh(H)	SLC2A3	1.88356	0.527383	0.410504	-113.835	0	-11.327	7.16395e-20	-1.71499	0.0431739	0	0	0	1.60446e-18	0.233874	0
C10:BIRC3high(T)	HMDB0000169	D-Mannose	C9:MIFhigh(H)	SLC2A3	1.88445	0.527383	0.364793	-111.612	0	-11.1058	2.15413e-19	-1.71499	0.0431739	0	0	0	4.70028e-18	0.233874	0
C5:CD163high(T)	HMDB0000169	D-Mannose	C6:HLAhigh(H)	SLC2A3	1.89387	0.603942	0.31757	-325.298	0	-32.3684	9.16559e-55	-1.71499	0.0431739	0	0	0	1.38128e-52	0.233874	0
C1:C1QChigh(T)	HMDB0000169	D-Mannose	C2:NAMPT/NFKBIAhigh(H)	SLC2A3	1.90424	0.529047	0.357717	-536.806	0	-53.4142	4.18645e-75	-1.71499	0.0431739	0	0	0	2.89703e-72	0.233874	0
C1:C1QChigh(T)	HMDB0000169	D-Mannose	C4:LYZhigh(H)	SLC2A3	1.9116	0.529047	0.410504	-468.326	0	-46.6002	1.84776e-69	-1.71499	0.0431739	0	0	0	7.78308e-67	0.233874	0
C1:C1QChigh(T)	HMDB0000169	D-Mannose	C9:MIFhigh(H)	SLC2A3	1.9125	0.529047	0.364793	-310.62	0	-30.9078	5.89281e-53	-1.71499	0.0431739	0	0	0	8.05699e-51	0.233874	0
C5:CD163high(T)	HMDB0000169	D-Mannose	C3:FN1high(H)	SLC2A3	1.9757	0.603942	0.350015	-334.067	0	-33.2409	8.20237e-56	-1.71499	0.0431739	0	0	0	1.33075e-53	0.233874	0
C11:C1QBhigh(H)	HMDB0000169	D-Mannose	C11:C1QBhigh(H)	SLC2A3	2.02978	0.497487	0.437186	-125.296	0	-12.4674	2.59501e-22	-1.71499	0.0431739	0	0	0	6.53241e-21	0.233874	0
C4:LYZhigh(H)	HMDB0000169	D-Mannose	C11:C1QBhigh(H)	SLC2A3	2.172	0.55569	0.437186	-275.115	0	-27.375	2.79773e-48	-1.71499	0.0431739	0	0	0	2.86602e-46	0.233874	0
C5:CD163high(T)	HMDB0000169	D-Mannose	C2:NAMPT/NFKBIAhigh(H)	SLC2A3	2.26025	0.603942	0.357717	-456.845	0	-45.4578	1.93484e-68	-1.71499	0.0431739	0	0	0	7.33036e-66	0.233874	0
C5:CD163high(T)	HMDB0000169	D-Mannose	C4:LYZhigh(H)	SLC2A3	2.26899	0.603942	0.410504	-447.1	0	-44.4881	1.48215e-67	-1.71499	0.0431739	0	0	0	5.37505e-65	0.233874	0
C3:FN1high(H)	HMDB0015531	Iron	C5:CD163high(T)	TFRC	4.19646	1	0.398284	-591.756	0	-58.882	3.61773e-79	-1.71499	0.0431739	0	0	0	3.14538e-76	0.233874	0
C7:APOEhigh(T)	HMDB0015531	Iron	C8:MARCOhigh(H)	TFRC	2.8768	1	0.281034	-285.042	0	-28.3627	1.24012e-49	-1.71499	0.0431739	0	0	0	1.37869e-47	0.233874	0
C5:CD163high(T)	HMDB0015531	Iron	C8:MARCOhigh(H)	TFRC	2.86063	1	0.281034	-279.059	0	-27.7674	8.03015e-49	-1.71499	0.0431739	0	0	0	8.46925e-47	0.233874	0
C3:FN1high(H)	HMDB0015531	Iron	C8:MARCOhigh(H)	TFRC	2.84736	1	0.281034	-272.84	0	-27.1486	5.78494e-48	-1.71499	0.0431739	0	0	0	5.79485e-46	0.233874	0
C8:MARCOhigh(H)	HMDB0000169	D-Mannose	C6:HLAhigh(H)	SLC2A3	1.09155	0.478161	0.31757	-103.62	0	-10.3105	1.15059e-17	-1.71499	0.0431739	0	0	0	2.28957e-16	0.233874	0
C8:MARCOhigh(H)	HMDB0000169	D-Mannose	C3:FN1high(H)	SLC2A3	1.13871	0.478161	0.350015	-115.123	0	-11.4551	3.79066e-20	-1.71499	0.0431739	0	0	0	8.6062e-19	0.233874	0
C2:NAMPT/NFKBIAhigh(H)	HMDB0015531	Iron	C8:MARCOhigh(H)	TFRC	2.56229	0.999222	0.281034	-233.605	0	-23.2445	3.4598e-42	-1.71499	0.0431739	0	0	0	2.50138e-40	0.233874	0
C3:FN1high(H)	HMDB0000169	D-Mannose	C11:C1QBhigh(H)	SLC2A3	1.18181	0.449805	0.437186	-109.405	0	-10.8862	6.44197e-19	-1.71499	0.0431739	0	0	0	1.37294e-17	0.233874	0
C11:C1QBhigh(H)	HMDB0015531	Iron	C8:MARCOhigh(H)	TFRC	2.4715	1	0.281034	-219.353	0	-21.8265	6.42291e-40	-1.71499	0.0431739	0	0	0	4.1523e-38	0.233874	0
C6:HLAhigh(H)	HMDB0000169	D-Mannose	C2:NAMPT/NFKBIAhigh(H)	SLC2A3	1.18773	0.424631	0.357717	-149.876	0	-14.9132	2.31696e-27	-1.71499	0.0431739	0	0	0	7.62383e-26	0.233874	0
C6:HLAhigh(H)	HMDB0000169	D-Mannose	C4:LYZhigh(H)	SLC2A3	1.19232	0.424631	0.410504	-149.505	0	-14.8763	2.7474e-27	-1.71499	0.0431739	0	0	0	9.0139e-26	0.233874	0
C6:HLAhigh(H)	HMDB0000169	D-Mannose	C9:MIFhigh(H)	SLC2A3	1.19288	0.424631	0.364793	-121.712	0	-12.1108	1.48755e-21	-1.71499	0.0431739	0	0	0	3.61966e-20	0.233874	0
C7:APOEhigh(T)	HMDB0000169	D-Mannose	C2:NAMPT/NFKBIAhigh(H)	SLC2A3	1.20861	0.405779	0.357717	-104.464	0	-10.3946	7.54919e-18	-1.71499	0.0431739	0	0	0	1.51109e-16	0.233874	0
C9:MIFhigh(H)	HMDB0000169	D-Mannose	C11:C1QBhigh(H)	SLC2A3	1.08826	0.445387	0.437186	-55.2611	0	-5.49868	1.49575e-07	-1.71499	0.0431739	0	0	0	1.50387e-06	0.233874	0
C7:APOEhigh(T)	HMDB0000169	D-Mannose	C4:LYZhigh(H)	SLC2A3	1.21328	0.405779	0.410504	-108.927	0	-10.8387	8.1709e-19	-1.71499	0.0431739	0	0	0	1.73054e-17	0.233874	0
C11:C1QBhigh(H)	HMDB0000169	D-Mannose	C5:CD163high(T)	SLC2A3	1.2633	0.497487	0.324857	-59.877	0	-5.95798	1.96138e-08	-1.71499	0.0431739	0	0	0	2.12142e-07	0.233874	0
C11:C1QBhigh(H)	HMDB0000169	D-Mannose	C9:MIFhigh(H)	SLC2A3	1.67845	0.497487	0.364793	-92.468	0	-9.20091	3.026e-15	-1.71499	0.0431739	0	0	0	5.22033e-14	0.233874	0
C5:CD163high(T)	HMDB0000169	D-Mannose	C5:CD163high(T)	SLC2A3	1.70858	0.603942	0.324857	-281.345	0	-27.9949	3.91869e-49	-1.71499	0.0431739	0	0	0	4.23168e-47	0.233874	0
C5:CD163high(T)	HMDB0000169	D-Mannose	C8:MARCOhigh(H)	SLC2A3	1.74991	0.603942	0.328161	-267.698	0	-26.6369	3.03983e-47	-1.71499	0.0431739	0	0	0	2.92826e-45	0.233874	0
C4:LYZhigh(H)	HMDB0000169	D-Mannose	C2:NAMPT/NFKBIAhigh(H)	SLC2A3	1.78829	0.55569	0.357717	-298.624	0	-29.7142	1.99722e-51	-1.71499	0.0431739	0	0	0	2.50821e-49	0.233874	0
Non-classical Monocytes	HMDB0015531	Iron	C8:MARCOhigh(H)	TFRC	2.43075	0.996754	0.281034	-214.566	0	-21.3501	3.90774e-39	-1.71499	0.0431739	0	0	0	2.43573e-37	0.233874	0
C10:BIRC3high(T)	HMDB0015531	Iron	C8:MARCOhigh(H)	TFRC	2.40436	1	0.281034	-195.056	0	-19.4088	8.07883e-36	-1.71499	0.0431739	0	0	0	4.14115e-34	0.233874	0
Classical Monocytes	HMDB0015531	Iron	C1:C1QChigh(T)	TFRC	2.28174	0.932562	0.308436	-471.449	0	-46.911	9.84328e-70	-1.71499	0.0431739	0	0	0	4.22488e-67	0.233874	0
Intermediate Monocytes	HMDB0015531	Iron	C5:CD163high(T)	TFRC	2.20113	0.872683	0.398284	-218.646	0	-21.7561	8.37299e-40	-1.71499	0.0431739	0	0	0	5.37202e-38	0.233874	0
C7:APOEhigh(T)	HMDB0000169	D-Mannose	C9:MIFhigh(H)	SLC2A3	1.21386	0.405779	0.364793	-94.667	0	-9.41971	1.00916e-15	-1.71499	0.0431739	0	0	0	1.785e-14	0.233874	0
Intermediate Monocytes	HMDB0015531	Iron	C1:C1QChigh(T)	SLC40A1	2.68897	0.872683	0.366035	-512.301	0	-50.9759	3.63909e-73	-1.71499	0.0431739	0	0	0	2.12749e-70	0.233874	0
C9:MIFhigh(H)	HMDB0000169	D-Mannose	C9:MIFhigh(H)	SLC2A3	0.899896	0.445387	0.364793	-37.5127	2.8571e-308	-3.73266	0.000158209	-1.71499	0.0431739	0	0	2.09467e-307	0.0011599	0.233874	0
C6:HLAhigh(H)	HMDB0000641	L-Glutamine	C5:CD163high(T)	SLC7A7	2.06696	0.533005	0.27527	-247.174	0	-24.5947	2.92679e-44	-1.71499	0.0431739	0	0	0	2.39136e-42	0.233874	0
C11:C1QBhigh(H)	HMDB0000641	L-Glutamine	C8:MARCOhigh(H)	SLC7A7	1.76747	0.507538	0.28908	-84.848	0	-8.44269	1.33897e-13	-1.71499	0.0431739	0	0	0	2.09128e-12	0.233874	0
C11:C1QBhigh(H)	HMDB0000641	L-Glutamine	Non-classical Monocytes	SLC7A7	2.15451	0.507538	0.360283	-137.149	0	-13.6469	8.78156e-25	-1.71499	0.0431739	0	0	0	2.51916e-23	0.233874	0
C4:LYZhigh(H)	HMDB0000641	L-Glutamine	C5:CD163high(T)	SLC7A7	1.74648	0.573498	0.27527	-162.156	0	-16.1351	9.04882e-30	-1.71499	0.0431739	0	0	0	3.434e-28	0.233874	0
C2:NAMPT/NFKBIAhigh(H)	HMDB0000641	L-Glutamine	Non-classical Monocytes	SLC7A7	2.05746	0.453437	0.360283	-255.48	0	-25.4212	1.72841e-45	-1.71499	0.0431739	0	0	0	1.50467e-43	0.233874	0
C4:LYZhigh(H)	HMDB0000641	L-Glutamine	C8:MARCOhigh(H)	SLC7A7	1.88086	0.573498	0.28908	-154.029	0	-15.3265	3.47851e-28	-1.71499	0.0431739	0	0	0	1.19928e-26	0.233874	0
C2:NAMPT/NFKBIAhigh(H)	HMDB0000641	L-Glutamine	C5:CD163high(T)	SLC7A7	1.56704	0.453437	0.27527	-134.459	0	-13.3791	3.15425e-24	-1.71499	0.0431739	0	0	0	8.78475e-23	0.233874	0
C11:C1QBhigh(H)	HMDB0000641	L-Glutamine	C5:CD163high(T)	SLC7A7	1.64062	0.507538	0.27527	-73.5159	0	-7.31511	3.40692e-11	-1.71499	0.0431739	0	0	0	4.55528e-10	0.233874	0
