# Supplementary material for: Metabolic reprogramming and macrophage expansion define ACPA-negative rheumatoid arthritis: insights from single-cell RNA sequencing
Source: Front Immunol. 2025 Jan 3;15:1512483. doi: 10.3389/fimmu.2024.1512483 (PMC11739280; doi:10.3389/fimmu.2024.1512483)
Supplement: Supplementary Table 6 — Metabolite-mediated cell-cell communications between STMC macrophages and PBMC monocytes in patients with ACPA+ RA. [file Table6.xlsx]

## Sheet: Sheet1
Sender	Metabolite	Metabolite_Name	Receiver	Sensor	Commu_Score	metabolite_prop_in_sender	sensor_prop_in_receiver	ztest_stat	ztest_pval	ttest_stat	ttest_pval	ranksum_test_stat	ranksum_test_pval	permutation_test_stat	permutation_test_pval	ztest_fdr	ttest_fdr	ranksum_test_fdr	permutation_test_fdr
C2:NAMPT/NFKBIAhigh(H)	HMDB0000574	L-Cysteine	C4:LYZhigh(H)	SLC43A2	1.42077	0.475637	0.30687	-157.95	0	-15.7166	5.92202e-29	-1.71499	0.0431739	0	0	0	3.73937e-27	0.248498	0
C4:LYZhigh(H)	HMDB0000641	L-Glutamine	C11:C1QBhigh(H)	SLC38A2	1.97052	0.818702	0.296296	-62.5448	0	-6.22344	5.87409e-09	-1.71499	0.0431739	0	0	0	8.71824e-08	0.248498	0
C6:HLAhigh(H)	HMDB0000641	L-Glutamine	C11:C1QBhigh(H)	SLC38A2	1.97692	0.693087	0.296296	-62.4847	0	-6.21746	6.03718e-09	-1.71499	0.0431739	0	0	0	8.94706e-08	0.248498	0
C9:MIFhigh(H)	HMDB0000641	L-Glutamine	C4:LYZhigh(H)	SLC38A2	1.97985	0.772425	0.326336	-195.663	0	-19.4692	6.32811e-36	-1.71499	0.0431739	0	0	0	6.02735e-34	0.248498	0
C8:MARCOhigh(H)	HMDB0000641	L-Glutamine	C8:MARCOhigh(H)	SLC38A2	1.98392	0.804036	0.274089	-153.244	0	-15.2484	4.97027e-28	-1.71499	0.0431739	0	0	0	2.9593e-26	0.248498	0
C7:APOEhigh(T)	HMDB0000641	L-Glutamine	C1:C1QChigh(T)	SLC38A2	1.98453	0.876398	0.250227	-328.813	0	-32.7181	3.46068e-55	-1.71499	0.0431739	0	0	0	1.10702e-52	0.248498	0
C3:FN1high(H)	HMDB0000641	L-Glutamine	C9:MIFhigh(H)	SLC38A2	1.93251	0.816992	0.250831	-164.413	0	-16.3597	3.33361e-30	-1.71499	0.0431739	0	0	0	2.27437e-28	0.248498	0
C5:CD163high(T)	HMDB0000641	L-Glutamine	C9:MIFhigh(H)	SLC38A2	2.14382	0.915066	0.250831	-208.106	0	-20.7073	4.65677e-38	-1.71499	0.0431739	0	0	0	5.05286e-36	0.248498	0
C1:C1QChigh(T)	HMDB0000641	L-Glutamine	C5:CD163high(T)	SLC38A2	2.17871	0.884929	0.330871	-301.105	0	-29.9611	9.54872e-52	-1.71499	0.0431739	0	0	0	2.44638e-49	0.248498	0
C8:MARCOhigh(H)	HMDB0000641	L-Glutamine	C3:FN1high(H)	SLC38A2	2.21291	0.804036	0.304415	-307.028	0	-30.5504	1.67271e-52	-1.71499	0.0431739	0	0	0	4.46599e-50	0.248498	0
C1:C1QChigh(T)	HMDB0000641	L-Glutamine	C11:C1QBhigh(H)	SLC38A2	2.5653	0.884929	0.296296	-101.006	0	-10.0504	4.24604e-17	-1.71499	0.0431739	0	0	0	1.20582e-15	0.248498	0
C7:APOEhigh(T)	HMDB0000641	L-Glutamine	C11:C1QBhigh(H)	SLC38A2	2.75368	0.876398	0.296296	-112.996	0	-11.2435	1.08516e-19	-1.71499	0.0431739	0	0	0	3.72614e-18	0.248498	0
C6:HLAhigh(H)	HMDB0000097	Choline	C10:BIRC3high(T)	SLC44A1	0.80954	0.371508	0.356083	-71.5957	0	-7.12404	8.54931e-11	-1.71499	0.0431739	0	0	0	1.49621e-09	0.248498	0
C5:CD163high(T)	HMDB0015531	Iron	C5:CD163high(T)	TFRC	3.11967	1	0.349705	-436.252	0	-43.4087	1.49957e-66	-1.71499	0.0431739	0	0	0	1.08186e-63	0.248498	0
C3:FN1high(H)	HMDB0000097	Choline	C10:BIRC3high(T)	SLC44A1	1.13819	0.493583	0.356083	-128.657	0	-12.8019	5.09687e-23	-1.71499	0.0431739	0	0	0	2.20299e-21	0.248498	0
C7:APOEhigh(T)	HMDB0000641	L-Glutamine	C3:FN1high(H)	SLC38A2	2.56324	0.876398	0.304415	-379.223	0	-37.7341	7.21957e-61	-1.71499	0.0431739	0	0	0	3.4479e-58	0.248498	0
C3:FN1high(H)	HMDB0000097	Choline	C5:CD163high(T)	SLC44A1	0.644898	0.493583	0.252954	-94.14	0	-9.36728	1.31308e-15	-1.71499	0.0431739	0	0	0	3.34893e-14	0.248498	0
C7:APOEhigh(T)	HMDB0000097	Choline	C5:CD163high(T)	SLC44A1	0.646608	0.491051	0.252954	-82.6114	0	-8.22014	4.04231e-13	-1.71499	0.0431739	0	0	0	8.495e-12	0.248498	0
C4:LYZhigh(H)	HMDB0000169	D-Mannose	C9:MIFhigh(H)	SLC2A3	1.2201	0.476336	0.60299	-119.444	0	-11.8852	4.51677e-21	-1.71499	0.0431739	0	0	0	1.697e-19	0.248498	0
C4:LYZhigh(H)	HMDB0000097	Choline	C5:CD163high(T)	SLC44A1	0.672013	0.535115	0.252954	-91.1588	0	-9.07064	5.81475e-15	-1.71499	0.0431739	0	0	0	1.40582e-13	0.248498	0
C5:CD163high(T)	HMDB0000641	L-Glutamine	C11:C1QBhigh(H)	SLC38A2	2.50688	0.915066	0.296296	-98.0866	0	-9.75998	1.82658e-16	-1.71499	0.0431739	0	0	0	4.96679e-15	0.248498	0
C7:APOEhigh(T)	HMDB0000641	L-Glutamine	C4:LYZhigh(H)	SLC38A2	2.47273	0.876398	0.326336	-326.766	0	-32.5144	6.09599e-55	-1.71499	0.0431739	0	0	0	1.9318e-52	0.248498	0
C9:MIFhigh(H)	HMDB0000641	L-Glutamine	C11:C1QBhigh(H)	SLC38A2	2.20448	0.772425	0.296296	-76.3406	0	-7.59617	8.70197e-12	-1.71499	0.0431739	0	0	0	1.6498e-10	0.248498	0
C1:C1QChigh(T)	HMDB0000641	L-Glutamine	C9:MIFhigh(H)	SLC38A2	2.19405	0.884929	0.250831	-213.923	0	-21.2862	4.98856e-39	-1.71499	0.0431739	0	0	0	5.75347e-37	0.248498	0
C11:C1QBhigh(H)	HMDB0000641	L-Glutamine	C11:C1QBhigh(H)	SLC38A2	2.22698	0.78836	0.296296	-65.1513	0	-6.4828	1.77341e-09	-1.71499	0.0431739	0	0	0	2.75586e-08	0.248498	0
C5:CD163high(T)	HMDB0000641	L-Glutamine	C4:LYZhigh(H)	SLC38A2	2.25143	0.915066	0.326336	-321.855	0	-32.0257	2.39997e-54	-1.71499	0.0431739	0	0	0	7.2985e-52	0.248498	0
C3:FN1high(H)	HMDB0000641	L-Glutamine	C11:C1QBhigh(H)	SLC38A2	2.25864	0.816992	0.296296	-79.873	0	-7.94766	1.55335e-12	-1.71499	0.0431739	0	0	0	3.12958e-11	0.248498	0
C5:CD163high(T)	HMDB0000641	L-Glutamine	C2:NAMPT/NFKBIAhigh(H)	SLC38A2	2.25792	0.915066	0.254229	-340.411	0	-33.8722	1.47842e-56	-1.71499	0.0431739	0	0	0	5.16807e-54	0.248498	0
C7:APOEhigh(T)	HMDB0000641	L-Glutamine	C2:NAMPT/NFKBIAhigh(H)	SLC38A2	2.47989	0.876398	0.254229	-343.93	0	-34.2223	5.78192e-57	-1.71499	0.0431739	0	0	0	2.09683e-54	0.248498	0
C1:C1QChigh(T)	HMDB0015531	Iron	C5:CD163high(T)	TFRC	3.08356	1	0.349705	-430.582	0	-42.8445	5.132e-66	-1.71499	0.0431739	0	0	0	3.54044e-63	0.248498	0
C1:C1QChigh(T)	HMDB0000641	L-Glutamine	C4:LYZhigh(H)	SLC38A2	2.30414	0.884929	0.326336	-321.04	0	-31.9447	3.01778e-54	-1.71499	0.0431739	0	0	0	8.93684e-52	0.248498	0
C11:C1QBhigh(H)	HMDB0000641	L-Glutamine	C9:MIFhigh(H)	SLC38A2	1.9109	0.78836	0.250831	-102.976	0	-10.2465	1.58634e-17	-1.71499	0.0431739	0	0	0	4.62906e-16	0.248498	0
C3:FN1high(H)	HMDB0000641	L-Glutamine	C5:CD163high(T)	SLC38A2	1.9187	0.816992	0.330871	-208.013	0	-20.698	4.82863e-38	-1.71499	0.0431739	0	0	0	5.23096e-36	0.248498	0
C1:C1QChigh(T)	HMDB0000097	Choline	C5:CD163high(T)	SLC44A1	0.87044	0.593174	0.252954	-205.009	0	-20.3992	1.55412e-37	-1.71499	0.0431739	0	0	0	1.6391e-35	0.248498	0
Classical Monocytes	HMDB0000097	Choline	C10:BIRC3high(T)	SLC44A1	0.883097	0.391111	0.356083	-88.0555	0	-8.76185	2.72693e-14	-1.71499	0.0431739	0	0	0	6.2413e-13	0.248498	0
C5:CD163high(T)	HMDB0000097	Choline	C5:CD163high(T)	SLC44A1	0.916248	0.630724	0.252954	-192.677	0	-19.1721	2.1145e-35	-1.71499	0.0431739	0	0	0	1.94833e-33	0.248498	0
C11:C1QBhigh(H)	HMDB0000097	Choline	C10:BIRC3high(T)	SLC44A1	0.918705	0.470899	0.356083	-64.1367	0	-6.38184	2.83284e-09	-1.71499	0.0431739	0	0	0	4.32198e-08	0.248498	0
C8:MARCOhigh(H)	HMDB0015531	Iron	C5:CD163high(T)	TFRC	3.16831	1	0.349705	-443.954	0	-44.175	2.88477e-67	-1.71499	0.0431739	0	0	0	2.27481e-64	0.248498	0
C2:NAMPT/NFKBIAhigh(H)	HMDB0000097	Choline	C10:BIRC3high(T)	SLC44A1	0.95738	0.408988	0.356083	-101.848	0	-10.1343	2.78687e-17	-1.71499	0.0431739	0	0	0	8.02184e-16	0.248498	0
C9:MIFhigh(H)	HMDB0000097	Choline	C10:BIRC3high(T)	SLC44A1	1.06264	0.453488	0.356083	-107.465	0	-10.6932	1.69136e-18	-1.71499	0.0431739	0	0	0	5.31517e-17	0.248498	0
C8:MARCOhigh(H)	HMDB0000641	L-Glutamine	C2:NAMPT/NFKBIAhigh(H)	SLC38A2	2.14102	0.804036	0.254229	-281.816	0	-28.0418	3.3819e-49	-1.71499	0.0431739	0	0	0	7.32738e-47	0.248498	0
C5:CD163high(T)	HMDB0000641	L-Glutamine	C5:CD163high(T)	SLC38A2	2.12841	0.915066	0.330871	-262.682	0	-26.1378	1.56991e-46	-1.71499	0.0431739	0	0	0	2.89308e-44	0.248498	0
C8:MARCOhigh(H)	HMDB0000641	L-Glutamine	C4:LYZhigh(H)	SLC38A2	2.13433	0.804036	0.326336	-236.509	0	-23.5336	1.22558e-42	-1.71499	0.0431739	0	0	0	1.74977e-40	0.248498	0
C5:CD163high(T)	HMDB0000641	L-Glutamine	C8:MARCOhigh(H)	SLC38A2	2.09243	0.915066	0.274089	-178.367	0	-17.7482	7.98925e-33	-1.71499	0.0431739	0	0	0	6.30732e-31	0.248498	0
C3:FN1high(H)	HMDB0000641	L-Glutamine	C3:FN1high(H)	SLC38A2	2.10378	0.816992	0.304415	-294.822	0	-29.3359	6.24796e-51	-1.71499	0.0431739	0	0	0	1.50787e-48	0.248498	0
C11:C1QBhigh(H)	HMDB0000641	L-Glutamine	C3:FN1high(H)	SLC38A2	2.07934	0.78836	0.304415	-129.769	0	-12.9125	2.98336e-23	-1.71499	0.0431739	0	0	0	1.31206e-21	0.248498	0
C1:C1QChigh(T)	HMDB0000641	L-Glutamine	C8:MARCOhigh(H)	SLC38A2	2.14216	0.884929	0.274089	-203.202	0	-20.2194	3.15647e-37	-1.71499	0.0431739	0	0	0	3.25318e-35	0.248498	0
C8:MARCOhigh(H)	HMDB0000641	L-Glutamine	C9:MIFhigh(H)	SLC38A2	2.03268	0.804036	0.250831	-176.486	0	-17.561	1.7767e-32	-1.71499	0.0431739	0	0	0	1.36763e-30	0.248498	0
C3:FN1high(H)	HMDB0000641	L-Glutamine	C2:NAMPT/NFKBIAhigh(H)	SLC38A2	2.03567	0.816992	0.254229	-291.442	0	-28.9995	1.73941e-50	-1.71499	0.0431739	0	0	0	4.11749e-48	0.248498	0
C3:FN1high(H)	HMDB0000641	L-Glutamine	C4:LYZhigh(H)	SLC38A2	2.02957	0.816992	0.326336	-254.219	0	-25.2958	2.64362e-45	-1.71499	0.0431739	0	0	0	4.4597e-43	0.248498	0
C11:C1QBhigh(H)	HMDB0000641	L-Glutamine	C2:NAMPT/NFKBIAhigh(H)	SLC38A2	2.01115	0.78836	0.254229	-115.378	0	-11.4806	3.34147e-20	-1.71499	0.0431739	0	0	0	1.1827e-18	0.248498	0
C8:MARCOhigh(H)	HMDB0000641	L-Glutamine	C5:CD163high(T)	SLC38A2	2.01821	0.804036	0.330871	-221.757	0	-22.0657	2.61954e-40	-1.71499	0.0431739	0	0	0	3.24766e-38	0.248498	0
C8:MARCOhigh(H)	HMDB0000097	Choline	C10:BIRC3high(T)	SLC44A1	1.08538	0.465495	0.356083	-118.553	0	-11.7964	6.99751e-21	-1.71499	0.0431739	0	0	0	2.59739e-19	0.248498	0
C11:C1QBhigh(H)	HMDB0000641	L-Glutamine	C4:LYZhigh(H)	SLC38A2	2.00726	0.78836	0.326336	-132.337	0	-13.168	8.6916e-24	-1.71499	0.0431739	0	0	0	3.9506e-22	0.248498	0
C7:APOEhigh(T)	HMDB0000641	L-Glutamine	C10:BIRC3high(T)	SLC38A2	1.97855	0.876398	0.284866	-94.6994	0	-9.42294	9.9293e-16	-1.71499	0.0431739	0	0	0	2.55547e-14	0.248498	0
C9:MIFhigh(H)	HMDB0000641	L-Glutamine	C2:NAMPT/NFKBIAhigh(H)	SLC38A2	1.98593	0.772425	0.254229	-221.549	0	-22.0449	2.83071e-40	-1.71499	0.0431739	0	0	0	3.50305e-38	0.248498	0
C11:C1QBhigh(H)	HMDB0000641	L-Glutamine	C8:MARCOhigh(H)	SLC38A2	1.86409	0.78836	0.274089	-87.6535	0	-8.72185	3.33e-14	-1.71499	0.0431739	0	0	0	7.57555e-13	0.248498	0
C2:NAMPT/NFKBIAhigh(H)	HMDB0000641	L-Glutamine	C11:C1QBhigh(H)	SLC38A2	1.89894	0.677859	0.296296	-57.8072	0	-5.75203	4.92173e-08	-1.71499	0.0431739	0	0	0	6.62115e-07	0.248498	0
C3:FN1high(H)	HMDB0000641	L-Glutamine	C8:MARCOhigh(H)	SLC38A2	1.8868	0.816992	0.274089	-155.208	0	-15.4438	2.03832e-28	-1.71499	0.0431739	0	0	0	1.24308e-26	0.248498	0
C11:C1QBhigh(H)	HMDB0000641	L-Glutamine	C5:CD163high(T)	SLC38A2	1.89553	0.78836	0.330871	-98.5444	0	-9.80554	1.45293e-16	-1.71499	0.0431739	0	0	0	3.97788e-15	0.248498	0
C9:MIFhigh(H)	HMDB0000641	L-Glutamine	C9:MIFhigh(H)	SLC38A2	1.88534	0.772425	0.250831	-142.167	0	-14.1462	8.26344e-26	-1.71499	0.0431739	0	0	0	4.26479e-24	0.248498	0
C9:MIFhigh(H)	HMDB0000641	L-Glutamine	C3:FN1high(H)	SLC38A2	2.05295	0.772425	0.304415	-266.155	0	-26.4834	5.02512e-47	-1.71499	0.0431739	0	0	0	9.54577e-45	0.248498	0
C8:MARCOhigh(H)	HMDB0000641	L-Glutamine	C3:FN1high(H)	SLC7A7	1.538	0.804036	0.280801	-156.736	0	-15.5958	1.02254e-28	-1.71499	0.0431739	0	0	0	6.33863e-27	0.248498	0
C5:CD163high(T)	HMDB0000641	L-Glutamine	C3:FN1high(H)	SLC38A2	2.33367	0.915066	0.304415	-363.776	0	-36.197	3.36447e-59	-1.71499	0.0431739	0	0	0	1.38282e-56	0.248498	0
C7:APOEhigh(T)	HMDB0000641	L-Glutamine	C5:CD163high(T)	SLC38A2	2.338	0.876398	0.330871	-298.293	0	-29.6813	2.20471e-51	-1.71499	0.0431739	0	0	0	5.51715e-49	0.248498	0
C7:APOEhigh(T)	HMDB0000641	L-Glutamine	Classical Monocytes	SLC7A7	1.9377	0.876398	0.26796	-312.763	0	-31.121	3.17709e-53	-1.71499	0.0431739	0	0	0	8.75843e-51	0.248498	0
C9:MIFhigh(H)	HMDB0000641	L-Glutamine	C5:CD163high(T)	SLC7A7	1.94347	0.772425	0.436484	-218.708	0	-21.7622	8.18161e-40	-1.71499	0.0431739	0	0	0	9.89027e-38	0.248498	0
C1:C1QChigh(T)	HMDB0006219	13-cis-Retinoic acid	Non-classical Monocytes	RXRA	1.37037	0.275596	0.28287	-629.682	0	-62.6557	9.05174e-82	-1.71499	0.0431739	0	0	0	1.75387e-78	0.248498	0
C5:CD163high(T)	HMDB0000641	L-Glutamine	Non-classical Monocytes	SLC7A7	2.82753	0.915066	0.47186	-577.624	0	-57.4757	3.70219e-78	-1.71499	0.0431739	0	0	0	5.12383e-75	0.248498	0
C8:MARCOhigh(H)	HMDB0000641	L-Glutamine	Non-classical Monocytes	SLC7A7	2.68112	0.804036	0.47186	-468.935	0	-46.6608	1.63383e-69	-1.71499	0.0431739	0	0	0	1.53888e-66	0.248498	0
C3:FN1high(H)	HMDB0000641	L-Glutamine	Non-classical Monocytes	SLC7A7	2.54918	0.816992	0.47186	-512.524	0	-50.998	3.49129e-73	-1.71499	0.0431739	0	0	0	3.8814e-70	0.248498	0
C11:C1QBhigh(H)	HMDB0000641	L-Glutamine	Non-classical Monocytes	SLC7A7	2.51915	0.78836	0.47186	-186.078	0	-18.5154	3.16272e-34	-1.71499	0.0431739	0	0	0	2.70812e-32	0.248498	0
C9:MIFhigh(H)	HMDB0000641	L-Glutamine	Non-classical Monocytes	SLC7A7	2.48685	0.772425	0.47186	-363.269	0	-36.1466	3.82506e-59	-1.71499	0.0431739	0	0	0	1.56265e-56	0.248498	0
C7:APOEhigh(T)	HMDB0000641	L-Glutamine	C5:CD163high(T)	SLC7A7	2.42732	0.876398	0.436484	-387.632	0	-38.5708	9.44157e-62	-1.71499	0.0431739	0	0	0	4.81421e-59	0.248498	0
C1:C1QChigh(T)	HMDB0000641	L-Glutamine	C5:CD163high(T)	SLC7A7	2.26162	0.884929	0.436484	-368.907	0	-36.7077	9.24637e-60	-1.71499	0.0431739	0	0	0	4.01956e-57	0.248498	0
C1:C1QChigh(T)	HMDB0000641	L-Glutamine	C1:C1QChigh(T)	SLC7A7	1.94955	0.884929	0.331924	-407.065	0	-40.5044	9.90928e-64	-1.71499	0.0431739	0	0	0	5.8948e-61	0.248498	0
C6:HLAhigh(H)	HMDB0000641	L-Glutamine	Non-classical Monocytes	SLC7A7	2.23079	0.693087	0.47186	-412.012	0	-40.9967	3.20295e-64	-1.71499	0.0431739	0	0	0	1.95686e-61	0.248498	0
C5:CD163high(T)	HMDB0000641	L-Glutamine	C5:CD163high(T)	SLC7A7	2.20964	0.915066	0.436484	-340.114	0	-33.8426	1.60085e-56	-1.71499	0.0431739	0	0	0	5.56735e-54	0.248498	0
C1:C1QChigh(T)	HMDB0000169	D-Mannose	C10:BIRC3high(T)	SLC2A3	1.07047	0.521444	0.350148	-144.458	0	-14.3741	2.83661e-26	-1.71499	0.0431739	0	0	0	1.51351e-24	0.248498	0
C2:NAMPT/NFKBIAhigh(H)	HMDB0000641	L-Glutamine	Non-classical Monocytes	SLC7A7	2.14254	0.677859	0.47186	-378.577	0	-37.6698	8.45588e-61	-1.71499	0.0431739	0	0	0	4.0101e-58	0.248498	0
C7:APOEhigh(T)	HMDB0000641	L-Glutamine	C1:C1QChigh(T)	SLC7A7	2.09194	0.876398	0.331924	-319.371	0	-31.7786	4.83063e-54	-1.71499	0.0431739	0	0	0	1.41816e-51	0.248498	0
C7:APOEhigh(T)	HMDB0000641	L-Glutamine	C4:LYZhigh(H)	SLC7A7	2.05775	0.876398	0.355344	-234.043	0	-23.2882	2.95601e-42	-1.71499	0.0431739	0	0	0	4.06623e-40	0.248498	0
C3:FN1high(H)	HMDB0000641	L-Glutamine	C5:CD163high(T)	SLC7A7	1.99226	0.816992	0.436484	-309.033	0	-30.7499	9.33203e-53	-1.71499	0.0431739	0	0	0	2.52136e-50	0.248498	0
C11:C1QBhigh(H)	HMDB0000641	L-Glutamine	C5:CD163high(T)	SLC7A7	1.96887	0.78836	0.436484	-118.109	0	-11.7523	8.70395e-21	-1.71499	0.0431739	0	0	0	3.21496e-19	0.248498	0
C4:LYZhigh(H)	HMDB0000641	L-Glutamine	Non-classical Monocytes	SLC7A7	2.22302	0.818702	0.47186	-370.195	0	-36.8357	6.70398e-60	-1.71499	0.0431739	0	0	0	2.97148e-57	0.248498	0
C7:APOEhigh(T)	HMDB0000169	D-Mannose	C8:MARCOhigh(H)	SLC2A3	0.815926	0.407718	0.523438	-51.5594	0	-5.13035	7.20772e-07	-1.71499	0.0431739	0	0	0	8.57993e-06	0.248498	0
C10:BIRC3high(T)	HMDB0000169	D-Mannose	C2:NAMPT/NFKBIAhigh(H)	SLC2A3	1.74942	0.448071	0.580914	-73.856	0	-7.34895	2.89263e-11	-1.71499	0.0431739	0	0	0	5.27614e-10	0.248498	0
C5:CD163high(T)	HMDB0000169	D-Mannose	C11:C1QBhigh(H)	SLC2A3	2.01168	0.51514	0.650794	-206.662	0	-20.5637	8.15716e-38	-1.71499	0.0431739	0	0	0	8.72533e-36	0.248498	0
C4:LYZhigh(H)	HMDB0000169	D-Mannose	C2:NAMPT/NFKBIAhigh(H)	SLC2A3	1.21655	0.476336	0.580914	-115.426	0	-11.4853	3.2636e-20	-1.71499	0.0431739	0	0	0	1.15615e-18	0.248498	0
Intermediate Monocytes	HMDB0015531	Iron	C5:CD163high(T)	TFRC	1.24349	0.731624	0.349705	-50.2703	0	-5.00208	1.23006e-06	-1.71499	0.0431739	0	0	0	1.4257e-05	0.248498	0
C1:C1QChigh(T)	HMDB0000169	D-Mannose	C4:LYZhigh(H)	SLC2A3	1.87563	0.521444	0.574427	-341.138	0	-33.9445	1.21715e-56	-1.71499	0.0431739	0	0	0	4.29907e-54	0.248498	0
C1:C1QChigh(T)	HMDB0000169	D-Mannose	C3:FN1high(H)	SLC2A3	1.86107	0.521444	0.544148	-346.86	0	-34.5139	2.66253e-57	-1.71499	0.0431739	0	0	0	9.81315e-55	0.248498	0
C1:C1QChigh(T)	HMDB0000169	D-Mannose	C8:MARCOhigh(H)	SLC2A3	1.85561	0.521444	0.523438	-323.697	0	-32.2091	1.4324e-54	-1.71499	0.0431739	0	0	0	4.37567e-52	0.248498	0
C8:MARCOhigh(H)	HMDB0000641	L-Glutamine	C5:CD163high(T)	SLC7A7	2.09496	0.804036	0.436484	-258.827	0	-25.7542	5.63434e-46	-1.71499	0.0431739	0	0	0	9.95047e-44	0.248498	0
C1:C1QChigh(T)	HMDB0000641	L-Glutamine	C2:NAMPT/NFKBIAhigh(H)	SLC38A2	2.31114	0.884929	0.254229	-379.968	0	-37.8083	6.01916e-61	-1.71499	0.0431739	0	0	0	2.895e-58	0.248498	0
C1:C1QChigh(T)	HMDB0000169	D-Mannose	C1:C1QChigh(T)	SLC2A3	1.1108	0.521444	0.356086	-172.4	0	-17.1544	1.02335e-31	-1.71499	0.0431739	0	0	0	7.54343e-30	0.248498	0
C1:C1QChigh(T)	HMDB0000641	L-Glutamine	C4:LYZhigh(H)	SLC7A7	1.91768	0.884929	0.355344	-243.334	0	-24.2127	1.10778e-43	-1.71499	0.0431739	0	0	0	1.70739e-41	0.248498	0
C8:MARCOhigh(H)	HMDB0000641	L-Glutamine	C11:C1QBhigh(H)	SLC38A2	2.37536	0.804036	0.296296	-86.4831	0	-8.60539	5.95462e-14	-1.71499	0.0431739	0	0	0	1.33054e-12	0.248498	0
C1:C1QChigh(T)	HMDB0000641	L-Glutamine	C3:FN1high(H)	SLC38A2	2.38887	0.884929	0.304415	-439.216	0	-43.7036	7.92731e-67	-1.71499	0.0431739	0	0	0	5.84346e-64	0.248498	0
C7:APOEhigh(T)	HMDB0000641	L-Glutamine	C9:MIFhigh(H)	SLC38A2	2.35452	0.876398	0.250831	-227.476	0	-22.6347	3.18264e-41	-1.71499	0.0431739	0	0	0	4.18283e-39	0.248498	0
C7:APOEhigh(T)	HMDB0000641	L-Glutamine	C8:MARCOhigh(H)	SLC38A2	2.29826	0.876398	0.274089	-201.852	0	-20.085	5.37311e-37	-1.71499	0.0431739	0	0	0	5.43855e-35	0.248498	0
C9:MIFhigh(H)	HMDB0000641	L-Glutamine	C5:CD163high(T)	SLC38A2	1.87203	0.772425	0.330871	-176.931	0	-17.6053	1.46957e-32	-1.71499	0.0431739	0	0	0	1.13898e-30	0.248498	0
Non-classical Monocytes	HMDB0015531	Iron	C5:CD163high(T)	TFRC	2.6964	0.999508	0.349705	-352.732	0	-35.0982	5.72122e-58	-1.71499	0.0431739	0	0	0	2.17972e-55	0.248498	0
C4:LYZhigh(H)	HMDB0015531	Iron	C5:CD163high(T)	TFRC	2.87667	1	0.349705	-390.35	0	-38.8413	4.93244e-62	-1.71499	0.0431739	0	0	0	2.59301e-59	0.248498	0
C2:NAMPT/NFKBIAhigh(H)	HMDB0015531	Iron	C5:CD163high(T)	TFRC	2.88852	1	0.349705	-393.821	0	-39.1866	2.1651e-62	-1.71499	0.0431739	0	0	0	1.16531e-59	0.248498	0
C6:HLAhigh(H)	HMDB0015531	Iron	C5:CD163high(T)	TFRC	2.89654	1	0.349705	-392.757	0	-39.0807	2.78492e-62	-1.71499	0.0431739	0	0	0	1.47549e-59	0.248498	0
C10:BIRC3high(T)	HMDB0000169	D-Mannose	C3:FN1high(H)	SLC2A3	1.34999	0.448071	0.544148	-53.1928	0	-5.29289	3.62526e-07	-1.71499	0.0431739	0	0	0	4.45785e-06	0.248498	0
C9:MIFhigh(H)	HMDB0015531	Iron	C5:CD163high(T)	TFRC	2.95384	1	0.349705	-396.669	0	-39.4701	1.10677e-62	-1.71499	0.0431739	0	0	0	6.20302e-60	0.248498	0
C5:CD163high(T)	HMDB0000169	D-Mannose	C5:CD163high(T)	SLC2A3	1.35999	0.51514	0.526588	-146.719	0	-14.5991	9.9287e-27	-1.71499	0.0431739	0	0	0	5.44761e-25	0.248498	0
C11:C1QBhigh(H)	HMDB0015531	Iron	C5:CD163high(T)	TFRC	2.95327	1	0.349705	-374.302	0	-37.2444	2.41835e-60	-1.71499	0.0431739	0	0	0	1.10812e-57	0.248498	0
C10:BIRC3high(T)	HMDB0000169	D-Mannose	C5:CD163high(T)	SLC2A3	1.13175	0.448071	0.526588	-41.8446	0	-4.16369	3.34633e-05	-1.71499	0.0431739	0	0	0	0.000322305	0.248498	0
C3:FN1high(H)	HMDB0015531	Iron	C5:CD163high(T)	TFRC	3.07668	1	0.349705	-430.549	0	-42.8413	5.16845e-66	-1.71499	0.0431739	0	0	0	3.54044e-63	0.248498	0
C10:BIRC3high(T)	HMDB0000169	D-Mannose	C4:LYZhigh(H)	SLC2A3	1.36055	0.448071	0.574427	-53.9493	0	-5.36816	2.62747e-07	-1.71499	0.0431739	0	0	0	3.28028e-06	0.248498	0
C7:APOEhigh(T)	HMDB0000097	Choline	C10:BIRC3high(T)	SLC44A1	1.14121	0.491051	0.356083	-128.738	0	-12.8099	4.90183e-23	-1.71499	0.0431739	0	0	0	2.1241e-21	0.248498	0
C10:BIRC3high(T)	HMDB0000097	Choline	C10:BIRC3high(T)	SLC44A1	0.677983	0.364985	0.356083	-34.1394	9.5977e-256	-3.397	0.000491142	-1.71499	0.0431739	0	0	7.65108e-255	0.00391528	0.248498	0
C10:BIRC3high(T)	HMDB0000169	D-Mannose	C6:HLAhigh(H)	SLC2A3	1.24179	0.448071	0.448324	-47.7156	0	-4.74788	3.47194e-06	-1.71499	0.0431739	0	0	0	3.82602e-05	0.248498	0
C4:LYZhigh(H)	HMDB0000097	Choline	C10:BIRC3high(T)	SLC44A1	1.18605	0.535115	0.356083	-138.666	0	-13.7978	4.28602e-25	-1.71499	0.0431739	0	0	0	2.12006e-23	0.248498	0
C5:CD163high(T)	HMDB0000169	D-Mannose	C2:NAMPT/NFKBIAhigh(H)	SLC2A3	2.10224	0.51514	0.580914	-248.602	0	-24.7368	1.79078e-44	-1.71499	0.0431739	0	0	0	2.85079e-42	0.248498	0
C10:BIRC3high(T)	HMDB0000169	D-Mannose	C8:MARCOhigh(H)	SLC2A3	1.34603	0.448071	0.523438	-53.1755	0	-5.29116	3.65205e-07	-1.71499	0.0431739	0	0	0	4.48917e-06	0.248498	0
C1:C1QChigh(T)	HMDB0000097	Choline	C10:BIRC3high(T)	SLC44A1	1.53626	0.593174	0.356083	-197.214	0	-19.6235	3.39656e-36	-1.71499	0.0431739	0	0	0	3.28121e-34	0.248498	0
C5:CD163high(T)	HMDB0000097	Choline	C10:BIRC3high(T)	SLC44A1	1.6171	0.630724	0.356083	-209.405	0	-20.8366	2.81813e-38	-1.71499	0.0431739	0	0	0	3.10755e-36	0.248498	0
C5:CD163high(T)	HMDB0000641	L-Glutamine	C1:C1QChigh(T)	SLC7A7	1.90456	0.915066	0.331924	-313.403	0	-31.1848	2.64343e-53	-1.71499	0.0431739	0	0	0	7.34699e-51	0.248498	0
C7:APOEhigh(T)	HMDB0000067	Cholesterol	C5:CD163high(T)	CD36	1.58702	0.519016	0.310931	-109.973	0	-10.9427	4.85855e-19	-1.71499	0.0431739	0	0	0	1.58407e-17	0.248498	0
Non-classical Monocytes	HMDB0000067	Cholesterol	Classical Monocytes	CD36	1.58991	0.290981	0.540899	-160.412	0	-15.9616	1.9666e-29	-1.71499	0.0431739	0	0	0	1.27868e-27	0.248498	0
C7:APOEhigh(T)	HMDB0000067	Cholesterol	C7:APOEhigh(T)	CD36	1.59484	0.519016	0.258389	-89.353	0	-8.89096	1.42988e-14	-1.71499	0.0431739	0	0	0	3.35765e-13	0.248498	0
C10:BIRC3high(T)	HMDB0015531	Iron	C5:CD163high(T)	TFRC	2.6212	1	0.349705	-317.454	0	-31.5878	8.31588e-54	-1.71499	0.0431739	0	0	0	2.39979e-51	0.248498	0
C10:BIRC3high(T)	HMDB0000169	D-Mannose	C9:MIFhigh(H)	SLC2A3	1.75453	0.448071	0.60299	-74.0322	0	-7.36648	2.6573e-11	-1.71499	0.0431739	0	0	0	4.86521e-10	0.248498	0
Classical Monocytes	HMDB0015531	Iron	C5:CD163high(T)	TFRC	2.10613	0.980833	0.349705	-230.11	0	-22.8968	1.22033e-41	-1.71499	0.0431739	0	0	0	1.64202e-39	0.248498	0
C7:APOEhigh(T)	HMDB0000169	D-Mannose	C4:LYZhigh(H)	SLC2A3	0.824729	0.407718	0.574427	-53.4556	0	-5.31903	3.24262e-07	-1.71499	0.0431739	0	0	0	4.01134e-06	0.248498	0
C11:C1QBhigh(H)	HMDB0000097	Choline	Non-classical Monocytes	SLC44A2	0.571518	0.470899	0.262964	-250.495	0	-24.9252	9.3643e-45	-1.71499	0.0431739	0	0	0	1.51563e-42	0.248498	0
C2:NAMPT/NFKBIAhigh(H)	HMDB0000097	Choline	Non-classical Monocytes	SLC44A2	0.595577	0.408988	0.262964	-490.667	0	-48.8232	2.21726e-71	-1.71499	0.0431739	0	0	0	2.24426e-68	0.248498	0
C9:MIFhigh(H)	HMDB0000097	Choline	Non-classical Monocytes	SLC44A2	0.661058	0.453488	0.262964	-432.671	0	-43.0524	3.25608e-66	-1.71499	0.0431739	0	0	0	2.27644e-63	0.248498	0
C8:MARCOhigh(H)	HMDB0000574	L-Cysteine	C4:LYZhigh(H)	SLC43A2	1.60066	0.572266	0.30687	-147.223	0	-14.6493	7.86483e-27	-1.71499	0.0431739	0	0	0	4.35753e-25	0.248498	0
C4:LYZhigh(H)	HMDB0000574	L-Cysteine	C5:CD163high(T)	SLC43A2	1.58523	0.626336	0.318316	-198.84	0	-19.7853	1.77426e-36	-1.71499	0.0431739	0	0	0	1.74888e-34	0.248498	0
C11:C1QBhigh(H)	HMDB0000574	L-Cysteine	C3:FN1high(H)	SLC43A2	1.56932	0.486772	0.331366	-68.7473	0	-6.84061	3.30315e-10	-1.71499	0.0431739	0	0	0	5.4917e-09	0.248498	0
C3:FN1high(H)	HMDB0000574	L-Cysteine	C8:MARCOhigh(H)	SLC43A2	1.56513	0.616273	0.253255	-178.101	0	-17.7217	8.94451e-33	-1.71499	0.0431739	0	0	0	7.02875e-31	0.248498	0
C7:APOEhigh(T)	HMDB0000574	L-Cysteine	C4:LYZhigh(H)	SLC43A2	1.55687	0.554251	0.30687	-151.065	0	-15.0315	1.34357e-27	-1.71499	0.0431739	0	0	0	7.78764e-26	0.248498	0
C8:MARCOhigh(H)	HMDB0000574	L-Cysteine	C1:C1QChigh(T)	SLC43A2	1.55682	0.572266	0.288735	-172.814	0	-17.1956	8.56272e-32	-1.71499	0.0431739	0	0	0	6.34633e-30	0.248498	0
C10:BIRC3high(T)	HMDB0000574	L-Cysteine	C3:FN1high(H)	SLC43A2	1.53148	0.52819	0.331366	-86.2804	0	-8.58522	6.58457e-14	-1.71499	0.0431739	0	0	0	1.46743e-12	0.248498	0
C1:C1QChigh(T)	HMDB0000574	L-Cysteine	C4:LYZhigh(H)	SLC43A2	1.52199	0.57022	0.30687	-189.045	0	-18.8107	9.31002e-35	-1.71499	0.0431739	0	0	0	8.23166e-33	0.248498	0
C9:MIFhigh(H)	HMDB0000574	L-Cysteine	C4:LYZhigh(H)	SLC43A2	1.52109	0.515781	0.30687	-120.199	0	-11.9602	3.12039e-21	-1.71499	0.0431739	0	0	0	1.19218e-19	0.248498	0
C7:APOEhigh(T)	HMDB0000574	L-Cysteine	C1:C1QChigh(T)	SLC43A2	1.51423	0.554251	0.288735	-154.305	0	-15.3539	3.06964e-28	-1.71499	0.0431739	0	0	0	1.8537e-26	0.248498	0
Classical Monocytes	HMDB0000097	Choline	Non-classical Monocytes	SLC44A2	0.549366	0.391111	0.262964	-467.644	0	-46.5323	2.12144e-69	-1.71499	0.0431739	0	0	0	1.94416e-66	0.248498	0
C5:CD163high(T)	HMDB0000574	L-Cysteine	C8:MARCOhigh(H)	SLC43A2	1.4963	0.65805	0.253255	-139.815	0	-13.9121	2.494e-25	-1.71499	0.0431739	0	0	0	1.24637e-23	0.248498	0
C6:HLAhigh(H)	HMDB0000574	L-Cysteine	C3:FN1high(H)	SLC43A2	1.64947	0.494413	0.331366	-214.412	0	-21.3348	4.1428e-39	-1.71499	0.0431739	0	0	0	4.81076e-37	0.248498	0
C8:MARCOhigh(H)	HMDB0000574	L-Cysteine	C3:FN1high(H)	SLC43A2	1.87608	0.572266	0.331366	-234.527	0	-23.3363	2.4856e-42	-1.71499	0.0431739	0	0	0	3.4471e-40	0.248498	0
C3:FN1high(H)	HMDB0000574	L-Cysteine	C4:LYZhigh(H)	SLC43A2	1.84762	0.616273	0.30687	-252.702	0	-25.1448	4.41794e-45	-1.71499	0.0431739	0	0	0	7.32528e-43	0.248498	0
C7:APOEhigh(T)	HMDB0000574	L-Cysteine	C3:FN1high(H)	SLC43A2	1.82475	0.554251	0.331366	-218.201	0	-21.7118	9.89752e-40	-1.71499	0.0431739	0	0	0	1.18798e-37	0.248498	0
C3:FN1high(H)	HMDB0000574	L-Cysteine	C1:C1QChigh(T)	SLC43A2	1.79701	0.616273	0.288735	-356.404	0	-35.4635	2.21183e-58	-1.71499	0.0431739	0	0	0	8.67035e-56	0.248498	0
C1:C1QChigh(T)	HMDB0000574	L-Cysteine	C3:FN1high(H)	SLC43A2	1.78388	0.57022	0.331366	-352.009	0	-35.0262	6.90626e-58	-1.71499	0.0431739	0	0	0	2.60197e-55	0.248498	0
C9:MIFhigh(H)	HMDB0000574	L-Cysteine	C3:FN1high(H)	SLC43A2	1.78282	0.515781	0.331366	-191.396	0	-19.0447	3.55976e-35	-1.71499	0.0431739	0	0	0	3.24039e-33	0.248498	0
C4:LYZhigh(H)	HMDB0000574	L-Cysteine	C4:LYZhigh(H)	SLC43A2	1.72855	0.626336	0.30687	-212.83	0	-21.1773	7.57011e-39	-1.71499	0.0431739	0	0	0	8.61367e-37	0.248498	0
C5:CD163high(T)	HMDB0000574	L-Cysteine	C1:C1QChigh(T)	SLC43A2	1.71799	0.65805	0.288735	-276.002	0	-27.4632	2.1108e-48	-1.71499	0.0431739	0	0	0	4.33776e-46	0.248498	0
C3:FN1high(H)	HMDB0000574	L-Cysteine	C5:CD163high(T)	SLC43A2	1.69442	0.616273	0.318316	-244.042	0	-24.2831	8.65712e-44	-1.71499	0.0431739	0	0	0	1.34346e-41	0.248498	0
C4:LYZhigh(H)	HMDB0000574	L-Cysteine	C1:C1QChigh(T)	SLC43A2	1.68121	0.626336	0.288735	-250.968	0	-24.9723	7.9689e-45	-1.71499	0.0431739	0	0	0	1.29597e-42	0.248498	0
C1:C1QChigh(T)	HMDB0002369	9-cis-Retinoic acid	Non-classical Monocytes	RXRA	1.37037	0.275596	0.28287	-629.682	0	-62.6557	9.05174e-82	-1.71499	0.0431739	0	0	0	1.75387e-78	0.248498	0
C2:NAMPT/NFKBIAhigh(H)	HMDB0000574	L-Cysteine	C3:FN1high(H)	SLC43A2	1.66524	0.475637	0.331366	-241.131	0	-23.9934	2.39416e-43	-1.71499	0.0431739	0	0	0	3.60805e-41	0.248498	0
C5:CD163high(T)	HMDB0000574	L-Cysteine	C5:CD163high(T)	SLC43A2	1.61991	0.65805	0.318316	-185.684	0	-18.4763	3.72275e-34	-1.71499	0.0431739	0	0	0	3.16765e-32	0.248498	0
C5:CD163high(T)	HMDB0000574	L-Cysteine	C4:LYZhigh(H)	SLC43A2	1.76637	0.65805	0.30687	-247.141	0	-24.5914	2.96021e-44	-1.71499	0.0431739	0	0	0	4.66859e-42	0.248498	0
C2:NAMPT/NFKBIAhigh(H)	HMDB0000641	L-Glutamine	Classical Monocytes	SLC7A7	1.33683	0.677859	0.26796	-176.543	0	-17.5667	1.7335e-32	-1.71499	0.0431739	0	0	0	1.33589e-30	0.248498	0
C6:HLAhigh(H)	HMDB0000097	Choline	Non-classical Monocytes	SLC44A2	0.503607	0.371508	0.262964	-390.155	0	-38.8219	5.16624e-62	-1.71499	0.0431739	0	0	0	2.69503e-59	0.248498	0
Non-classical Monocytes	HMDB0000097	Choline	Non-classical Monocytes	SLC44A2	0.258936	0.359056	0.262964	-153.076	0	-15.2316	5.36652e-28	-1.71499	0.0431739	0	0	0	3.18396e-26	0.248498	0
C2:NAMPT/NFKBIAhigh(H)	HMDB0000641	L-Glutamine	C1:C1QChigh(T)	SLC7A7	1.44317	0.677859	0.331924	-164.049	0	-16.3235	3.91442e-30	-1.71499	0.0431739	0	0	0	2.66526e-28	0.248498	0
C4:LYZhigh(H)	HMDB0000641	L-Glutamine	Classical Monocytes	SLC7A7	1.3871	0.818702	0.26796	-176.627	0	-17.575	1.6732e-32	-1.71499	0.0431739	0	0	0	1.29384e-30	0.248498	0
C6:HLAhigh(H)	HMDB0000641	L-Glutamine	Classical Monocytes	SLC7A7	1.39182	0.693087	0.26796	-182.062	0	-18.1159	1.68425e-33	-1.71499	0.0431739	0	0	0	1.38616e-31	0.248498	0
C11:C1QBhigh(H)	HMDB0000641	L-Glutamine	C7:APOEhigh(T)	SLC7A7	1.4075	0.78836	0.256711	-51.336	0	-5.10812	7.91114e-07	-1.71499	0.0431739	0	0	0	9.37449e-06	0.248498	0
C3:FN1high(H)	HMDB0000641	L-Glutamine	C8:MARCOhigh(H)	SLC7A7	1.3975	0.816992	0.277995	-80.6244	0	-8.02243	1.07445e-12	-1.71499	0.0431739	0	0	0	2.19539e-11	0.248498	0
C3:FN1high(H)	HMDB0000641	L-Glutamine	C7:APOEhigh(T)	SLC7A7	1.42343	0.816992	0.256711	-100.796	0	-10.0296	4.71428e-17	-1.71499	0.0431739	0	0	0	1.33544e-15	0.248498	0
C2:NAMPT/NFKBIAhigh(H)	HMDB0000641	L-Glutamine	C4:LYZhigh(H)	SLC7A7	1.41979	0.677859	0.355344	-116.397	0	-11.5819	2.02206e-20	-1.71499	0.0431739	0	0	0	7.28242e-19	0.248498	0
C9:MIFhigh(H)	HMDB0000641	L-Glutamine	C3:FN1high(H)	SLC7A7	1.42658	0.772425	0.280801	-108.675	0	-10.8136	9.26219e-19	-1.71499	0.0431739	0	0	0	2.97548e-17	0.248498	0
C11:C1QBhigh(H)	HMDB0000641	L-Glutamine	C3:FN1high(H)	SLC7A7	1.44491	0.78836	0.280801	-53.615	0	-5.33489	3.02998e-07	-1.71499	0.0431739	0	0	0	3.76408e-06	0.248498	0
C3:FN1high(H)	HMDB0000641	L-Glutamine	C3:FN1high(H)	SLC7A7	1.46227	0.816992	0.280801	-156.627	0	-15.585	1.07378e-28	-1.71499	0.0431739	0	0	0	6.63203e-27	0.248498	0
C8:MARCOhigh(H)	HMDB0000641	L-Glutamine	C8:MARCOhigh(H)	SLC7A7	1.46993	0.804036	0.277995	-90.5756	0	-9.01261	7.77686e-15	-1.71499	0.0431739	0	0	0	1.86096e-13	0.248498	0
C4:LYZhigh(H)	HMDB0000641	L-Glutamine	C4:LYZhigh(H)	SLC7A7	1.47307	0.818702	0.355344	-118.592	0	-11.8003	6.86537e-21	-1.71499	0.0431739	0	0	0	2.55113e-19	0.248498	0
C1:C1QChigh(T)	HMDB0001852	all-trans-Retinoic acid	Non-classical Monocytes	RARA	1.18033	0.275596	0.25043	-790.572	0	-78.6648	2.3219e-91	-1.71499	0.0431739	0	0	0	1.12473e-87	0.248498	0
C6:HLAhigh(H)	HMDB0000641	L-Glutamine	C4:LYZhigh(H)	SLC7A7	1.47802	0.693087	0.355344	-117.939	0	-11.7353	9.46419e-21	-1.71499	0.0431739	0	0	0	3.48439e-19	0.248498	0
C11:C1QBhigh(H)	HMDB0000641	L-Glutamine	C8:MARCOhigh(H)	SLC7A7	1.38167	0.78836	0.277995	-44.6371	0	-4.44156	1.16404e-05	-1.71499	0.0431739	0	0	0	0.000119589	0.248498	0
C9:MIFhigh(H)	HMDB0000641	L-Glutamine	C7:APOEhigh(T)	SLC7A7	1.3888	0.772425	0.256711	-81.4651	0	-8.10608	7.10842e-13	-1.71499	0.0431739	0	0	0	1.46837e-11	0.248498	0
C9:MIFhigh(H)	HMDB0000641	L-Glutamine	C8:MARCOhigh(H)	SLC7A7	1.36321	0.772425	0.277995	-62.8053	0	-6.24936	5.21572e-09	-1.71499	0.0431739	0	0	0	7.77383e-08	0.248498	0
C2:NAMPT/NFKBIAhigh(H)	HMDB0000641	L-Glutamine	C8:MARCOhigh(H)	SLC7A7	1.1746	0.677859	0.277995	-35.5626	2.65595e-277	-3.53861	0.000307161	-1.71499	0.0431739	0	0	2.1944e-276	0.00253782	0.248498	0
C2:NAMPT/NFKBIAhigh(H)	HMDB0000641	L-Glutamine	C7:APOEhigh(T)	SLC7A7	1.19636	0.677859	0.256711	-46.7158	0	-4.64839	5.16897e-06	-1.71499	0.0431739	0	0	0	5.56587e-05	0.248498	0
C4:LYZhigh(H)	HMDB0000641	L-Glutamine	C8:MARCOhigh(H)	SLC7A7	1.21884	0.818702	0.277995	-44.8589	0	-4.46363	1.06855e-05	-1.71499	0.0431739	0	0	0	0.000110314	0.248498	0
C6:HLAhigh(H)	HMDB0000641	L-Glutamine	C8:MARCOhigh(H)	SLC7A7	1.22275	0.693087	0.277995	-42.3848	0	-4.21744	2.73686e-05	-1.71499	0.0431739	0	0	0	0.000266901	0.248498	0
C2:NAMPT/NFKBIAhigh(H)	HMDB0000641	L-Glutamine	C3:FN1high(H)	SLC7A7	1.22888	0.677859	0.280801	-69.7728	0	-6.94265	2.03442e-10	-1.71499	0.0431739	0	0	0	3.45348e-09	0.248498	0
C4:LYZhigh(H)	HMDB0000641	L-Glutamine	C7:APOEhigh(T)	SLC7A7	1.24125	0.818702	0.256711	-53.7429	0	-5.34762	2.8693e-07	-1.71499	0.0431739	0	0	0	3.56905e-06	0.248498	0
C6:HLAhigh(H)	HMDB0000641	L-Glutamine	C7:APOEhigh(T)	SLC7A7	1.24571	0.693087	0.256711	-60.6911	0	-6.03899	1.36068e-08	-1.71499	0.0431739	0	0	0	1.94347e-07	0.248498	0
C4:LYZhigh(H)	HMDB0000641	L-Glutamine	C3:FN1high(H)	SLC7A7	1.27526	0.818702	0.280801	-90.1303	0	-8.9683	9.7092e-15	-1.71499	0.0431739	0	0	0	2.30143e-13	0.248498	0
C6:HLAhigh(H)	HMDB0000641	L-Glutamine	C3:FN1high(H)	SLC7A7	1.2796	0.693087	0.280801	-92.7884	0	-9.2328	2.57876e-15	-1.71499	0.0431739	0	0	0	6.44605e-14	0.248498	0
C10:BIRC3high(T)	HMDB0000097	Choline	Non-classical Monocytes	SLC44A2	0.421767	0.364985	0.262964	-184.412	0	-18.3497	6.31409e-34	-1.71499	0.0431739	0	0	0	5.30603e-32	0.248498	0
C8:MARCOhigh(H)	HMDB0000641	L-Glutamine	C7:APOEhigh(T)	SLC7A7	1.49687	0.804036	0.256711	-100.462	0	-9.99635	5.57103e-17	-1.71499	0.0431739	0	0	0	1.56376e-15	0.248498	0
C4:LYZhigh(H)	HMDB0000641	L-Glutamine	C1:C1QChigh(T)	SLC7A7	1.49753	0.818702	0.331924	-185.138	0	-18.4219	4.66939e-34	-1.71499	0.0431739	0	0	0	3.94837e-32	0.248498	0
C1:C1QChigh(T)	HMDB0000574	L-Cysteine	C1:C1QChigh(T)	SLC43A2	1.48031	0.57022	0.288735	-262.067	0	-26.0767	1.92267e-46	-1.71499	0.0431739	0	0	0	3.50506e-44	0.248498	0
C11:C1QBhigh(H)	HMDB0000574	L-Cysteine	C4:LYZhigh(H)	SLC43A2	1.33893	0.486772	0.30687	-47.8906	0	-4.76529	3.23687e-06	-1.71499	0.0431739	0	0	0	3.58153e-05	0.248498	0
C5:CD163high(T)	HMDB0000067	Cholesterol	C5:CD163high(T)	CD36	1.16355	0.536189	0.310931	-36.3147	4.74235e-289	-3.61345	0.000238468	-1.71499	0.0431739	0	0	3.9981e-288	0.00201025	0.248498	0
C4:LYZhigh(H)	HMDB0000169	D-Mannose	C8:MARCOhigh(H)	SLC2A3	0.936031	0.476336	0.523438	-80.5077	0	-8.01082	1.1378e-12	-1.71499	0.0431739	0	0	0	2.31854e-11	0.248498	0
C5:CD163high(T)	HMDB0000169	D-Mannose	C10:BIRC3high(T)	SLC2A3	0.933105	0.51514	0.350148	-79.5282	0	-7.91335	1.83913e-12	-1.71499	0.0431739	0	0	0	3.68348e-11	0.248498	0
C5:CD163high(T)	HMDB0000169	D-Mannose	C7:APOEhigh(T)	SLC2A3	0.905553	0.51514	0.326063	-80.3127	0	-7.99142	1.25204e-12	-1.71499	0.0431739	0	0	0	2.54065e-11	0.248498	0
C1:C1QChigh(T)	HMDB0000067	Cholesterol	C5:CD163high(T)	CD36	1.22294	0.471157	0.310931	-59.9466	0	-5.96491	1.90116e-08	-1.71499	0.0431739	0	0	0	2.66902e-07	0.248498	0
C1:C1QChigh(T)	HMDB0000169	D-Mannose	Classical Monocytes	SLC2A3	0.872033	0.521444	0.260187	-120.499	0	-11.9901	2.693e-21	-1.71499	0.0431739	0	0	0	1.03649e-19	0.248498	0
C4:LYZhigh(H)	HMDB0000169	D-Mannose	C6:HLAhigh(H)	SLC2A3	0.863544	0.476336	0.448324	-70.3681	0	-7.00189	1.5339e-10	-1.71499	0.0431739	0	0	0	2.62485e-09	0.248498	0
C1:C1QChigh(T)	HMDB0000067	Cholesterol	C8:MARCOhigh(H)	CD36	1.20059	0.471157	0.252604	-46.7655	0	-4.65334	5.06817e-06	-1.71499	0.0431739	0	0	0	5.46428e-05	0.248498	0
C1:C1QChigh(T)	HMDB0000067	Cholesterol	C7:APOEhigh(T)	CD36	1.22957	0.471157	0.258389	-52.1237	0	-5.18651	5.69134e-07	-1.71499	0.0431739	0	0	0	6.84455e-06	0.248498	0
C1:C1QChigh(T)	HMDB0000067	Cholesterol	C9:MIFhigh(H)	CD36	1.32774	0.471157	0.269934	-62.9388	0	-6.26264	4.90724e-09	-1.71499	0.0431739	0	0	0	7.32855e-08	0.248498	0
C7:APOEhigh(T)	HMDB0000067	Cholesterol	C8:MARCOhigh(H)	CD36	1.558	0.519016	0.252604	-96.6981	0	-9.62182	3.6568e-16	-1.71499	0.0431739	0	0	0	9.7442e-15	0.248498	0
C5:CD163high(T)	HMDB0000067	Cholesterol	C11:C1QBhigh(H)	CD36	1.50778	0.536189	0.328042	-44.7066	0	-4.44847	1.13327e-05	-1.71499	0.0431739	0	0	0	0.000116604	0.248498	0
C5:CD163high(T)	HMDB0000067	Cholesterol	C3:FN1high(H)	CD36	1.52564	0.536189	0.338809	-103.272	0	-10.2759	1.36876e-17	-1.71499	0.0431739	0	0	0	4.00965e-16	0.248498	0
C5:CD163high(T)	HMDB0000067	Cholesterol	C7:APOEhigh(T)	CD36	1.16968	0.536189	0.258389	-31.3447	5.75146e-216	-3.11891	0.0011888	-1.71499	0.0431739	0	0	4.25067e-215	0.0087859	0.248498	0
C8:MARCOhigh(H)	HMDB0000067	Cholesterol	C11:C1QBhigh(H)	CD36	1.34327	0.386719	0.328042	-28.6441	9.4834e-181	-2.8502	0.00265835	-1.71499	0.0431739	0	0	6.52324e-180	0.0182857	0.248498	0
C1:C1QChigh(T)	HMDB0000067	Cholesterol	C4:LYZhigh(H)	CD36	1.31509	0.471157	0.316412	-84.3598	0	-8.39411	1.70482e-13	-1.71499	0.0431739	0	0	0	3.6855e-12	0.248498	0
C5:CD163high(T)	HMDB0000067	Cholesterol	C2:NAMPT/NFKBIAhigh(H)	CD36	1.24302	0.536189	0.255743	-52.4824	0	-5.2222	4.89462e-07	-1.71499	0.0431739	0	0	0	5.9295e-06	0.248498	0
C3:FN1high(H)	HMDB0000067	Cholesterol	C3:FN1high(H)	CD36	1.31322	0.387577	0.338809	-78.0228	0	-7.76356	3.83827e-12	-1.71499	0.0431739	0	0	0	7.45407e-11	0.248498	0
C1:C1QChigh(T)	HMDB0000067	Cholesterol	C2:NAMPT/NFKBIAhigh(H)	CD36	1.30672	0.471157	0.255743	-92.4951	0	-9.20361	2.98541e-15	-1.71499	0.0431739	0	0	0	7.40792e-14	0.248498	0
C5:CD163high(T)	HMDB0000067	Cholesterol	C9:MIFhigh(H)	CD36	1.26308	0.536189	0.269934	-43.2378	0	-4.30232	1.98608e-05	-1.71499	0.0431739	0	0	0	0.000197374	0.248498	0
C5:CD163high(T)	HMDB0000067	Cholesterol	C4:LYZhigh(H)	CD36	1.25082	0.536189	0.316412	-48.1005	0	-4.78617	2.97519e-06	-1.71499	0.0431739	0	0	0	3.30655e-05	0.248498	0
C4:LYZhigh(H)	HMDB0000169	D-Mannose	C4:LYZhigh(H)	SLC2A3	0.94613	0.476336	0.574427	-83.9724	0	-8.35557	2.06466e-13	-1.71499	0.0431739	0	0	0	4.44076e-12	0.248498	0
C1:C1QChigh(T)	HMDB0000169	D-Mannose	C7:APOEhigh(T)	SLC2A3	1.03886	0.521444	0.326063	-146.518	0	-14.5791	1.08984e-26	-1.71499	0.0431739	0	0	0	5.95079e-25	0.248498	0
C7:APOEhigh(T)	HMDB0000169	D-Mannose	C9:MIFhigh(H)	SLC2A3	1.06355	0.407718	0.60299	-78.2494	0	-7.78611	3.43643e-12	-1.71499	0.0431739	0	0	0	6.70441e-11	0.248498	0
C7:APOEhigh(T)	HMDB0000169	D-Mannose	C2:NAMPT/NFKBIAhigh(H)	SLC2A3	1.06045	0.407718	0.580914	-78.9814	0	-7.85895	2.4033e-12	-1.71499	0.0431739	0	0	0	4.76417e-11	0.248498	0
C7:APOEhigh(T)	HMDB0000169	D-Mannose	C11:C1QBhigh(H)	SLC2A3	1.01477	0.407718	0.650794	-72.0491	0	-7.16915	6.88434e-11	-1.71499	0.0431739	0	0	0	1.21485e-09	0.248498	0
C5:CD163high(T)	HMDB0000169	D-Mannose	C1:C1QChigh(T)	SLC2A3	0.968261	0.51514	0.356086	-89.2832	0	-8.88401	1.48049e-14	-1.71499	0.0431739	0	0	0	3.46688e-13	0.248498	0
C7:APOEhigh(T)	HMDB0000169	D-Mannose	C3:FN1high(H)	SLC2A3	0.818327	0.407718	0.544148	-53.5059	0	-5.32404	3.17392e-07	-1.71499	0.0431739	0	0	0	3.92922e-06	0.248498	0
C8:MARCOhigh(H)	HMDB0000067	Cholesterol	C3:FN1high(H)	CD36	1.35982	0.386719	0.338809	-63.2737	0	-6.29597	4.21011e-09	-1.71499	0.0431739	0	0	0	6.32785e-08	0.248498	0
C9:MIFhigh(H)	HMDB0000574	L-Cysteine	C1:C1QChigh(T)	SLC43A2	1.47943	0.515781	0.288735	-145.422	0	-14.47	1.81174e-26	-1.71499	0.0431739	0	0	0	9.77443e-25	0.248498	0
C4:LYZhigh(H)	HMDB0000169	D-Mannose	C3:FN1high(H)	SLC2A3	0.938786	0.476336	0.544148	-79.9541	0	-7.95573	1.49275e-12	-1.71499	0.0431739	0	0	0	3.01286e-11	0.248498	0
C5:CD163high(T)	HMDB0000097	Choline	Non-classical Monocytes	SLC44A2	1.00598	0.630724	0.262964	-872.6	0	-86.827	1.5186e-95	-1.71499	0.0431739	0	0	0	2.57463e-91	0.248498	0
C4:LYZhigh(H)	HMDB0000574	L-Cysteine	Non-classical Monocytes	SLC43A2	1.33088	0.626336	0.265913	-144.655	0	-14.3937	2.58811e-26	-1.71499	0.0431739	0	0	0	1.38747e-24	0.248498	0
C7:APOEhigh(T)	HMDB0000574	L-Cysteine	C8:MARCOhigh(H)	SLC43A2	1.31883	0.554251	0.253255	-99.8351	0	-9.93396	7.62156e-17	-1.71499	0.0431739	0	0	0	2.12003e-15	0.248498	0
C8:MARCOhigh(H)	HMDB0000097	Choline	Non-classical Monocytes	SLC44A2	0.675203	0.465495	0.262964	-500.569	0	-49.8085	3.31185e-72	-1.71499	0.0431739	0	0	0	3.56502e-69	0.248498	0
C10:BIRC3high(T)	HMDB0000574	L-Cysteine	C4:LYZhigh(H)	SLC43A2	1.30664	0.52819	0.30687	-58.2111	0	-5.79222	4.11746e-08	-1.71499	0.0431739	0	0	0	5.58459e-07	0.248498	0
C2:NAMPT/NFKBIAhigh(H)	HMDB0000574	L-Cysteine	C5:CD163high(T)	SLC43A2	1.30297	0.475637	0.318316	-119.453	0	-11.886	4.49886e-21	-1.71499	0.0431739	0	0	0	1.69121e-19	0.248498	0
C8:MARCOhigh(H)	HMDB0000574	L-Cysteine	C8:MARCOhigh(H)	SLC43A2	1.35593	0.572266	0.253255	-99.1098	0	-9.8618	1.09519e-16	-1.71499	0.0431739	0	0	0	3.01916e-15	0.248498	0
C11:C1QBhigh(H)	HMDB0000574	L-Cysteine	C1:C1QChigh(T)	SLC43A2	1.30226	0.486772	0.288735	-45.6823	0	-4.54555	7.75988e-06	-1.71499	0.0431739	0	0	0	8.16008e-05	0.248498	0
C6:HLAhigh(H)	HMDB0000574	L-Cysteine	C5:CD163high(T)	SLC43A2	1.29063	0.494413	0.318316	-99.8927	0	-9.93969	7.40519e-17	-1.71499	0.0431739	0	0	0	2.06154e-15	0.248498	0
C1:C1QChigh(T)	HMDB0000574	L-Cysteine	C8:MARCOhigh(H)	SLC43A2	1.28929	0.57022	0.253255	-116.108	0	-11.5532	2.33142e-20	-1.71499	0.0431739	0	0	0	8.35664e-19	0.248498	0
C9:MIFhigh(H)	HMDB0000574	L-Cysteine	C8:MARCOhigh(H)	SLC43A2	1.28853	0.515781	0.253255	-80.7578	0	-8.0357	1.00636e-12	-1.71499	0.0431739	0	0	0	2.05936e-11	0.248498	0
C10:BIRC3high(T)	HMDB0000574	L-Cysteine	C1:C1QChigh(T)	SLC43A2	1.27086	0.52819	0.288735	-55.5168	0	-5.52412	1.33919e-07	-1.71499	0.0431739	0	0	0	1.71777e-06	0.248498	0
C5:CD163high(T)	HMDB0000574	L-Cysteine	Non-classical Monocytes	SLC43A2	1.36	0.65805	0.265913	-140.261	0	-13.9564	2.02181e-25	-1.71499	0.0431739	0	0	0	1.01865e-23	0.248498	0
C8:MARCOhigh(H)	HMDB0000574	L-Cysteine	C5:CD163high(T)	SLC43A2	1.46794	0.572266	0.318316	-126.264	0	-12.5638	1.62172e-22	-1.71499	0.0431739	0	0	0	6.7513e-21	0.248498	0
C5:CD163high(T)	HMDB0000574	L-Cysteine	C3:FN1high(H)	SLC43A2	2.07031	0.65805	0.331366	-338.601	0	-33.6921	2.40382e-56	-1.71499	0.0431739	0	0	0	8.23319e-54	0.248498	0
C4:LYZhigh(H)	HMDB0000574	L-Cysteine	C8:MARCOhigh(H)	SLC43A2	1.46427	0.626336	0.253255	-130.3	0	-12.9653	2.31067e-23	-1.71499	0.0431739	0	0	0	1.02085e-21	0.248498	0
C3:FN1high(H)	HMDB0000574	L-Cysteine	Non-classical Monocytes	SLC43A2	1.42256	0.616273	0.265913	-190.466	0	-18.9521	5.20248e-35	-1.71499	0.0431739	0	0	0	4.66682e-33	0.248498	0
C6:HLAhigh(H)	HMDB0000574	L-Cysteine	C1:C1QChigh(T)	SLC43A2	1.36877	0.494413	0.288735	-146.329	0	-14.5603	1.18944e-26	-1.71499	0.0431739	0	0	0	6.4894e-25	0.248498	0
C3:FN1high(H)	HMDB0000641	L-Glutamine	C1:C1QChigh(T)	SLC7A7	1.71704	0.816992	0.331924	-257.347	0	-25.6069	9.23733e-46	-1.71499	0.0431739	0	0	0	1.61453e-43	0.248498	0
C6:HLAhigh(H)	HMDB0000574	L-Cysteine	C4:LYZhigh(H)	SLC43A2	1.40732	0.494413	0.30687	-134.095	0	-13.343	3.75042e-24	-1.71499	0.0431739	0	0	0	1.75044e-22	0.248498	0
C1:C1QChigh(T)	HMDB0000574	L-Cysteine	C5:CD163high(T)	SLC43A2	1.3958	0.57022	0.318316	-160.831	0	-16.0033	1.63168e-29	-1.71499	0.0431739	0	0	0	1.07015e-27	0.248498	0
C9:MIFhigh(H)	HMDB0000574	L-Cysteine	C5:CD163high(T)	SLC43A2	1.39497	0.515781	0.318316	-105.706	0	-10.5181	4.06384e-18	-1.71499	0.0431739	0	0	0	1.24141e-16	0.248498	0
C3:FN1high(H)	HMDB0000097	Choline	Non-classical Monocytes	SLC44A2	0.708058	0.493583	0.262964	-594.377	0	-59.1427	2.36409e-79	-1.71499	0.0431739	0	0	0	3.81721e-76	0.248498	0
C7:APOEhigh(T)	HMDB0000097	Choline	Non-classical Monocytes	SLC44A2	0.709935	0.491051	0.262964	-582.982	0	-58.0088	1.52349e-78	-1.71499	0.0431739	0	0	0	2.29594e-75	0.248498	0
C2:NAMPT/NFKBIAhigh(H)	HMDB0000574	L-Cysteine	C1:C1QChigh(T)	SLC43A2	1.38186	0.475637	0.288735	-193.125	0	-19.2166	1.76368e-35	-1.71499	0.0431739	0	0	0	1.62951e-33	0.248498	0
C4:LYZhigh(H)	HMDB0000097	Choline	Non-classical Monocytes	SLC44A2	0.737828	0.535115	0.262964	-610.325	0	-60.7296	1.84281e-80	-1.71499	0.0431739	0	0	0	3.1243e-77	0.248498	0
C4:LYZhigh(H)	HMDB0000574	L-Cysteine	C3:FN1high(H)	SLC43A2	2.02598	0.626336	0.331366	-355.865	0	-35.4099	2.5417e-58	-1.71499	0.0431739	0	0	0	9.79362e-56	0.248498	0
C3:FN1high(H)	HMDB0000574	L-Cysteine	C3:FN1high(H)	SLC43A2	2.16553	0.616273	0.331366	-410.464	0	-40.8427	4.55466e-64	-1.71499	0.0431739	0	0	0	2.75784e-61	0.248498	0
C1:C1QChigh(T)	HMDB0000097	Choline	Non-classical Monocytes	SLC44A2	0.95569	0.593174	0.262964	-849.071	0	-84.4857	2.19383e-94	-1.71499	0.0431739	0	0	0	2.47961e-90	0.248498	0
C7:APOEhigh(T)	HMDB0000574	L-Cysteine	C5:CD163high(T)	SLC43A2	1.42778	0.554251	0.318316	-118.431	0	-11.7843	7.42892e-21	-1.71499	0.0431739	0	0	0	2.753e-19	0.248498	0
C4:LYZhigh(H)	HMDB0000169	D-Mannose	C11:C1QBhigh(H)	SLC2A3	1.16414	0.476336	0.650794	-100.585	0	-10.0086	5.239e-17	-1.71499	0.0431739	0	0	0	1.47484e-15	0.248498	0
C7:APOEhigh(T)	HMDB0015531	Iron	C5:CD163high(T)	TFRC	3.1152	1	0.349705	-436.362	0	-43.4196	1.46442e-66	-1.71499	0.0431739	0	0	0	1.06786e-63	0.248498	0
Classical Monocytes	HMDB0000169	D-Mannose	C11:C1QBhigh(H)	SLC2A3	0.531365	0.348627	0.650794	-43.3869	0	-4.31715	1.87709e-05	-1.71499	0.0431739	0	0	0	0.000187338	0.248498	0
C2:NAMPT/NFKBIAhigh(H)	HMDB0000641	L-Glutamine	C1:C1QChigh(T)	SLC38A2	1.36893	0.677859	0.250227	-142.081	0	-14.1376	8.60424e-26	-1.71499	0.0431739	0	0	0	4.43393e-24	0.248498	0
C2:NAMPT/NFKBIAhigh(H)	HMDB0000641	L-Glutamine	C10:BIRC3high(T)	SLC38A2	1.36485	0.677859	0.284866	-35.5046	2.0835e-276	-3.53284	0.000313163	-1.71499	0.0431739	0	0	1.71745e-275	0.00258143	0.248498	0
C1:C1QChigh(T)	HMDB0000067	Cholesterol	C3:FN1high(H)	CD36	1.60426	0.471157	0.338809	-195.243	0	-19.4274	7.49491e-36	-1.71499	0.0431739	0	0	0	7.1187e-34	0.248498	0
C4:LYZhigh(H)	HMDB0000169	D-Mannose	C1:C1QChigh(T)	SLC2A3	0.560324	0.476336	0.356086	-29.7131	2.60147e-194	-2.95656	0.00194468	-1.71499	0.0431739	0	0	1.84214e-193	0.0137705	0.248498	0
Classical Monocytes	HMDB0000169	D-Mannose	C9:MIFhigh(H)	SLC2A3	0.556908	0.348627	0.60299	-64.9521	0	-6.46297	1.94466e-09	-1.71499	0.0431739	0	0	0	3.013e-08	0.248498	0
Classical Monocytes	HMDB0000169	D-Mannose	C2:NAMPT/NFKBIAhigh(H)	SLC2A3	0.555287	0.348627	0.580914	-68.9169	0	-6.85748	3.04927e-10	-1.71499	0.0431739	0	0	0	5.08958e-09	0.248498	0
C6:HLAhigh(H)	HMDB0000641	L-Glutamine	C1:C1QChigh(T)	SLC7A7	1.50254	0.693087	0.331924	-175.921	0	-17.5048	2.26022e-32	-1.71499	0.0431739	0	0	0	1.72031e-30	0.248498	0
C1:C1QChigh(T)	HMDB0000169	D-Mannose	C9:MIFhigh(H)	SLC2A3	2.41876	0.521444	0.60299	-461.517	0	-45.9227	7.39259e-69	-1.71499	0.0431739	0	0	0	6.51086e-66	0.248498	0
C1:C1QChigh(T)	HMDB0000169	D-Mannose	C2:NAMPT/NFKBIAhigh(H)	SLC2A3	2.41172	0.521444	0.580914	-464.431	0	-46.2126	4.07524e-69	-1.71499	0.0431739	0	0	0	3.64336e-66	0.248498	0
Classical Monocytes	HMDB0000169	D-Mannose	C4:LYZhigh(H)	SLC2A3	0.431855	0.348627	0.574427	-30.3112	4.07772e-202	-3.01608	0.00162703	-1.71499	0.0431739	0	0	2.93032e-201	0.011692	0.248498	0
C3:FN1high(H)	HMDB0000641	L-Glutamine	Classical Monocytes	SLC7A7	1.5905	0.816992	0.26796	-284.648	0	-28.3236	1.40097e-49	-1.71499	0.0431739	0	0	0	3.13559e-47	0.248498	0
Classical Monocytes	HMDB0000169	D-Mannose	C3:FN1high(H)	SLC2A3	0.428503	0.348627	0.544148	-28.9546	1.22883e-184	-2.88109	0.00242961	-1.71499	0.0431739	0	0	8.52354e-184	0.0168524	0.248498	0
Classical Monocytes	HMDB0000169	D-Mannose	C8:MARCOhigh(H)	SLC2A3	0.427246	0.348627	0.523438	-28.1257	2.37569e-174	-2.79861	0.00308476	-1.71499	0.0431739	0	0	1.60772e-173	0.0208758	0.248498	0
C4:LYZhigh(H)	HMDB0000641	L-Glutamine	C1:C1QChigh(T)	SLC38A2	1.42045	0.818702	0.250227	-156.189	0	-15.5413	1.30881e-28	-1.71499	0.0431739	0	0	0	8.04696e-27	0.248498	0
C4:LYZhigh(H)	HMDB0000169	D-Mannose	C7:APOEhigh(T)	SLC2A3	0.524036	0.476336	0.326063	-25.0553	7.63562e-139	-2.4931	0.007161	-1.71499	0.0431739	0	0	4.70614e-138	0.0441338	0.248498	0
C5:CD163high(T)	HMDB0000641	L-Glutamine	Classical Monocytes	SLC7A7	1.76413	0.915066	0.26796	-321.809	0	-32.0212	2.43078e-54	-1.71499	0.0431739	0	0	0	7.35919e-52	0.248498	0
C8:MARCOhigh(H)	HMDB0000641	L-Glutamine	C4:LYZhigh(H)	SLC7A7	1.77636	0.804036	0.355344	-170.966	0	-17.0118	1.90097e-31	-1.71499	0.0431739	0	0	0	1.37878e-29	0.248498	0
C7:APOEhigh(T)	HMDB0000641	L-Glutamine	C3:FN1high(H)	SLC7A7	1.78151	0.876398	0.280801	-217.505	0	-21.6425	1.28594e-39	-1.71499	0.0431739	0	0	0	1.52995e-37	0.248498	0
C5:CD163high(T)	HMDB0000641	L-Glutamine	C8:MARCOhigh(H)	SLC7A7	1.5501	0.915066	0.277995	-110.22	0	-10.9673	4.2979e-19	-1.71499	0.0431739	0	0	0	1.41009e-17	0.248498	0
C7:APOEhigh(T)	HMDB0000641	L-Glutamine	C7:APOEhigh(T)	SLC7A7	1.73416	0.876398	0.256711	-156.462	0	-15.5685	1.15704e-28	-1.71499	0.0431739	0	0	0	7.13325e-27	0.248498	0
C6:HLAhigh(H)	HMDB0000641	L-Glutamine	C5:CD163high(T)	SLC7A7	1.74329	0.693087	0.436484	-216.655	0	-21.558	1.77119e-39	-1.71499	0.0431739	0	0	0	2.08171e-37	0.248498	0
C1:C1QChigh(T)	HMDB0001852	all-trans-Retinoic acid	Non-classical Monocytes	RXRA	1.3659	0.275596	0.28287	-629.737	0	-62.6612	8.97591e-82	-1.71499	0.0431739	0	0	0	1.75387e-78	0.248498	0
C9:MIFhigh(H)	HMDB0000641	L-Glutamine	Classical Monocytes	SLC7A7	1.55161	0.772425	0.26796	-159.763	0	-15.897	2.62835e-29	-1.71499	0.0431739	0	0	0	1.69756e-27	0.248498	0
C5:CD163high(T)	HMDB0000641	L-Glutamine	C7:APOEhigh(T)	SLC7A7	1.57874	0.915066	0.256711	-129.38	0	-12.8738	3.59707e-23	-1.71499	0.0431739	0	0	0	1.57482e-21	0.248498	0
C1:C1QChigh(T)	HMDB0000641	L-Glutamine	Non-classical Monocytes	SLC7A7	2.89431	0.884929	0.47186	-705.77	0	-70.2268	1.44256e-86	-1.71499	0.0431739	0	0	0	4.65852e-83	0.248498	0
C11:C1QBhigh(H)	HMDB0000641	L-Glutamine	Classical Monocytes	SLC7A7	1.57192	0.78836	0.26796	-73.9781	0	-7.36109	2.7275e-11	-1.71499	0.0431739	0	0	0	4.98702e-10	0.248498	0
C5:CD163high(T)	HMDB0000641	L-Glutamine	C4:LYZhigh(H)	SLC7A7	1.87349	0.915066	0.355344	-216.981	0	-21.5904	1.56661e-39	-1.71499	0.0431739	0	0	0	1.84767e-37	0.248498	0
C1:C1QChigh(T)	HMDB0000641	L-Glutamine	C8:MARCOhigh(H)	SLC7A7	1.58676	0.884929	0.277995	-125.495	0	-12.4873	2.35516e-22	-1.71499	0.0431739	0	0	0	9.7211e-21	0.248498	0
C4:LYZhigh(H)	HMDB0000641	L-Glutamine	C5:CD163high(T)	SLC7A7	1.73737	0.818702	0.436484	-213.496	0	-21.2437	5.86986e-39	-1.71499	0.0431739	0	0	0	6.73555e-37	0.248498	0
C1:C1QChigh(T)	HMDB0000641	L-Glutamine	Classical Monocytes	SLC7A7	1.80577	0.884929	0.26796	-452.577	0	-45.0331	4.69712e-68	-1.71499	0.0431739	0	0	0	3.83783e-65	0.248498	0
C10:BIRC3high(T)	HMDB0000169	D-Mannose	C1:C1QChigh(T)	SLC2A3	0.805757	0.448071	0.356086	-24.7879	6.04737e-136	-2.46649	0.00768134	-1.71499	0.0431739	0	0	3.69467e-135	0.0469295	0.248498	0
C9:MIFhigh(H)	HMDB0000574	L-Cysteine	Non-classical Monocytes	SLC43A2	1.17115	0.515781	0.265913	-65.9988	0	-6.56712	1.1968e-09	-1.71499	0.0431739	0	0	0	1.88531e-08	0.248498	0
C8:MARCOhigh(H)	HMDB0000641	L-Glutamine	C1:C1QChigh(T)	SLC7A7	1.80594	0.804036	0.331924	-241.839	0	-24.0639	1.86788e-43	-1.71499	0.0431739	0	0	0	2.83382e-41	0.248498	0
C6:HLAhigh(H)	HMDB0000641	L-Glutamine	C1:C1QChigh(T)	SLC38A2	1.42527	0.693087	0.250227	-157.068	0	-15.6289	8.80274e-29	-1.71499	0.0431739	0	0	0	5.49187e-27	0.248498	0
C4:LYZhigh(H)	HMDB0000641	L-Glutamine	C10:BIRC3high(T)	SLC38A2	1.41599	0.818702	0.284866	-39.637	0	-3.94403	7.48499e-05	-1.71499	0.0431739	0	0	0	0.000684192	0.248498	0
C6:HLAhigh(H)	HMDB0000641	L-Glutamine	C10:BIRC3high(T)	SLC38A2	1.42092	0.693087	0.284866	-40.7292	0	-4.05271	5.04294e-05	-1.71499	0.0431739	0	0	0	0.000473804	0.248498	0
C4:LYZhigh(H)	HMDB0000169	D-Mannose	C5:CD163high(T)	SLC2A3	0.787017	0.476336	0.526588	-59.6221	0	-5.93262	2.19835e-08	-1.71499	0.0431739	0	0	0	3.07262e-07	0.248498	0
C1:C1QChigh(T)	HMDB0000067	Cholesterol	C11:C1QBhigh(H)	CD36	1.58523	0.471157	0.328042	-54.4446	0	-5.41744	2.12565e-07	-1.71499	0.0431739	0	0	0	2.67495e-06	0.248498	0
C7:APOEhigh(T)	HMDB0000067	Cholesterol	Classical Monocytes	CD36	4.20721	0.519016	0.540899	-673.724	0	-67.0381	1.30714e-84	-1.71499	0.0431739	0	0	0	3.28315e-81	0.248498	0
C2:NAMPT/NFKBIAhigh(H)	HMDB0000574	L-Cysteine	Non-classical Monocytes	SLC43A2	1.09391	0.475637	0.265913	-79.503	0	-7.91084	1.86199e-12	-1.71499	0.0431739	0	0	0	3.72595e-11	0.248498	0
C6:HLAhigh(H)	HMDB0000574	L-Cysteine	Non-classical Monocytes	SLC43A2	1.08355	0.494413	0.265913	-66.4548	0	-6.6125	9.67823e-10	-1.71499	0.0431739	0	0	0	1.53781e-08	0.248498	0
C5:CD163high(T)	HMDB0000169	D-Mannose	C4:LYZhigh(H)	SLC2A3	1.63495	0.51514	0.574427	-184.301	0	-18.3386	6.61318e-34	-1.71499	0.0431739	0	0	0	5.55049e-32	0.248498	0
C6:HLAhigh(H)	HMDB0000574	L-Cysteine	C8:MARCOhigh(H)	SLC43A2	1.19215	0.494413	0.253255	-73.7769	0	-7.34108	3.00492e-11	-1.71499	0.0431739	0	0	0	5.46918e-10	0.248498	0
C11:C1QBhigh(H)	HMDB0000574	L-Cysteine	C8:MARCOhigh(H)	SLC43A2	1.13422	0.486772	0.253255	-29.1444	4.92534e-187	-2.89997	0.00229883	-1.71499	0.0431739	0	0	3.43815e-186	0.0160471	0.248498	0
C3:FN1high(H)	HMDB0000641	L-Glutamine	C4:LYZhigh(H)	SLC7A7	1.68892	0.816992	0.355344	-166.498	0	-16.5671	1.33229e-30	-1.71499	0.0431739	0	0	0	9.27625e-29	0.248498	0
C1:C1QChigh(T)	HMDB0000574	L-Cysteine	Non-classical Monocytes	SLC43A2	1.17185	0.57022	0.265913	-104.334	0	-10.3816	8.05544e-18	-1.71499	0.0431739	0	0	0	2.40655e-16	0.248498	0
C2:NAMPT/NFKBIAhigh(H)	HMDB0000641	L-Glutamine	C5:CD163high(T)	SLC7A7	1.67427	0.677859	0.436484	-191.691	0	-19.074	3.1568e-35	-1.71499	0.0431739	0	0	0	2.88909e-33	0.248498	0
C9:MIFhigh(H)	HMDB0000641	L-Glutamine	C1:C1QChigh(T)	SLC7A7	1.67519	0.772425	0.331924	-182.053	0	-18.115	1.69065e-33	-1.71499	0.0431739	0	0	0	1.38973e-31	0.248498	0
C11:C1QBhigh(H)	HMDB0000641	L-Glutamine	C4:LYZhigh(H)	SLC7A7	1.67013	0.78836	0.355344	-85.7554	0	-8.53298	8.54236e-14	-1.71499	0.0431739	0	0	0	1.88639e-12	0.248498	0
C8:MARCOhigh(H)	HMDB0000641	L-Glutamine	Classical Monocytes	SLC7A7	1.67277	0.804036	0.26796	-228.397	0	-22.7263	2.27447e-41	-1.71499	0.0431739	0	0	0	3.01261e-39	0.248498	0
C1:C1QChigh(T)	HMDB0000641	L-Glutamine	C3:FN1high(H)	SLC7A7	1.66018	0.884929	0.280801	-238.942	0	-23.7756	5.17435e-43	-1.71499	0.0431739	0	0	0	7.61179e-41	0.248498	0
C9:MIFhigh(H)	HMDB0000641	L-Glutamine	C4:LYZhigh(H)	SLC7A7	1.64797	0.772425	0.355344	-143.094	0	-14.2383	5.35872e-26	-1.71499	0.0431739	0	0	0	2.79975e-24	0.248498	0
C7:APOEhigh(T)	HMDB0000067	Cholesterol	C2:NAMPT/NFKBIAhigh(H)	CD36	1.69542	0.519016	0.255743	-126.403	0	-12.5775	1.51659e-22	-1.71499	0.0431739	0	0	0	6.33195e-21	0.248498	0
C2:NAMPT/NFKBIAhigh(H)	HMDB0000641	L-Glutamine	C8:MARCOhigh(H)	SLC38A2	1.58581	0.677859	0.274089	-101.831	0	-10.1325	2.8114e-17	-1.71499	0.0431739	0	0	0	8.089e-16	0.248498	0
C7:APOEhigh(T)	HMDB0000067	Cholesterol	C4:LYZhigh(H)	CD36	1.70651	0.519016	0.316412	-128.458	0	-12.782	5.61196e-23	-1.71499	0.0431739	0	0	0	2.41946e-21	0.248498	0
C4:LYZhigh(H)	HMDB0000067	Cholesterol	Classical Monocytes	CD36	1.90904	0.346947	0.540899	-223.968	0	-22.2856	1.15484e-40	-1.71499	0.0431739	0	0	0	1.45571e-38	0.248498	0
C5:CD163high(T)	HMDB0000169	D-Mannose	Classical Monocytes	SLC2A3	0.760132	0.51514	0.260187	-60.0834	0	-5.97852	1.78807e-08	-1.71499	0.0431739	0	0	0	2.52046e-07	0.248498	0
C7:APOEhigh(T)	HMDB0000169	D-Mannose	C5:CD163high(T)	SLC2A3	0.686032	0.407718	0.526588	-37.3628	7.86114e-306	-3.71774	0.000166624	-1.71499	0.0431739	0	0	6.80683e-305	0.00144277	0.248498	0
C1:C1QChigh(T)	HMDB0000169	D-Mannose	C6:HLAhigh(H)	SLC2A3	1.71191	0.521444	0.448324	-298.569	0	-29.7087	2.03035e-51	-1.71499	0.0431739	0	0	0	5.09963e-49	0.248498	0
C1:C1QChigh(T)	HMDB0000641	L-Glutamine	C1:C1QChigh(T)	SLC38A2	1.84912	0.884929	0.250227	-335.922	0	-33.4255	4.95613e-56	-1.71499	0.0431739	0	0	0	1.65569e-53	0.248498	0
C10:BIRC3high(T)	HMDB0000169	D-Mannose	C7:APOEhigh(T)	SLC2A3	0.753573	0.448071	0.326063	-22.4381	8.35506e-112	-2.23268	0.0139114	-1.71499	0.0431739	0	0	4.75621e-111	0.0791922	0.248498	0
C7:APOEhigh(T)	HMDB0000169	D-Mannose	C6:HLAhigh(H)	SLC2A3	0.752739	0.407718	0.448324	-46.1129	0	-4.58841	6.55545e-06	-1.71499	0.0431739	0	0	0	6.96155e-05	0.248498	0
C7:APOEhigh(T)	HMDB0000067	Cholesterol	C3:FN1high(H)	CD36	2.08128	0.519016	0.338809	-196.409	0	-19.5434	4.69033e-36	-1.71499	0.0431739	0	0	0	4.48631e-34	0.248498	0
C1:C1QChigh(T)	HMDB0000067	Cholesterol	Classical Monocytes	CD36	3.24209	0.471157	0.540899	-830.185	0	-82.6065	1.97228e-93	-1.71499	0.0431739	0	0	0	1.48613e-89	0.248498	0
C5:CD163high(T)	HMDB0000067	Cholesterol	Classical Monocytes	CD36	3.08379	0.536189	0.540899	-470.827	0	-46.849	1.11569e-69	-1.71499	0.0431739	0	0	0	1.06566e-66	0.248498	0
C8:MARCOhigh(H)	HMDB0000067	Cholesterol	Classical Monocytes	CD36	2.74796	0.386719	0.540899	-313.245	0	-31.1691	2.76575e-53	-1.71499	0.0431739	0	0	0	7.6556e-51	0.248498	0
C3:FN1high(H)	HMDB0000067	Cholesterol	Classical Monocytes	CD36	2.65436	0.387577	0.540899	-513.763	0	-51.1213	2.77294e-73	-1.71499	0.0431739	0	0	0	3.13416e-70	0.248498	0
C9:MIFhigh(H)	HMDB0000067	Cholesterol	Classical Monocytes	CD36	2.2009	0.302326	0.540899	-191.804	0	-19.0852	3.01552e-35	-1.71499	0.0431739	0	0	0	2.76726e-33	0.248498	0
C7:APOEhigh(T)	HMDB0000067	Cholesterol	C11:C1QBhigh(H)	CD36	2.05805	0.519016	0.328042	-95.845	0	-9.53693	5.60137e-16	-1.71499	0.0431739	0	0	0	1.46949e-14	0.248498	0
C6:HLAhigh(H)	HMDB0000067	Cholesterol	Classical Monocytes	CD36	2.06056	0.261173	0.540899	-287.306	0	-28.588	6.16551e-50	-1.71499	0.0431739	0	0	0	1.41257e-47	0.248498	0
C11:C1QBhigh(H)	HMDB0000067	Cholesterol	Classical Monocytes	CD36	1.90405	0.285714	0.540899	-62.229	0	-6.19202	6.78263e-09	-1.71499	0.0431739	0	0	0	1.00015e-07	0.248498	0
C7:APOEhigh(T)	HMDB0000067	Cholesterol	C9:MIFhigh(H)	CD36	1.72243	0.519016	0.269934	-103.489	0	-10.2976	1.22799e-17	-1.71499	0.0431739	0	0	0	3.61291e-16	0.248498	0
Classical Monocytes	HMDB0000097	Choline	C5:CD163high(T)	SLC44A1	0.500362	0.391111	0.252954	-35.9376	3.95223e-283	-3.57593	0.000270855	-1.71499	0.0431739	0	0	3.29835e-282	0.00226044	0.248498	0
C5:CD163high(T)	HMDB0000641	L-Glutamine	C3:FN1high(H)	SLC7A7	1.62192	0.915066	0.280801	-198.549	0	-19.7564	1.99228e-36	-1.71499	0.0431739	0	0	0	1.95526e-34	0.248498	0
C2:NAMPT/NFKBIAhigh(H)	HMDB0000641	L-Glutamine	C9:MIFhigh(H)	SLC38A2	1.62452	0.677859	0.250831	-116.798	0	-11.6219	1.65901e-20	-1.71499	0.0431739	0	0	0	6.01966e-19	0.248498	0
C6:HLAhigh(H)	HMDB0000641	L-Glutamine	C2:NAMPT/NFKBIAhigh(H)	SLC38A2	1.78117	0.693087	0.254229	-199.856	0	-19.8864	1.18421e-36	-1.71499	0.0431739	0	0	0	1.18449e-34	0.248498	0
C9:MIFhigh(H)	HMDB0000641	L-Glutamine	C1:C1QChigh(T)	SLC38A2	1.58878	0.772425	0.250227	-145.891	0	-14.5167	1.45757e-26	-1.71499	0.0431739	0	0	0	7.9077e-25	0.248498	0
C4:LYZhigh(H)	HMDB0000641	L-Glutamine	C2:NAMPT/NFKBIAhigh(H)	SLC38A2	1.77506	0.818702	0.254229	-193.158	0	-19.2199	1.74014e-35	-1.71499	0.0431739	0	0	0	1.60995e-33	0.248498	0
C9:MIFhigh(H)	HMDB0000097	Choline	C5:CD163high(T)	SLC44A1	0.602091	0.453488	0.252954	-52.0122	0	-5.1754	5.96404e-07	-1.71499	0.0431739	0	0	0	7.16234e-06	0.248498	0
C5:CD163high(T)	HMDB0000169	D-Mannose	C3:FN1high(H)	SLC2A3	1.62226	0.51514	0.544148	-186.488	0	-18.5563	2.669e-34	-1.71499	0.0431739	0	0	0	2.29989e-32	0.248498	0
C7:APOEhigh(T)	HMDB0000574	L-Cysteine	Non-classical Monocytes	SLC43A2	1.19869	0.554251	0.265913	-85.912	0	-8.54856	7.90429e-14	-1.71499	0.0431739	0	0	0	1.74947e-12	0.248498	0
C7:APOEhigh(T)	HMDB0000641	L-Glutamine	C8:MARCOhigh(H)	SLC7A7	1.70302	0.876398	0.277995	-144.115	0	-14.34	3.32763e-26	-1.71499	0.0431739	0	0	0	1.76716e-24	0.248498	0
C5:CD163high(T)	HMDB0000169	D-Mannose	C8:MARCOhigh(H)	SLC2A3	1.6175	0.51514	0.523438	-182.816	0	-18.1909	1.22854e-33	-1.71499	0.0431739	0	0	0	1.01852e-31	0.248498	0
C6:HLAhigh(H)	HMDB0000641	L-Glutamine	C4:LYZhigh(H)	SLC38A2	1.77621	0.693087	0.326336	-202.097	0	-20.1094	4.8774e-37	-1.71499	0.0431739	0	0	0	4.94602e-35	0.248498	0
C11:C1QBhigh(H)	HMDB0000641	L-Glutamine	C10:BIRC3high(T)	SLC38A2	1.60496	0.78836	0.284866	-47.5683	0	-4.73322	3.68277e-06	-1.71499	0.0431739	0	0	0	4.04455e-05	0.248498	0
C4:LYZhigh(H)	HMDB0000641	L-Glutamine	C4:LYZhigh(H)	SLC38A2	1.77009	0.818702	0.326336	-191.859	0	-19.0906	2.94917e-35	-1.71499	0.0431739	0	0	0	2.71004e-33	0.248498	0
C10:BIRC3high(T)	HMDB0000574	L-Cysteine	C5:CD163high(T)	SLC43A2	1.1983	0.52819	0.318316	-44.0014	0	-4.3783	1.48569e-05	-1.71499	0.0431739	0	0	0	0.000150423	0.248498	0
C6:HLAhigh(H)	HMDB0000641	L-Glutamine	C8:MARCOhigh(H)	SLC38A2	1.65109	0.693087	0.274089	-112.76	0	-11.22	1.21956e-19	-1.71499	0.0431739	0	0	0	4.16864e-18	0.248498	0
C3:FN1high(H)	HMDB0000641	L-Glutamine	C10:BIRC3high(T)	SLC38A2	1.62419	0.816992	0.284866	-62.0378	0	-6.17299	7.3987e-09	-1.71499	0.0431739	0	0	0	1.08604e-07	0.248498	0
C2:NAMPT/NFKBIAhigh(H)	HMDB0000641	L-Glutamine	C3:FN1high(H)	SLC38A2	1.76842	0.677859	0.304415	-227.113	0	-22.5986	3.63458e-41	-1.71499	0.0431739	0	0	0	4.75835e-39	0.248498	0
C10:BIRC3high(T)	HMDB0000169	D-Mannose	C11:C1QBhigh(H)	SLC2A3	1.67406	0.448071	0.650794	-69.4372	0	-6.90926	2.38471e-10	-1.71499	0.0431739	0	0	0	4.02292e-09	0.248498	0
C11:C1QBhigh(H)	HMDB0000641	L-Glutamine	C1:C1QChigh(T)	SLC7A7	1.69683	0.78836	0.331924	-86.1237	0	-8.56963	7.11673e-14	-1.71499	0.0431739	0	0	0	1.58239e-12	0.248498	0
C8:MARCOhigh(H)	HMDB0000641	L-Glutamine	C10:BIRC3high(T)	SLC38A2	1.70899	0.804036	0.284866	-72.4166	0	-7.20572	5.77398e-11	-1.71499	0.0431739	0	0	0	1.02828e-09	0.248498	0
C8:MARCOhigh(H)	HMDB0000641	L-Glutamine	C1:C1QChigh(T)	SLC38A2	1.71279	0.804036	0.250227	-194.12	0	-19.3157	1.1789e-35	-1.71499	0.0431739	0	0	0	1.10885e-33	0.248498	0
C1:C1QChigh(T)	HMDB0000169	D-Mannose	C5:CD163high(T)	SLC2A3	1.5602	0.521444	0.526588	-270.265	0	-26.8924	1.32385e-47	-1.71499	0.0431739	0	0	0	2.61743e-45	0.248498	0
C2:NAMPT/NFKBIAhigh(H)	HMDB0000641	L-Glutamine	C2:NAMPT/NFKBIAhigh(H)	SLC38A2	1.71072	0.677859	0.254229	-183.077	0	-18.2168	1.10178e-33	-1.71499	0.0431739	0	0	0	9.17916e-32	0.248498	0
C4:LYZhigh(H)	HMDB0000641	L-Glutamine	C9:MIFhigh(H)	SLC38A2	1.68537	0.818702	0.250831	-119.539	0	-11.8946	4.31189e-21	-1.71499	0.0431739	0	0	0	1.62363e-19	0.248498	0
C4:LYZhigh(H)	HMDB0000641	L-Glutamine	C5:CD163high(T)	SLC38A2	1.67365	0.818702	0.330871	-168.386	0	-16.7551	5.83258e-31	-1.71499	0.0431739	0	0	0	4.13747e-29	0.248498	0
C2:NAMPT/NFKBIAhigh(H)	HMDB0000641	L-Glutamine	C4:LYZhigh(H)	SLC38A2	1.70582	0.677859	0.326336	-173.701	0	-17.2839	5.84539e-32	-1.71499	0.0431739	0	0	0	4.36096e-30	0.248498	0
C6:HLAhigh(H)	HMDB0000641	L-Glutamine	C9:MIFhigh(H)	SLC38A2	1.69121	0.693087	0.250831	-123.899	0	-12.3284	5.11782e-22	-1.71499	0.0431739	0	0	0	2.06712e-20	0.248498	0
C2:NAMPT/NFKBIAhigh(H)	HMDB0000641	L-Glutamine	C5:CD163high(T)	SLC38A2	1.61285	0.677859	0.330871	-149.77	0	-14.9027	2.43246e-27	-1.71499	0.0431739	0	0	0	1.38875e-25	0.248498	0
C6:HLAhigh(H)	HMDB0000641	L-Glutamine	C5:CD163high(T)	SLC38A2	1.6791	0.693087	0.330871	-157.047	0	-15.6268	8.88802e-29	-1.71499	0.0431739	0	0	0	5.53998e-27	0.248498	0
C7:APOEhigh(T)	HMDB0000641	L-Glutamine	Non-classical Monocytes	SLC7A7	3.10597	0.876398	0.47186	-618.007	0	-61.494	5.51375e-81	-1.71499	0.0431739	0	0	0	9.84001e-78	0.248498	0
C2:NAMPT/NFKBIAhigh(H)	HMDB0000574	L-Cysteine	C8:MARCOhigh(H)	SLC43A2	1.20355	0.475637	0.253255	-83.382	0	-8.29682	2.76391e-13	-1.71499	0.0431739	0	0	0	5.89204e-12	0.248498	0
C8:MARCOhigh(H)	HMDB0000097	Choline	C5:CD163high(T)	SLC44A1	0.614974	0.465495	0.252954	-65.4668	0	-6.51419	1.53223e-09	-1.71499	0.0431739	0	0	0	2.39258e-08	0.248498	0
C8:MARCOhigh(H)	HMDB0000574	L-Cysteine	Non-classical Monocytes	SLC43A2	1.23241	0.572266	0.265913	-85.8162	0	-8.53903	8.28883e-14	-1.71499	0.0431739	0	0	0	1.83159e-12	0.248498	0
C1:C1QChigh(T)	HMDB0000641	L-Glutamine	C7:APOEhigh(T)	SLC7A7	1.61611	0.884929	0.256711	-153.607	0	-15.2845	4.21377e-28	-1.71499	0.0431739	0	0	0	2.52439e-26	0.248498	0
C3:FN1high(H)	HMDB0000641	L-Glutamine	C1:C1QChigh(T)	SLC38A2	1.62861	0.816992	0.250227	-216.431	0	-21.5357	1.92801e-39	-1.71499	0.0431739	0	0	0	2.2621e-37	0.248498	0
C1:C1QChigh(T)	HMDB0000169	D-Mannose	C11:C1QBhigh(H)	SLC2A3	2.30782	0.521444	0.650794	-342.359	0	-34.066	8.78441e-57	-1.71499	0.0431739	0	0	0	3.11897e-54	0.248498	0
C5:CD163high(T)	HMDB0000169	D-Mannose	C6:HLAhigh(H)	SLC2A3	1.49224	0.51514	0.448324	-163.951	0	-16.3138	4.08633e-30	-1.71499	0.0431739	0	0	0	2.77952e-28	0.248498	0
C6:HLAhigh(H)	HMDB0000641	L-Glutamine	C3:FN1high(H)	SLC38A2	1.8411	0.693087	0.304415	-233.428	0	-23.2269	3.6863e-42	-1.71499	0.0431739	0	0	0	5.0503e-40	0.248498	0
C4:LYZhigh(H)	HMDB0000641	L-Glutamine	C3:FN1high(H)	SLC38A2	1.83495	0.818702	0.304415	-238.998	0	-23.7812	5.07236e-43	-1.71499	0.0431739	0	0	0	7.49428e-41	0.248498	0
C10:BIRC3high(T)	HMDB0000574	L-Cysteine	C8:MARCOhigh(H)	SLC43A2	1.10687	0.52819	0.253255	-31.8667	3.86395e-223	-3.17086	0.00101177	-1.71499	0.0431739	0	0	2.89416e-222	0.00757775	0.248498	0
C4:LYZhigh(H)	HMDB0000641	L-Glutamine	C8:MARCOhigh(H)	SLC38A2	1.64547	0.818702	0.274089	-110.914	0	-11.0364	3.04503e-19	-1.71499	0.0431739	0	0	0	1.01326e-17	0.248498	0
C2:NAMPT/NFKBIAhigh(H)	HMDB0000097	Choline	C5:CD163high(T)	SLC44A1	0.54245	0.408988	0.252954	-55.4224	0	-5.51474	1.39498e-07	-1.71499	0.0431739	0	0	0	1.7863e-06	0.248498	0
C9:MIFhigh(H)	HMDB0000641	L-Glutamine	C10:BIRC3high(T)	SLC38A2	1.5832	0.772425	0.284866	-52.1769	0	-5.19179	5.56575e-07	-1.71499	0.0431739	0	0	0	6.7054e-06	0.248498	0
C9:MIFhigh(H)	HMDB0000641	L-Glutamine	C8:MARCOhigh(H)	SLC38A2	1.83994	0.772425	0.274089	-120.209	0	-11.9612	3.10499e-21	-1.71499	0.0431739	0	0	0	1.18697e-19	0.248498	0
C5:CD163high(T)	HMDB0000641	L-Glutamine	C1:C1QChigh(T)	SLC38A2	1.80638	0.915066	0.250227	-255.5	0	-25.4232	1.71651e-45	-1.71499	0.0431739	0	0	0	2.95449e-43	0.248498	0
C1:C1QChigh(T)	HMDB0000641	L-Glutamine	C10:BIRC3high(T)	SLC38A2	1.84376	0.884929	0.284866	-82.9938	0	-8.2582	3.34749e-13	-1.71499	0.0431739	0	0	0	7.0853e-12	0.248498	0
C5:CD163high(T)	HMDB0000641	L-Glutamine	C10:BIRC3high(T)	SLC38A2	1.80113	0.915066	0.284866	-77.1671	0	-7.67841	5.82341e-12	-1.71499	0.0431739	0	0	0	1.11812e-10	0.248498	0
C11:C1QBhigh(H)	HMDB0000641	L-Glutamine	C1:C1QChigh(T)	SLC38A2	1.60958	0.78836	0.250227	-75.997	0	-7.56199	1.02803e-11	-1.71499	0.0431739	0	0	0	1.93604e-10	0.248498	0
C11:C1QBhigh(H)	HMDB0000574	L-Cysteine	C5:CD163high(T)	SLC43A2	1.22791	0.486772	0.318316	-36.8471	1.62676e-297	-3.66642	0.00019893	-1.71499	0.0431739	0	0	1.39065e-296	0.00170057	0.248498	0
C5:CD163high(T)	HMDB0000169	D-Mannose	C9:MIFhigh(H)	SLC2A3	2.10838	0.51514	0.60299	-250.932	0	-24.9687	8.06624e-45	-1.71499	0.0431739	0	0	0	1.30866e-42	0.248498	0
C5:CD163high(T)	HMDB0000067	Cholesterol	C8:MARCOhigh(H)	CD36	1.1418	0.536189	0.252604	-24.4286	4.25145e-132	-2.43073	0.00843379	-1.68069	0.0464119	1	0.01	2.56623e-131	0.0509075	0.248498	0.0367985
C3:FN1high(H)	HMDB0000067	Cholesterol	C2:NAMPT/NFKBIAhigh(H)	CD36	1.06983	0.387577	0.255743	-18.5488	4.16962e-77	-1.84567	0.033964	-1.68069	0.0464119	1	0.01	2.08792e-76	0.170073	0.248498	0.0367985
C6:HLAhigh(H)	HMDB0000169	D-Mannose	C2:NAMPT/NFKBIAhigh(H)	SLC2A3	0.515555	0.372556	0.580914	-26.7378	8.55628e-158	-2.66051	0.00455155	-1.68069	0.0464119	1	0.01	5.54417e-157	0.0294924	0.248498	0.0367985
C10:BIRC3high(T)	HMDB0000169	D-Mannose	C10:BIRC3high(T)	SLC2A3	0.776501	0.448071	0.350148	-23.3912	2.62464e-121	-2.32751	0.010987	-1.68069	0.0464119	1	0.01	1.5396e-120	0.0644489	0.248498	0.0367985
C6:HLAhigh(H)	HMDB0000169	D-Mannose	C9:MIFhigh(H)	SLC2A3	0.51706	0.372556	0.60299	-26.1803	2.22998e-151	-2.60503	0.005301	-1.68069	0.0464119	1	0.01	1.42226e-150	0.0338081	0.248498	0.0367985
C3:FN1high(H)	HMDB0000067	Cholesterol	C11:C1QBhigh(H)	CD36	1.29782	0.387577	0.328042	-27.1408	1.62629e-162	-2.70061	0.00407114	-1.68069	0.0464119	1	0.01	1.06848e-161	0.0267476	0.248498	0.0367985
C4:LYZhigh(H)	HMDB0000169	D-Mannose	C10:BIRC3high(T)	SLC2A3	0.53998	0.476336	0.350148	-25.6095	5.98446e-145	-2.54824	0.00618199	-1.68069	0.0464119	1	0.01	3.75293e-144	0.0387681	0.248498	0.0367985
